# Supplementary material for: Crystal structure of catena-poly[hemi[1,3-bis­(2,6-diisoprop­ylphenyl)imidazolium] [[μ3-acetato-κ3 O:O:O′-tri-μ2-acetato-κ6 O:O′-dicopper(II)(Cu—Cu)]-μ-chlorido] di­chloro­methane sesqui­solvate]
Source: Acta Crystallogr E Crystallogr Commun. 2015 Jul 25;71(Pt 8):m148–9. doi: 10.1107/S2056989015013675 (PMC4571378; doi:10.1107/S2056989015013675)
Supplement: Supplementary file 1 [file e-71-0m148-sup1.cif]

##############################################################################
#                                                                            #
# This CIF contains the data in a paper accepted for publication in          #
# Acta Crystallographica Section E. It conforms to the requirements of       #
# Notes for Authors for Acta Crystallographica Section E, and has been       #
# peer reviewed under the auspices of the IUCr Commission on Journals.       #
#                                                                            #
# Full details of the Crystallographic Information File format               #
# are given in the paper "The Crystallographic Information File (CIF):       #
# a New Standard Archive File for Crystallography" by S. R. Hall, F. H.      #
# Allen and I. D. Brown [Acta Cryst. (1991), A47, 655-685].                  #
#                                                                            #
# The current version of the core CIF dictionary is obtainable from          #
# ftp://ftp.iucr.org/pub/cif_core.dic.                                       #
#                                                                            #
# Software is freely available for graphical display of the structure(s)     #
# in this CIF. For information consult the CIF software page                 #
# http://www.iucr.org/resources/cif/software.                                #
#                                                                            #
# This file may be used for bona fide research purposes within the           #
# scientific community so long as proper attribution is given to the journal # 
# article from which it was obtained.                                        #
#                                                                            #
##############################################################################
data_I
_audit_creation_method     SHELXL-2014/6
_database_code_depnum_ccdc_archive     'CCDC 999046'
_chemical_name_systematic
;\
<i>catena</i>-Poly[hemi(1,3-bis(2,6-diisopropylphenyl)imidazolium)
[[\m~3~-acetato-\k^3^<i>O</i>:<i>O</i>:<i>O</i>'-
tri-\m~2~-acetato-\k^6^<i>O</i>:<i>O</i>'-\
dicopper(II)(<i>Cu</i>---<i>Cu</i>)]-\m-chlorido]
dichloromethane sesquisolvate]
;
_chemical_name_common     ?
_chemical_formula_moiety     'C27 H37 N2 +, C16 H24 Cl Cu4 O16 -, 3(C H2 Cl2)'
_chemical_formula_sum     'C46 H67 Cl7 Cu4 N2 O16'
_chemical_formula_iupac     '(C27 H37 N2) [Cu4 (C2 H3 O2)8 Cl], 3C H2 Cl2'
_chemical_formula_weight     1406.32
_chemical_melting_point     ?
_shelx_space_group_comment
;
The symmetry employed for this shelxl refinement is uniquely defined
by the following loop, which should always be used as a source of
symmetry information in preference to the above space-group names.
They are only intended as comments.
;
_space_group_crystal_system     monoclinic
_space_group_name_H-M_alt     'C 2/c'
_space_group_name_Hall     '-C 2yc'
loop_
    _space_group_symop_operation_xyz
    'x, y, z'
    '-x, y, -z+1/2'
    'x+1/2, y+1/2, z'
    '-x+1/2, y+1/2, -z+1/2'
    '-x, -y, -z'
    'x, -y, z-1/2'
    '-x+1/2, -y+1/2, -z'
    'x+1/2, -y+1/2, z-1/2'
_cell_length_a     22.097(2)
_cell_length_b     13.146(2)
_cell_length_c     23.607(3)
_cell_angle_alpha     90
_cell_angle_beta     117.122(4)
_cell_angle_gamma     90
_cell_volume     6103.5(13)
_cell_formula_units_Z     4
_cell_measurement_reflns_used     3370
_cell_measurement_theta_min     2.31
_cell_measurement_theta_max     24.33
_cell_measurement_temperature     100(2)
_exptl_crystal_description     block
_exptl_crystal_colour     blue
_exptl_crystal_size_max     0.22
_exptl_crystal_size_mid     0.13
_exptl_crystal_size_min     0.05
_exptl_crystal_density_diffrn     1.530
_exptl_crystal_density_meas     ?
_exptl_crystal_density_method     ?
_exptl_crystal_F_000     2880
_exptl_absorpt_coefficient_mu     1.743
_exptl_absorpt_correction_type     multi-scan
_exptl_absorpt_process_details
;
(<i>SADABS</i>; Bruker, 2001)
;
_shelx_estimated_absorpt_T_min     ?
_shelx_estimated_absorpt_T_max     ?
_exptl_absorpt_correction_T_min     0.7004
_exptl_absorpt_correction_T_max     0.9179
_diffrn_ambient_temperature     100(2)
_diffrn_radiation_type     MoK\a
_diffrn_radiation_wavelength     0.71073
_diffrn_radiation_source     'fine-focus sealed tube'
_diffrn_radiation_monochromator     graphite
_diffrn_measurement_device_type     'Bruker SMART CCD area-detector'
_diffrn_measurement_method     'phi and omega scans'
_diffrn_detector_area_resol_mean     ?
_diffrn_reflns_number     26111
_diffrn_reflns_av_R_equivalents     0.0788
_diffrn_reflns_theta_min     1.863
_diffrn_reflns_theta_max     28.317
_diffrn_reflns_theta_full     25.242
_diffrn_measured_fraction_theta_max     0.957
_diffrn_measured_fraction_theta_full     0.999
_diffrn_reflns_limit_h_min     -29
_diffrn_reflns_limit_h_max     29
_diffrn_reflns_limit_k_min     -17
_diffrn_reflns_limit_k_max     17
_diffrn_reflns_limit_l_min     -31
_diffrn_reflns_limit_l_max     31
_refine_special_details     ?
_reflns_number_total     7274
_reflns_number_gt     5215
_reflns_threshold_expression     I>2\s(I)
_refine_ls_structure_factor_coef     Fsqd
_refine_ls_matrix_type     full
_refine_ls_R_factor_all     0.0839
_refine_ls_R_factor_gt     0.0539
_refine_ls_wR_factor_gt     0.0897
_refine_ls_wR_factor_ref     0.0982
_refine_ls_goodness_of_fit_ref     0.977
_refine_ls_restrained_S_all     0.977
_refine_ls_number_reflns     7274
_refine_ls_number_parameters     348
_refine_ls_number_restraints     0
_refine_ls_hydrogen_treatment     constr
_refine_ls_weighting_scheme     calc
_refine_ls_weighting_details
                      'w=1/[\s^2^(Fo^2^)+(0.0252P)^2^] where P=(Fo^2^+2Fc^2^)/3'
_atom_sites_solution_hydrogens     geom
_atom_sites_solution_primary     direct
_atom_sites_solution_secondary     difmap
_refine_ls_shift/su_max     0.000
_refine_ls_shift/su_mean     0.000
_refine_diff_density_max     0.704
_refine_diff_density_min     -0.459
_refine_ls_extinction_method     none
_refine_ls_extinction_coef     .
loop_
    _atom_type_symbol
    _atom_type_description
    _atom_type_scat_dispersion_real
    _atom_type_scat_dispersion_imag
    _atom_type_scat_source
    'C' 'C' 0.0033 0.0016
                         'International Tables Vol C Tables 4.2.6.8 and 6.1.1.4'
    'H' 'H' 0.0000 0.0000
                         'International Tables Vol C Tables 4.2.6.8 and 6.1.1.4'
    'Cl' 'Cl' 0.1484 0.1585
                         'International Tables Vol C Tables 4.2.6.8 and 6.1.1.4'
    'Cu' 'Cu' 0.3201 1.2651
                         'International Tables Vol C Tables 4.2.6.8 and 6.1.1.4'
    'N' 'N' 0.0061 0.0033
                         'International Tables Vol C Tables 4.2.6.8 and 6.1.1.4'
    'O' 'O' 0.0106 0.0060
                         'International Tables Vol C Tables 4.2.6.8 and 6.1.1.4'
_computing_data_collection
;
SMART (Bruker, 2001)
;
_computing_cell_refinement
;
SAINT (Bruker, 2001)
;
_computing_data_reduction
;
SAINT (Bruker, 2001)
;
_computing_structure_solution
;
SHELXS97 (Sheldrick, 2008)
;
_computing_structure_refinement
;
SHELXL2014 (Sheldrick, 2015)
;
_computing_molecular_graphics
;
PLATON (Spek, 2009)
;
_computing_publication_material
;
SHELXL2014 (Sheldrick, 2015) and PLATON (Spek, 2009)
;
loop_
    _atom_site_type_symbol
    _atom_site_label
    _atom_site_fract_x
    _atom_site_fract_y
    _atom_site_fract_z
    _atom_site_U_iso_or_equiv
    _atom_site_adp_type
    _atom_site_calc_flag
    _atom_site_occupancy
    _atom_site_disorder_assembly
    _atom_site_disorder_group
    Cu Cu1 0.11018(2) 0.34481(3) 0.34274(2) 0.01543(11) Uani d 1 . .
    Cu Cu2 0.22901(2) 0.32446(3) 0.44052(2) 0.01720(12) Uani d 1 . .
    Cl Cl1 0.0000 0.36569(9) 0.2500 0.0197(3) Uani d 1 . .
    O O1 0.15907(12) 0.45167(19) 0.32111(12) 0.0215(6) Uani d 1 . .
    O O2 0.26294(13) 0.4197(2) 0.39901(12) 0.0276(7) Uani d 1 . .
    O O3 0.09345(12) 0.4383(2) 0.39834(12) 0.0257(6) Uani d 1 . .
    O O4 0.19967(13) 0.43484(19) 0.47704(12) 0.0242(6) Uani d 1 . .
    O O5 0.08495(12) 0.23045(19) 0.38354(12) 0.0244(6) Uani d 1 . .
    O O6 0.18267(11) 0.22502(18) 0.47165(11) 0.0170(6) Uani d 1 . .
    O O7 0.14402(13) 0.24162(19) 0.30413(12) 0.0233(6) Uani d 1 . .
    O O8 0.24153(12) 0.2136(2) 0.39190(12) 0.0243(6) Uani d 1 . .
    C C1 0.2223(2) 0.4655(3) 0.34956(18) 0.0206(8) Uani d 1 . .
    C C2 0.2526(2) 0.5414(3) 0.32215(19) 0.0287(10) Uani d 1 . .
    H H2A 0.2161 0.5773 0.2866 0.043 Uiso calc 1 . .
    H H2B 0.2813 0.5059 0.3068 0.043 Uiso calc 1 . .
    H H2C 0.2802 0.5905 0.3551 0.043 Uiso calc 1 . .
    C C3 0.1390(2) 0.4647(3) 0.45198(18) 0.0214(9) Uani d 1 . .
    C C4 0.1181(2) 0.5375(3) 0.4893(2) 0.0336(11) Uani d 1 . .
    H H4A 0.0965 0.5974 0.4632 0.050 Uiso calc 1 . .
    H H4B 0.1583 0.5586 0.5280 0.050 Uiso calc 1 . .
    H H4C 0.0859 0.5037 0.5011 0.050 Uiso calc 1 . .
    C C5 0.12274(18) 0.1946(3) 0.43727(17) 0.0182(8) Uani d 1 . .
    C C6 0.09553(18) 0.1106(3) 0.46205(17) 0.0231(9) Uani d 1 . .
    H H6A 0.0557 0.1351 0.4660 0.035 Uiso calc 1 . .
    H H6B 0.1307 0.0889 0.5039 0.035 Uiso calc 1 . .
    H H6C 0.0823 0.0530 0.4325 0.035 Uiso calc 1 . .
    C C7 0.19844(19) 0.1934(3) 0.33588(18) 0.0204(8) Uani d 1 . .
    C C8 0.2120(2) 0.1034(3) 0.30460(19) 0.0309(10) Uani d 1 . .
    H H8A 0.2608 0.0884 0.3254 0.046 Uiso calc 1 . .
    H H8B 0.1971 0.1183 0.2595 0.046 Uiso calc 1 . .
    H H8C 0.1869 0.0444 0.3084 0.046 Uiso calc 1 . .
    N N1 0.45188(14) 0.2152(2) 0.25127(13) 0.0154(6) Uani d 1 . .
    C C9 0.38905(18) 0.2530(3) 0.24934(18) 0.0181(8) Uani d 1 . .
    C C10 0.33835(18) 0.2839(3) 0.19043(18) 0.0202(8) Uani d 1 . .
    C C11 0.27799(19) 0.3182(3) 0.18894(18) 0.0239(9) Uani d 1 . .
    H H11 0.2417 0.3396 0.1497 0.029 Uiso calc 1 . .
    C C12 0.27022(19) 0.3217(3) 0.24336(19) 0.0251(9) Uani d 1 . .
    H H12 0.2284 0.3447 0.2412 0.030 Uiso calc 1 . .
    C C13 0.32230(19) 0.2922(3) 0.30130(19) 0.0253(9) Uani d 1 . .
    H H13 0.3162 0.2966 0.3385 0.030 Uiso calc 1 . .
    C C14 0.38368(18) 0.2560(3) 0.30584(18) 0.0204(8) Uani d 1 . .
    C C15 0.34523(19) 0.2799(3) 0.12880(18) 0.0261(9) Uani d 1 . .
    H H15 0.3923 0.2559 0.1400 0.031 Uiso calc 1 . .
    C C16 0.3369(2) 0.3836(3) 0.09913(19) 0.0349(11) Uani d 1 . .
    H H16A 0.2901 0.4073 0.0849 0.052 Uiso calc 1 . .
    H H16B 0.3466 0.3798 0.0626 0.052 Uiso calc 1 . .
    H H16C 0.3685 0.4313 0.1306 0.052 Uiso calc 1 . .
    C C17 0.2957(2) 0.2034(3) 0.0823(2) 0.0406(12) Uani d 1 . .
    H H17A 0.3010 0.2023 0.0433 0.061 Uiso calc 1 . .
    H H17B 0.2491 0.2230 0.0720 0.061 Uiso calc 1 . .
    H H17C 0.3052 0.1356 0.1017 0.061 Uiso calc 1 . .
    C C18 0.44195(19) 0.2267(3) 0.36975(18) 0.0252(9) Uani d 1 . .
    H H18 0.4691 0.1725 0.3621 0.030 Uiso calc 1 . .
    C C19 0.4890(2) 0.3180(3) 0.4002(2) 0.0407(12) Uani d 1 . .
    H H19A 0.4629 0.3737 0.4060 0.061 Uiso calc 1 . .
    H H19B 0.5084 0.3406 0.3724 0.061 Uiso calc 1 . .
    H H19C 0.5257 0.2980 0.4416 0.061 Uiso calc 1 . .
    C C20 0.4180(2) 0.1848(3) 0.41638(19) 0.0339(10) Uani d 1 . .
    H H20A 0.3866 0.1281 0.3965 0.051 Uiso calc 1 . .
    H H20B 0.3947 0.2386 0.4277 0.051 Uiso calc 1 . .
    H H20C 0.4573 0.1608 0.4549 0.051 Uiso calc 1 . .
    C C21 0.46971(17) 0.1151(3) 0.25048(16) 0.0163(8) Uani d 1 . .
    H H21 0.4442 0.0570 0.2506 0.020 Uiso calc 1 . .
    C C22 0.5000 0.2738(4) 0.2500 0.0167(11) Uani d 1 . .
    H H22 0.5000 0.3460 0.2500 0.020 Uiso calc 1 . .
    Cl Cl2 0.08838(7) 0.23037(12) 0.10086(7) 0.0627(4) Uani d 1 . .
    Cl Cl3 0.09648(6) 0.43818(10) 0.14520(6) 0.0528(4) Uani d 1 . .
    C C23 0.0688(2) 0.3145(4) 0.1482(2) 0.0410(12) Uani d 1 . .
    H H23A 0.0190 0.3150 0.1332 0.049 Uiso calc 1 . .
    H H23B 0.0907 0.2903 0.1929 0.049 Uiso calc 1 . .
    Cl Cl4 0.03361(6) 0.02638(9) 0.20944(6) 0.0455(3) Uani d 1 . .
    C C24 0.0000 0.1022(4) 0.2500 0.0365(16) Uani d 1 . .
    H H24A -0.0363 0.1465 0.2191 0.044 Uiso calc 0.5 . .
    H H24B 0.0363 0.1465 0.2809 0.044 Uiso calc 0.5 . .
loop_
    _atom_site_aniso_label
    _atom_site_aniso_U_11
    _atom_site_aniso_U_22
    _atom_site_aniso_U_33
    _atom_site_aniso_U_12
    _atom_site_aniso_U_13
    _atom_site_aniso_U_23
    Cu1 0.0147(2) 0.0170(2) 0.0125(2) 0.00113(18) 0.00437(19) 0.00052(18)
    Cu2 0.0138(2) 0.0222(3) 0.0141(2) 0.00123(19) 0.00498(19) 0.00456(19)
    Cl1 0.0180(7) 0.0168(6) 0.0156(7) 0.000 0.0001(5) 0.000
    O1 0.0182(14) 0.0239(15) 0.0205(15) -0.0014(11) 0.0069(12) 0.0041(11)
    O2 0.0180(14) 0.0377(17) 0.0235(15) -0.0006(12) 0.0064(12) 0.0130(13)
    O3 0.0171(14) 0.0358(17) 0.0235(15) 0.0020(12) 0.0085(12) -0.0096(13)
    O4 0.0223(15) 0.0239(15) 0.0197(15) 0.0014(12) 0.0038(12) -0.0010(12)
    O5 0.0165(14) 0.0302(16) 0.0201(15) -0.0023(12) 0.0027(12) 0.0105(12)
    O6 0.0098(12) 0.0241(14) 0.0154(13) 0.0002(10) 0.0041(11) 0.0042(11)
    O7 0.0235(15) 0.0236(15) 0.0196(15) 0.0048(12) 0.0070(12) -0.0040(11)
    O8 0.0207(14) 0.0329(16) 0.0187(15) 0.0097(12) 0.0085(12) 0.0027(12)
    C1 0.026(2) 0.019(2) 0.024(2) 0.0001(17) 0.0176(19) -0.0020(16)
    C2 0.029(2) 0.028(2) 0.034(3) 0.0015(18) 0.019(2) 0.0067(19)
    C3 0.030(2) 0.020(2) 0.021(2) -0.0035(17) 0.0181(19) -0.0010(16)
    C4 0.038(3) 0.037(3) 0.033(3) -0.003(2) 0.022(2) -0.011(2)
    C5 0.0188(19) 0.022(2) 0.016(2) 0.0017(16) 0.0097(17) -0.0008(16)
    C6 0.021(2) 0.026(2) 0.019(2) -0.0046(17) 0.0058(17) 0.0037(17)
    C7 0.027(2) 0.020(2) 0.024(2) -0.0019(17) 0.0195(19) 0.0021(17)
    C8 0.034(3) 0.029(2) 0.037(3) 0.0050(19) 0.023(2) -0.0033(19)
    N1 0.0135(15) 0.0192(16) 0.0143(16) 0.0014(12) 0.0072(13) -0.0009(13)
    C9 0.0156(19) 0.0173(19) 0.024(2) -0.0016(15) 0.0115(17) -0.0029(16)
    C10 0.020(2) 0.0168(19) 0.023(2) 0.0001(16) 0.0092(17) 0.0008(16)
    C11 0.020(2) 0.026(2) 0.024(2) -0.0014(17) 0.0077(17) 0.0007(17)
    C12 0.017(2) 0.026(2) 0.035(2) 0.0037(17) 0.0142(18) 0.0014(19)
    C13 0.025(2) 0.029(2) 0.031(2) -0.0007(18) 0.0198(19) -0.0046(18)
    C14 0.021(2) 0.0150(19) 0.027(2) -0.0003(15) 0.0134(18) 0.0002(16)
    C15 0.020(2) 0.038(3) 0.019(2) 0.0082(18) 0.0080(17) 0.0059(18)
    C16 0.044(3) 0.039(3) 0.026(2) -0.008(2) 0.020(2) 0.001(2)
    C17 0.065(3) 0.035(3) 0.026(2) -0.005(2) 0.024(2) -0.002(2)
    C18 0.022(2) 0.039(2) 0.020(2) 0.0024(18) 0.0133(18) -0.0001(18)
    C19 0.040(3) 0.052(3) 0.028(3) -0.008(2) 0.013(2) 0.001(2)
    C20 0.037(3) 0.038(3) 0.027(2) 0.001(2) 0.015(2) 0.004(2)
    C21 0.020(2) 0.0148(18) 0.0162(19) -0.0042(15) 0.0096(16) -0.0017(15)
    C22 0.019(3) 0.016(3) 0.017(3) 0.000 0.010(2) 0.000
    Cl2 0.0452(8) 0.0907(11) 0.0573(9) -0.0103(7) 0.0279(7) -0.0248(8)
    Cl3 0.0508(8) 0.0583(9) 0.0599(9) 0.0080(6) 0.0344(7) 0.0196(7)
    C23 0.030(2) 0.065(3) 0.030(3) -0.007(2) 0.015(2) -0.004(2)
    Cl4 0.0564(8) 0.0313(6) 0.0472(8) -0.0066(6) 0.0223(6) -0.0007(5)
    C24 0.041(4) 0.018(3) 0.036(4) 0.000 0.006(3) 0.000
_geom_special_details
;
 All esds (except the esd in the dihedral angle between two l.s. planes)
 are estimated using the full covariance matrix.  The cell esds are taken
 into account individually in the estimation of esds in distances, angles
 and torsion angles; correlations between esds in cell parameters are only
 used when they are defined by crystal symmetry.  An approximate (isotropic)
 treatment of cell esds is used for estimating esds involving l.s. planes.
;
loop_
    _geom_bond_atom_site_label_1
    _geom_bond_atom_site_label_2
    _geom_bond_site_symmetry_2
    _geom_bond_distance
    _geom_bond_publ_flag
    Cu1 O3 . 1.952(3) ?
    Cu1 O7 . 1.963(2) ?
    Cu1 O1 . 1.976(2) ?
    Cu1 O5 . 1.997(2) ?
    Cu1 Cl1 . 2.4365(5) ?
    Cu1 Cu2 . 2.6015(6) ?
    Cu2 O2 . 1.939(3) ?
    Cu2 O4 . 1.944(3) ?
    Cu2 O8 . 1.951(3) ?
    Cu2 O6 . 1.996(2) ?
    Cu2 O6 7_556 2.200(2) ?
    Cl1 Cu1 2 2.4365(5) ?
    O1 C1 . 1.257(4) ?
    O2 C1 . 1.255(4) ?
    O3 C3 . 1.255(4) ?
    O4 C3 . 1.257(4) ?
    O5 C5 . 1.250(4) ?
    O6 C5 . 1.262(4) ?
    O6 Cu2 7_556 2.200(2) ?
    O7 C7 . 1.260(4) ?
    O8 C7 . 1.256(4) ?
    C1 C2 . 1.503(5) ?
    C2 H2A . 0.9800 ?
    C2 H2B . 0.9800 ?
    C2 H2C . 0.9800 ?
    C3 C4 . 1.509(5) ?
    C4 H4A . 0.9800 ?
    C4 H4B . 0.9800 ?
    C4 H4C . 0.9800 ?
    C5 C6 . 1.497(5) ?
    C6 H6A . 0.9800 ?
    C6 H6B . 0.9800 ?
    C6 H6C . 0.9800 ?
    C7 C8 . 1.496(5) ?
    C8 H8A . 0.9800 ?
    C8 H8B . 0.9800 ?
    C8 H8C . 0.9800 ?
    N1 C22 . 1.324(4) ?
    N1 C21 . 1.376(4) ?
    N1 C9 . 1.455(4) ?
    C9 C10 . 1.390(5) ?
    C9 C14 . 1.393(5) ?
    C10 C11 . 1.394(5) ?
    C10 C15 . 1.531(5) ?
    C11 C12 . 1.372(5) ?
    C11 H11 . 0.9500 ?
    C12 C13 . 1.382(5) ?
    C12 H12 . 0.9500 ?
    C13 C14 . 1.394(5) ?
    C13 H13 . 0.9500 ?
    C14 C18 . 1.520(5) ?
    C15 C16 . 1.506(5) ?
    C15 C17 . 1.523(5) ?
    C15 H15 . 1.0000 ?
    C16 H16A . 0.9800 ?
    C16 H16B . 0.9800 ?
    C16 H16C . 0.9800 ?
    C17 H17A . 0.9800 ?
    C17 H17B . 0.9800 ?
    C17 H17C . 0.9800 ?
    C18 C20 . 1.525(5) ?
    C18 C19 . 1.535(5) ?
    C18 H18 . 1.0000 ?
    C19 H19A . 0.9800 ?
    C19 H19B . 0.9800 ?
    C19 H19C . 0.9800 ?
    C20 H20A . 0.9800 ?
    C20 H20B . 0.9800 ?
    C20 H20C . 0.9800 ?
    C21 C21 2_655 1.349(6) ?
    C21 H21 . 0.9500 ?
    C22 N1 2_655 1.324(4) ?
    C22 H22 . 0.9500 ?
    Cl2 C23 . 1.762(4) ?
    Cl3 C23 . 1.750(5) ?
    C23 H23A . 0.9900 ?
    C23 H23B . 0.9900 ?
    Cl4 C24 . 1.764(3) ?
    C24 Cl4 2 1.764(3) ?
    C24 H24A . 0.9900 ?
    C24 H24B . 0.9900 ?
loop_
    _geom_angle_atom_site_label_1
    _geom_angle_atom_site_label_2
    _geom_angle_atom_site_label_3
    _geom_angle_site_symmetry_1
    _geom_angle_site_symmetry_3
    _geom_angle
    _geom_angle_publ_flag
    O3 Cu1 O7 . . 167.50(11) ?
    O3 Cu1 O1 . . 91.12(11) ?
    O7 Cu1 O1 . . 90.14(11) ?
    O3 Cu1 O5 . . 88.26(11) ?
    O7 Cu1 O5 . . 87.30(11) ?
    O1 Cu1 O5 . . 164.93(10) ?
    O3 Cu1 Cl1 . . 96.62(8) ?
    O7 Cu1 Cl1 . . 95.55(8) ?
    O1 Cu1 Cl1 . . 97.34(8) ?
    O5 Cu1 Cl1 . . 97.69(7) ?
    O3 Cu1 Cu2 . . 83.81(8) ?
    O7 Cu1 Cu2 . . 84.08(7) ?
    O1 Cu1 Cu2 . . 81.54(7) ?
    O5 Cu1 Cu2 . . 83.42(7) ?
    Cl1 Cu1 Cu2 . . 178.81(3) ?
    O2 Cu2 O4 . . 91.50(11) ?
    O2 Cu2 O8 . . 89.64(11) ?
    O4 Cu2 O8 . . 169.67(11) ?
    O2 Cu2 O6 . . 172.08(10) ?
    O4 Cu2 O6 . . 89.70(10) ?
    O8 Cu2 O6 . . 87.79(10) ?
    O2 Cu2 O6 . 7_556 106.62(10) ?
    O4 Cu2 O6 . 7_556 97.74(10) ?
    O8 Cu2 O6 . 7_556 91.76(10) ?
    O6 Cu2 O6 . 7_556 80.96(10) ?
    O2 Cu2 Cu1 . . 87.23(8) ?
    O4 Cu2 Cu1 . . 84.89(7) ?
    O8 Cu2 Cu1 . . 84.91(7) ?
    O6 Cu2 Cu1 . . 85.09(7) ?
    O6 Cu2 Cu1 7_556 . 165.77(6) ?
    Cu1 Cl1 Cu1 . 2 167.06(6) ?
    C1 O1 Cu1 . . 124.7(2) ?
    C1 O2 Cu2 . . 120.1(2) ?
    C3 O3 Cu1 . . 122.8(2) ?
    C3 O4 Cu2 . . 121.6(2) ?
    C5 O5 Cu1 . . 124.7(2) ?
    C5 O6 Cu2 . . 122.3(2) ?
    C5 O6 Cu2 . 7_556 137.1(2) ?
    Cu2 O6 Cu2 . 7_556 99.04(9) ?
    C7 O7 Cu1 . . 122.3(2) ?
    C7 O8 Cu2 . . 122.3(2) ?
    O2 C1 O1 . . 125.3(3) ?
    O2 C1 C2 . . 116.6(3) ?
    O1 C1 C2 . . 118.1(3) ?
    C1 C2 H2A . . 109.5 ?
    C1 C2 H2B . . 109.5 ?
    H2A C2 H2B . . 109.5 ?
    C1 C2 H2C . . 109.5 ?
    H2A C2 H2C . . 109.5 ?
    H2B C2 H2C . . 109.5 ?
    O3 C3 O4 . . 125.5(4) ?
    O3 C3 C4 . . 116.6(3) ?
    O4 C3 C4 . . 117.9(3) ?
    C3 C4 H4A . . 109.5 ?
    C3 C4 H4B . . 109.5 ?
    H4A C4 H4B . . 109.5 ?
    C3 C4 H4C . . 109.5 ?
    H4A C4 H4C . . 109.5 ?
    H4B C4 H4C . . 109.5 ?
    O5 C5 O6 . . 123.5(3) ?
    O5 C5 C6 . . 118.2(3) ?
    O6 C5 C6 . . 118.2(3) ?
    C5 C6 H6A . . 109.5 ?
    C5 C6 H6B . . 109.5 ?
    H6A C6 H6B . . 109.5 ?
    C5 C6 H6C . . 109.5 ?
    H6A C6 H6C . . 109.5 ?
    H6B C6 H6C . . 109.5 ?
    O8 C7 O7 . . 125.5(3) ?
    O8 C7 C8 . . 117.4(3) ?
    O7 C7 C8 . . 117.1(3) ?
    C7 C8 H8A . . 109.5 ?
    C7 C8 H8B . . 109.5 ?
    H8A C8 H8B . . 109.5 ?
    C7 C8 H8C . . 109.5 ?
    H8A C8 H8C . . 109.5 ?
    H8B C8 H8C . . 109.5 ?
    C22 N1 C21 . . 108.5(3) ?
    C22 N1 C9 . . 124.4(3) ?
    C21 N1 C9 . . 126.9(3) ?
    C10 C9 C14 . . 124.6(3) ?
    C10 C9 N1 . . 116.9(3) ?
    C14 C9 N1 . . 118.5(3) ?
    C9 C10 C11 . . 116.5(3) ?
    C9 C10 C15 . . 123.8(3) ?
    C11 C10 C15 . . 119.7(3) ?
    C12 C11 C10 . . 120.9(4) ?
    C12 C11 H11 . . 119.5 ?
    C10 C11 H11 . . 119.5 ?
    C11 C12 C13 . . 120.9(4) ?
    C11 C12 H12 . . 119.5 ?
    C13 C12 H12 . . 119.5 ?
    C12 C13 C14 . . 120.9(4) ?
    C12 C13 H13 . . 119.5 ?
    C14 C13 H13 . . 119.5 ?
    C9 C14 C13 . . 116.2(4) ?
    C9 C14 C18 . . 122.7(3) ?
    C13 C14 C18 . . 121.1(3) ?
    C16 C15 C17 . . 111.6(3) ?
    C16 C15 C10 . . 111.5(3) ?
    C17 C15 C10 . . 111.0(3) ?
    C16 C15 H15 . . 107.5 ?
    C17 C15 H15 . . 107.5 ?
    C10 C15 H15 . . 107.5 ?
    C15 C16 H16A . . 109.5 ?
    C15 C16 H16B . . 109.5 ?
    H16A C16 H16B . . 109.5 ?
    C15 C16 H16C . . 109.5 ?
    H16A C16 H16C . . 109.5 ?
    H16B C16 H16C . . 109.5 ?
    C15 C17 H17A . . 109.5 ?
    C15 C17 H17B . . 109.5 ?
    H17A C17 H17B . . 109.5 ?
    C15 C17 H17C . . 109.5 ?
    H17A C17 H17C . . 109.5 ?
    H17B C17 H17C . . 109.5 ?
    C14 C18 C20 . . 113.1(3) ?
    C14 C18 C19 . . 110.7(3) ?
    C20 C18 C19 . . 109.2(3) ?
    C14 C18 H18 . . 107.9 ?
    C20 C18 H18 . . 107.9 ?
    C19 C18 H18 . . 107.9 ?
    C18 C19 H19A . . 109.5 ?
    C18 C19 H19B . . 109.5 ?
    H19A C19 H19B . . 109.5 ?
    C18 C19 H19C . . 109.5 ?
    H19A C19 H19C . . 109.5 ?
    H19B C19 H19C . . 109.5 ?
    C18 C20 H20A . . 109.5 ?
    C18 C20 H20B . . 109.5 ?
    H20A C20 H20B . . 109.5 ?
    C18 C20 H20C . . 109.5 ?
    H20A C20 H20C . . 109.5 ?
    H20B C20 H20C . . 109.5 ?
    C21 C21 N1 2_655 . 107.02(18) ?
    C21 C21 H21 2_655 . 126.5 ?
    N1 C21 H21 . . 126.5 ?
    N1 C22 N1 2_655 . 108.9(4) ?
    N1 C22 H22 2_655 . 125.6 ?
    N1 C22 H22 . . 125.6 ?
    Cl3 C23 Cl2 . . 111.4(2) ?
    Cl3 C23 H23A . . 109.3 ?
    Cl2 C23 H23A . . 109.3 ?
    Cl3 C23 H23B . . 109.3 ?
    Cl2 C23 H23B . . 109.3 ?
    H23A C23 H23B . . 108.0 ?
    Cl4 C24 Cl4 . 2 111.2(3) ?
    Cl4 C24 H24A . . 109.4 ?
    Cl4 C24 H24A 2 . 109.4 ?
    Cl4 C24 H24B . . 109.4 ?
    Cl4 C24 H24B 2 . 109.4 ?
    H24A C24 H24B . . 108.0 ?
loop_
    _geom_torsion_atom_site_label_1
    _geom_torsion_atom_site_label_2
    _geom_torsion_atom_site_label_3
    _geom_torsion_atom_site_label_4
    _geom_torsion_site_symmetry_1
    _geom_torsion_site_symmetry_2
    _geom_torsion_site_symmetry_3
    _geom_torsion_site_symmetry_4
    _geom_torsion
    _geom_torsion_publ_flag
    Cu2 O2 C1 O1 . . . . -3.8(5) ?
    Cu2 O2 C1 C2 . . . . 177.3(2) ?
    Cu1 O1 C1 O2 . . . . -6.5(5) ?
    Cu1 O1 C1 C2 . . . . 172.4(2) ?
    Cu1 O3 C3 O4 . . . . -0.9(5) ?
    Cu1 O3 C3 C4 . . . . -180.0(3) ?
    Cu2 O4 C3 O3 . . . . -9.7(5) ?
    Cu2 O4 C3 C4 . . . . 169.4(3) ?
    Cu1 O5 C5 O6 . . . . -2.0(5) ?
    Cu1 O5 C5 C6 . . . . 178.2(2) ?
    Cu2 O6 C5 O5 . . . . -7.1(5) ?
    Cu2 O6 C5 O5 7_556 . . . -169.6(2) ?
    Cu2 O6 C5 C6 . . . . 172.7(2) ?
    Cu2 O6 C5 C6 7_556 . . . 10.2(5) ?
    Cu2 O8 C7 O7 . . . . 1.6(5) ?
    Cu2 O8 C7 C8 . . . . -177.0(2) ?
    Cu1 O7 C7 O8 . . . . -10.2(5) ?
    Cu1 O7 C7 C8 . . . . 168.4(2) ?
    C22 N1 C9 C10 . . . . 77.5(4) ?
    C21 N1 C9 C10 . . . . -98.0(4) ?
    C22 N1 C9 C14 . . . . -102.4(4) ?
    C21 N1 C9 C14 . . . . 82.2(5) ?
    C14 C9 C10 C11 . . . . -1.2(6) ?
    N1 C9 C10 C11 . . . . 178.9(3) ?
    C14 C9 C10 C15 . . . . -180.0(4) ?
    N1 C9 C10 C15 . . . . 0.2(5) ?
    C9 C10 C11 C12 . . . . 0.5(6) ?
    C15 C10 C11 C12 . . . . 179.4(4) ?
    C10 C11 C12 C13 . . . . 0.7(6) ?
    C11 C12 C13 C14 . . . . -1.4(6) ?
    C10 C9 C14 C13 . . . . 0.5(6) ?
    N1 C9 C14 C13 . . . . -179.6(3) ?
    C10 C9 C14 C18 . . . . -176.6(3) ?
    N1 C9 C14 C18 . . . . 3.3(5) ?
    C12 C13 C14 C9 . . . . 0.8(5) ?
    C12 C13 C14 C18 . . . . 178.0(3) ?
    C9 C10 C15 C16 . . . . -120.9(4) ?
    C11 C10 C15 C16 . . . . 60.3(5) ?
    C9 C10 C15 C17 . . . . 114.0(4) ?
    C11 C10 C15 C17 . . . . -64.7(5) ?
    C9 C14 C18 C20 . . . . -151.1(4) ?
    C13 C14 C18 C20 . . . . 31.8(5) ?
    C9 C14 C18 C19 . . . . 86.0(4) ?
    C13 C14 C18 C19 . . . . -91.0(4) ?
    C22 N1 C21 C21 . . . 2_655 0.8(5) ?
    C9 N1 C21 C21 . . . 2_655 176.8(4) ?
    C21 N1 C22 N1 . . . 2_655 -0.29(17) ?
    C9 N1 C22 N1 . . . 2_655 -176.4(4) ?
loop_
    _geom_hbond_atom_site_label_D
    _geom_hbond_atom_site_label_H
    _geom_hbond_atom_site_label_A
    _geom_hbond_site_symmetry_A
    _geom_hbond_distance_DH
    _geom_hbond_distance_HA
    _geom_hbond_distance_DA
    _geom_hbond_angle_DHA
    C6 H6B O2 7_556 0.98 2.43 3.368(4) 161
    C21 H21 O1 4_545 0.95 2.54 3.344(4) 142
    C22 H22 Cl4 3 0.95 2.78 3.626(5) 149
    C22 H22 Cl4 4 0.95 2.78 3.626(5) 149
    C23 H23A O5 2 0.99 2.42 3.316(5) 151
    C23 H23B O7 . 0.99 2.42 3.413(5) 177
    C24 H24B O5 . 0.99 2.42 3.303(4) 148
    C24 H24B O7 . 0.99 2.52 3.378(4) 145
    C24 H24A O5 2 0.99 2.42 3.303(4) 148
    C24 H24A O7 2 0.99 2.52 3.378(4) 145
_shelx_hkl_file
;
   0   0  -2  617.11    9.36
   0   0   2  575.53    9.27
   0   0   2  624.52   10.37
   0   0  -3   -0.36    1.02
   0   0   3    0.76    1.33
   0   0   3    0.43    1.38
   0   0  -4  830.67   13.69
   0   0   4  734.16   13.77
   0   0   4  797.72   15.84
   0   0  -5    0.27    1.74
   0   0   5   -1.05    1.85
   0   0   5    0.36    2.52
   0   0  -6   89.92    5.53
   0   0   6   79.40    5.70
   0   0   6   82.52    6.69
   0   0  -7   -0.23    1.76
   0   0   7   -0.07    1.85
   0   0   7   -0.69    2.23
   0   0  -8   20.86    4.03
   0   0   8   19.97    4.40
   0   0   8   19.49    5.14
   0   0  -9   -1.66    2.83
   0   0   9   -1.15    2.92
   0   0   9   -1.88    3.82
   0   0 -10  259.99   12.11
   0   0  10  249.38   12.91
   0   0  10  267.78   14.94
   0   0 -11    1.71    3.56
   0   0  11   -2.02    3.04
   0   0  11    1.53    4.94
   0   0 -12   98.91    8.53
   0   0  12  105.26    9.50
   0   0  12  100.99   10.98
   0   0 -13    0.00    3.00
   0   0  13    0.57    2.93
   0   0  13    3.60    4.46
   0   0 -14   92.41    8.82
   0   0  14   83.83    8.76
   0   0  14   86.70   11.86
   0   0 -15    0.91    2.96
   0   0  15    2.54    4.00
   0   0  15    4.76    5.47
   0   0 -16    6.52    4.07
   0   0  16    8.00    4.31
   0   0  16    1.81    5.67
   0   0  17    8.57    4.91
   0   0  17   -3.29    5.26
   0   0  18    4.24    4.93
   0   0  18   -2.76    5.35
   0   0  19    0.42    4.40
   0   0  19   -1.90    5.89
   0   0  20  441.06   23.99
   0   0  20  452.42   28.00
   0   0  21    5.81    7.47
   0   0 -23   -2.62    7.22
   0   0 -24    8.19    9.65
   0   0 -25   -5.30    6.42
   0   0 -26   24.17   11.73
   0   0 -27   -1.56    8.15
   1  -1 -27   -2.29    7.85
   1  -1 -26    4.49    8.52
   1  -1 -25   29.32   12.30
   1  -1 -24    4.49    8.11
   1  -1 -23  131.68   18.97
  -1   1  21   12.51    6.95
  -1   1  21   11.09    7.88
  -1   1  20   19.99    6.76
  -1   1  20    9.20    7.55
  -1   1  19  161.85   14.72
  -1   1  19  167.40   17.25
  -1   1  18    3.46    4.15
  -1   1  18    3.65    6.04
  -1   1  17   36.85    8.30
  -1   1  17   33.19    9.79
   1  -1 -17   43.80    8.09
  -1   1  16    7.98    4.02
  -1   1  16    9.69    6.14
   1  -1 -16    8.23    4.69
  -1   1  15   76.65    9.05
  -1   1  15   75.06   11.33
   1  -1 -15   73.46    8.48
  -1   1  14   24.42    6.21
  -1   1  14   27.15    7.83
   1  -1 -14   30.07    6.32
  -1   1  13   -0.05    3.12
  -1   1  13    1.07    4.54
   1  -1 -13    2.42    3.42
  -1   1  12  232.26   13.40
  -1   1  12  267.62   15.91
   1  -1 -12  283.99   13.75
  -1   1  11  107.67    9.33
  -1   1  11  128.12   11.34
   1  -1 -11  119.57    9.34
  -1   1  10  146.92   10.25
  -1   1  10  171.53   12.02
   1  -1 -10  174.37   10.45
  -1   1   9  212.88   11.15
  -1   1   9  257.11   13.18
   1  -1  -9  223.99   10.85
  -1   1   8   20.04    4.32
  -1   1   8   19.08    4.69
   1  -1  -8   23.94    4.30
  -1   1   7   35.13    4.77
  -1   1   7   32.95    4.84
   1  -1  -7   37.23    4.52
  -1   1   6    2.65    2.36
  -1   1   6    3.65    2.58
   1  -1  -6    5.34    2.45
  -1   1   5   80.44    5.56
  -1   1   5   92.62    5.95
   1  -1  -5   90.61    5.64
  -1   1   4  279.55    8.80
  -1   1   4  310.06    8.77
   1  -1  -4  313.98    9.05
  -1   1   3  291.49    8.09
  -1   1   3  306.57    7.28
   1  -1  -3  291.82    7.91
  -1   1   2  217.89    6.20
   1  -1  -2  218.32    6.19
  -1   1   1 2253.50   23.80
   1  -1   0  338.32    7.09
   1  -1   0  391.14    7.79
   1  -1   1  426.77    8.27
   1  -1   1  545.19    9.86
   1  -1   1  461.05    8.50
   1  -1   2  379.89    8.30
   1  -1   2  434.96    9.53
   1  -1   2  391.78    9.40
   1  -1   3  318.59    8.28
   1  -1   3  350.99    9.48
   1  -1   3  336.21   10.14
  -1   1  -4   26.62    3.33
   1  -1   4   29.30    3.87
   1  -1   4   25.47    4.12
  -1   1  -5  501.69   12.08
   1  -1   5  510.93   13.50
   1  -1   5  488.54   14.84
  -1   1  -6  430.37   12.01
   1  -1   6  396.28   12.75
   1  -1   6  394.53   14.38
  -1   1  -7  447.05   13.07
   1  -1   7  414.84   13.97
   1  -1   7  387.58   15.23
  -1   1  -8  308.33   11.73
   1  -1   8  302.10   13.07
   1  -1   8  264.78   13.69
  -1   1  -9  626.71   17.58
   1  -1   9  585.78   18.79
   1  -1   9  609.17   21.90
  -1   1 -10  689.51   19.31
   1  -1  10  598.97   19.96
   1  -1  10  646.96   23.72
  -1   1 -11   10.40    4.16
   1  -1  11    5.34    4.22
   1  -1  11    8.74    5.75
  -1   1 -12  172.12   10.81
   1  -1  12  141.46   10.85
   1  -1  12  172.80   13.97
  -1   1 -13    2.83    3.12
   1  -1  13    1.13    3.00
   1  -1  13   -0.67    4.26
  -1   1 -14    5.47    3.75
   1  -1  14    2.79    3.68
   1  -1  14    5.27    5.54
  -1   1 -15   16.77    5.21
   1  -1  15   14.38    5.45
   1  -1  15   15.46    7.55
   1  -1  16   26.37    7.41
   1  -1  16   20.21    8.25
   1  -1  17  281.53   17.92
   1  -1  17  259.58   20.38
   1  -1  18   11.54    6.17
   1  -1  18    8.25    7.59
   1  -1  19  104.59   12.48
   1  -1  19   83.39   14.64
   1  -1  20  139.60   14.09
   1  -1  20  137.18   18.47
   1  -1  21  143.62   17.18
  -1   1 -23   42.90   13.80
  -1   1 -24   -0.23    8.18
  -1   1 -25   10.61   10.31
  -1   1 -26    3.55    6.73
   2  -2 -28   -3.39    6.33
   2  -2 -27    3.16    7.70
   2  -2 -26    5.56    8.81
   2  -2 -25   15.52    9.89
   2  -2 -24   62.90   15.02
   2  -2 -23   93.43   16.47
  -2   2  22   22.60    7.19
  -2   2  21   41.53    9.95
  -2   2  21   44.83   11.78
  -2   2  20   35.65    8.94
  -2   2  20   29.23   10.26
  -2   2  19   25.79    7.90
  -2   2  19   22.13    8.79
  -2   2  18   17.37    6.52
  -2   2  18   23.21    8.89
   2  -2 -18   16.72    6.26
  -2   2  17    7.25    4.93
  -2   2  17   10.98    6.89
   2  -2 -17    3.83    4.60
  -2   2  16   68.95    9.78
  -2   2  16   74.24   11.58
   2  -2 -16   70.71    9.46
  -2   2  15    0.93    3.27
  -2   2  15    2.94    4.88
   2  -2 -15    0.74    3.36
  -2   2  14   37.48    7.17
  -2   2  14   41.73    8.38
   2  -2 -14   48.35    7.78
  -2   2  13  286.28   15.40
  -2   2  13  333.42   17.57
   2  -2 -13  335.05   15.95
  -2   2  12  544.89   20.38
  -2   2  12  608.05   22.31
   2  -2 -12  571.66   20.00
  -2   2  11   53.94    7.86
  -2   2  11   55.44    8.17
   2  -2 -11   55.79    7.76
  -2   2  10    3.53    4.03
  -2   2  10    3.76    4.37
   2  -2 -10    0.21    3.67
  -2   2   9   35.88    6.10
  -2   2   9   37.71    6.26
   2  -2  -9   35.59    5.91
  -2   2   8   38.00    5.62
  -2   2   8   42.36    5.75
   2  -2  -8   45.62    5.91
  -2   2   7   10.63    3.49
  -2   2   7    5.76    2.79
   2  -2  -7    7.29    3.12
  -2   2   6   12.44    3.40
  -2   2   6   10.53    2.82
   2  -2  -6   10.52    3.13
  -2   2   5 1062.80   20.70
  -2   2   5 1126.30   17.60
   2  -2  -5 1066.70   20.50
  -2   2   4    1.92    2.52
  -2   2   4    3.91    1.86
   2  -2  -4    2.35    2.26
  -2   2   3  739.99   15.70
  -2   2   3  696.14   10.24
   2  -2  -3  666.41   14.85
  -2   2   2   87.97    5.52
   2  -2  -2   83.83    5.54
  -2   2   1   18.68    3.41
   2  -2  -1   12.99    2.88
   2  -2   0   60.16    4.63
   2  -2   0   69.94    3.45
   2  -2   1  295.67    9.28
   2  -2   1  356.82   10.62
   2  -2   1  320.20    8.41
   2  -2   2   13.88    3.03
   2  -2   2   15.54    3.45
   2  -2   2   15.25    3.09
   2  -2   3   44.78    4.31
   2  -2   3   49.14    4.77
   2  -2   3   40.86    4.58
   2  -2   4  478.89   12.81
   2  -2   4  549.60   14.85
   2  -2   4  485.75   14.56
   2  -2   5  379.45   11.91
   2  -2   5  411.01   13.55
   2  -2   5  369.79   13.80
  -2   2  -6   29.00    4.27
   2  -2   6   27.72    4.76
   2  -2   6   23.95    5.25
  -2   2  -7   63.25    6.22
   2  -2   7   53.34    6.47
   2  -2   7   57.95    7.94
  -2   2  -8  744.31   19.37
   2  -2   8  741.43   21.34
   2  -2   8  654.49   22.27
  -2   2  -9  177.86   10.45
   2  -2   9  157.48   10.89
   2  -2   9  158.01   12.56
  -2   2 -10    1.75    3.19
   2  -2  10    0.56    3.34
   2  -2  10   -1.46    3.83
  -2   2 -11   -0.10    2.79
   2  -2  11    1.55    3.60
   2  -2  11    4.34    4.80
  -2   2 -12    7.84    3.96
   2  -2  12    4.06    3.61
   2  -2  12    8.76    5.46
  -2   2 -13    6.30    3.92
   2  -2  13    1.10    3.16
   2  -2  13    0.37    4.46
  -2   2 -14  110.05    9.43
   2  -2  14  116.77   11.03
   2  -2  14   99.52   13.63
   2  -2  15  191.93   14.37
   2  -2  15  181.87   16.78
   2  -2  16   -0.89    3.80
   2  -2  16    5.81    6.20
   2  -2  17    6.84    4.82
   2  -2  17    0.04    6.21
   2  -2  18   22.54    7.12
   2  -2  18   22.83    9.55
   2  -2  19  152.73   14.31
   2  -2  19  159.72   17.98
   2  -2  20   15.00    8.63
  -2   2 -22    6.52    9.51
  -2   2 -23    7.38    9.06
  -2   2 -24    1.57    7.62
  -2   2 -25    8.13    9.45
   3  -3 -28    5.74    8.15
   3  -3 -27    8.76    8.85
   3  -3 -26   15.16   10.00
   3  -3 -25   -0.15    7.76
   3  -3 -24  138.27   19.34
  -3   3  23    2.86    4.57
   3  -3 -23   -0.05    7.68
  -3   3  22    6.67    5.08
   3  -3 -22    0.95    7.68
  -3   3  21    4.07    5.26
  -3   3  20    8.23    5.38
  -3   3  20    9.75    7.11
  -3   3  19   34.30    9.09
  -3   3  19   24.84    9.09
   3  -3 -19   43.56    8.81
  -3   3  18    1.33    4.13
  -3   3  18    1.20    5.64
   3  -3 -18    3.52    4.32
  -3   3  17    4.02    3.88
  -3   3  17    5.19    5.84
   3  -3 -17    5.59    4.66
  -3   3  16   59.39    9.52
  -3   3  16   55.53   10.02
   3  -3 -16   47.27    8.42
  -3   3  15  119.30   11.22
  -3   3  15  132.68   12.36
   3  -3 -15  126.33   11.19
  -3   3  14  812.70   27.57
  -3   3  14  847.66   27.71
   3  -3 -14  813.14   26.39
  -3   3  13    4.72    3.89
  -3   3  13    1.35    3.98
   3  -3 -13    0.86    3.36
  -3   3  12  193.40   12.90
  -3   3  12  209.18   13.11
   3  -3 -12  190.76   12.58
  -3   3  11   57.49    8.25
  -3   3  11   53.89    7.51
   3  -3 -11   58.44    8.07
  -3   3  10   63.73    8.35
  -3   3  10   66.34    7.41
   3  -3 -10   62.16    8.36
  -3   3   9   14.67    5.49
  -3   3   9   21.52    5.17
   3  -3  -9   16.44    5.39
  -3   3   8  132.01    9.73
  -3   3   8  148.51    8.39
   3  -3  -8  124.94    9.33
  -3   3   7  293.29   13.04
  -3   3   7  288.89   10.08
   3  -3  -7  277.95   12.61
  -3   3   6  742.46   19.84
  -3   3   6  778.95   14.58
  -3   3   5    4.78    2.86
  -3   3   5    6.28    1.82
   3  -3  -5    6.87    3.09
  -3   3   4 2977.20   39.50
  -3   3   4 2854.30   30.20
   3  -3  -4 2738.50   37.70
  -3   3   3   82.53    6.74
   3  -3  -3   73.17    6.33
  -3   3   2  408.76   13.37
   3  -3  -2  368.48   12.68
  -3   3   1    7.61    3.29
  -3   3   1    9.46    1.67
   3  -3  -1    8.22    3.09
  -3   3   0  532.34   15.21
   3  -3   0  431.65   13.42
   3  -3   0  486.08   10.06
   3  -3   1    7.69    2.82
   3  -3   1    9.92    3.57
   3  -3   1   10.27    2.52
   3  -3   2  135.89    7.73
   3  -3   2  174.97    9.25
   3  -3   2  150.80    7.41
   3  -3   3   47.06    5.10
   3  -3   3   64.73    6.21
   3  -3   3   49.66    5.12
   3  -3   4  357.63   12.92
   3  -3   4  422.45   14.97
   3  -3   4  352.08   13.40
   3  -3   5  372.48   13.66
   3  -3   5  422.65   15.62
   3  -3   5  384.79   15.17
   3  -3   6  335.80   13.52
   3  -3   6  387.08   15.64
   3  -3   6  342.62   15.51
   3  -3   7   36.61    6.11
   3  -3   7   46.57    7.23
   3  -3   7   36.11    7.38
  -3   3  -8  322.56   14.03
   3  -3   8  337.75   15.66
   3  -3   8  314.20   16.61
  -3   3  -9   13.01    4.53
   3  -3   9   18.83    5.39
   3  -3   9   13.74    5.88
  -3   3 -10   54.71    6.65
   3  -3  10   52.56    8.05
   3  -3  10   51.39    9.05
  -3   3 -11    3.50    3.19
   3  -3  11    8.77    4.20
   3  -3  11    3.80    4.55
  -3   3 -12    3.05    3.22
   3  -3  12    3.01    3.42
   3  -3  12    4.23    4.83
  -3   3 -13    2.54    3.20
   3  -3  13    0.13    3.15
   3  -3  13   -4.99    4.37
  -3   3 -14  198.90   12.92
   3  -3  14  178.85   13.91
   3  -3  14  160.99   15.58
   3  -3  15   62.01   10.14
   3  -3  15   62.15   12.30
   3  -3  16    3.66    4.50
   3  -3  16   11.39    7.77
   3  -3  17   13.67    6.14
   3  -3  17    5.32    6.91
   3  -3  18  297.67   19.83
   3  -3  18  279.07   23.00
   3  -3  19   16.28    9.33
  -3   3 -21   11.66    9.49
  -3   3 -22    4.73    8.35
  -3   3 -23    1.51    7.21
  -3   3 -24   19.20   11.07
   4  -4 -27   56.39   15.01
   4  -4 -26   33.72   12.63
   4  -4 -25   54.00   14.01
   4  -4 -24    2.89    7.66
  -4   4  23   74.15   13.06
   4  -4 -23   87.85   15.27
  -4   4  22   23.72    7.93
   4  -4 -22   17.70    9.33
  -4   4  21    5.20    5.20
   4  -4 -21   -1.06    7.24
  -4   4  20   14.27    6.38
   4  -4 -20   14.72    6.30
  -4   4  19    1.40    5.15
  -4   4  19    2.07    5.57
   4  -4 -19    1.53    4.48
  -4   4  18    0.92    4.92
  -4   4  18   -0.24    4.94
   4  -4 -18   -0.66    3.69
  -4   4  17    0.11    5.09
  -4   4  17    6.18    6.21
   4  -4 -17    5.92    4.89
  -4   4  16  220.35   15.92
  -4   4  16  246.51   16.32
   4  -4 -16  250.13   16.64
  -4   4  15  570.77   24.51
  -4   4  15  637.97   24.51
   4  -4 -15  601.72   24.57
  -4   4  14  189.90   13.95
  -4   4  14  193.91   13.39
   4  -4 -14  199.02   14.16
  -4   4  13   61.32    9.23
  -4   4  13   61.56    8.46
   4  -4 -13   51.40    8.39
  -4   4  12   14.31    5.76
  -4   4  12   19.29    5.59
   4  -4 -12   19.16    5.97
  -4   4  11    8.54    4.67
  -4   4  11   10.60    4.44
   4  -4 -11   11.14    5.27
  -4   4  10    5.80    4.86
  -4   4  10    7.69    4.08
   4  -4 -10    2.78    4.08
  -4   4   9  197.92   13.03
  -4   4   9  195.96    9.80
   4  -4  -9  185.05   12.63
  -4   4   8   12.26    5.73
  -4   4   8   14.85    3.85
   4  -4  -8   17.31    5.77
  -4   4   7  324.93   15.11
  -4   4   7  345.99   10.05
   4  -4  -7  317.64   15.14
  -4   4   6  474.57   17.69
   4  -4  -6  431.11   16.88
  -4   4   5  662.40   20.25
   4  -4  -5  684.01   20.65
  -4   4   4  475.73   16.94
   4  -4  -4  404.09   15.62
  -4   4   3   12.57    4.52
   4  -4  -3   12.21    4.00
  -4   4   2  256.80   12.37
   4  -4  -2  220.85   11.32
  -4   4   1  629.11   18.94
  -4   4   1  574.90   10.62
   4  -4  -1  532.46   17.25
  -4   4   0  175.63   10.29
   4  -4   0  151.10    9.37
   4  -4   0  171.58    6.82
   4  -4   1   17.41    4.28
   4  -4   1   21.72    5.30
   4  -4   1   18.45    3.44
   4  -4   2   79.38    7.31
   4  -4   2  101.27    8.56
   4  -4   2   84.64    6.57
   4  -4   3  120.85    9.05
   4  -4   3  143.54   10.30
   4  -4   3  130.97    8.83
   4  -4   4   35.14    6.13
   4  -4   4   39.99    7.23
   4  -4   4   35.80    6.11
   4  -4   5  292.35   13.85
   4  -4   5  357.94   16.35
   4  -4   5  303.37   14.53
   4  -4   6  152.87   10.36
   4  -4   6  183.16   12.28
   4  -4   6  156.32   11.53
   4  -4   7  183.48   11.27
   4  -4   7  211.95   13.23
   4  -4   7  184.54   12.85
   4  -4   8   36.91    6.15
   4  -4   8   25.67    6.63
   4  -4   8   26.50    7.09
  -4   4  -9   25.99    5.79
   4  -4   9   36.04    7.54
   4  -4   9   27.49    7.25
  -4   4 -10   42.12    7.05
   4  -4  10   41.64    7.96
   4  -4  10   32.46    8.17
  -4   4 -11   46.44    7.58
   4  -4  11   41.29    8.18
   4  -4  11   32.54    8.47
  -4   4 -12    2.28    3.52
   4  -4  12    3.24    4.33
   4  -4  12    5.37    5.96
  -4   4 -13  236.66   14.58
   4  -4  13  231.87   16.16
   4  -4  13  196.52   16.87
   4  -4  14    7.97    5.40
   4  -4  14   12.59    7.78
   4  -4  15   17.75    7.04
   4  -4  15   16.83    8.77
   4  -4  16  272.33   18.62
   4  -4  16  249.06   20.85
   4  -4  17  145.98   14.09
   4  -4  17  133.35   16.53
   4  -4  18   78.31   15.55
  -4   4 -20    2.27    7.63
  -4   4 -21   18.80   10.07
  -4   4 -22    6.66    8.10
  -4   4 -23   34.06   13.29
  -5   5  24   57.46   12.14
  -5   5  23   74.56   13.42
  -5   5  22    2.90    5.35
   5  -5 -22   -0.84    6.62
  -5   5  21    4.87    5.98
   5  -5 -21    1.60    3.80
   5  -5 -21   -0.84    6.30
  -5   5  20   11.35    6.53
   5  -5 -20   15.00    6.50
   5  -5 -20   13.69    8.24
  -5   5  19    3.42    5.12
   5  -5 -19   -0.17    4.47
   5  -5 -19   -0.86    5.71
  -5   5  18    7.29    6.47
   5  -5 -18    3.36    4.78
  -5   5  17   55.69   11.31
   5  -5 -17   55.34   10.06
  -5   5  16    8.67    6.71
   5  -5 -16    9.63    5.68
  -5   5  15   38.37    8.82
  -5   5  15   42.23    8.12
   5  -5 -15   42.74    8.99
  -5   5  14  181.48   14.46
  -5   5  14  203.40   12.98
   5  -5 -14  188.90   14.76
  -5   5  13  187.32   14.26
  -5   5  13  188.76   11.67
   5  -5 -13  194.21   14.52
  -5   5  12   26.41    7.24
  -5   5  12   24.05    5.41
   5  -5 -12   26.90    7.19
  -5   5  11   12.27    5.31
   5  -5 -11   12.27    5.60
  -5   5  10   28.57    7.08
   5  -5 -10   28.58    7.03
  -5   5   9  319.49   17.13
   5  -5  -9  291.63   16.33
   5  -5  -9  320.57   10.92
  -5   5   8   50.88    8.31
   5  -5  -8   45.58    8.09
   5  -5  -8   52.57    4.85
  -5   5   7 1934.30   39.90
   5  -5  -7 1865.70   21.30
  -5   5   6  950.72   27.45
   5  -5  -6  889.34   26.62
  -5   5   5  519.74   20.06
  -5   5   4  258.10   14.35
   5  -5  -4  236.10   13.86
  -5   5   3  283.00   14.85
   5  -5  -3  247.65   14.04
  -5   5   2   72.22    8.96
  -5   5   2   56.08    3.57
   5  -5  -2   65.65    8.36
  -5   5   1    9.88    5.77
  -5   5   1   10.73    2.93
   5  -5  -1    8.69    4.69
  -5   5   0    3.91    4.88
  -5   5   0    2.99    2.98
   5  -5   0    1.20    3.74
  -5   5  -1  183.00   12.61
   5  -5   1  141.95   10.81
   5  -5   1  159.29    8.73
   5  -5   2   80.70    8.51
   5  -5   2   92.02    9.83
   5  -5   2   94.06    7.79
   5  -5   3   31.45    6.54
   5  -5   3   45.82    8.01
   5  -5   3   41.03    6.35
   5  -5   4   62.83    8.13
   5  -5   4   77.56    9.01
   5  -5   4   61.81    7.51
   5  -5   5   13.34    4.65
   5  -5   5   11.19    5.26
   5  -5   5   14.78    4.90
   5  -5   6   12.56    4.43
   5  -5   6   16.19    5.68
   5  -5   6   10.63    4.78
   5  -5   7   -0.48    2.21
   5  -5   7    1.95    3.18
   5  -5   7   -2.27    3.43
   5  -5   8    5.17    2.93
   5  -5   8    5.30    4.62
   5  -5   8    0.56    3.44
   5  -5   9    3.40    2.67
   5  -5   9    4.41    3.99
   5  -5   9    0.94    4.02
   5  -5  10   14.08    5.70
   5  -5  10   13.26    6.48
  -5   5 -11    3.56    3.75
   5  -5  11    3.35    3.95
   5  -5  11    1.69    5.35
  -5   5 -12   83.43    9.44
   5  -5  12   86.90   10.74
   5  -5  12   77.79   12.76
   5  -5  13    1.73    4.92
   5  -5  13   -0.42    5.74
   5  -5  14    6.03    5.06
   5  -5  14    1.35    5.83
   5  -5  15  248.12   18.47
   5  -5  15  227.24   20.48
   5  -5  16   55.50   11.09
  -5   5 -18   31.95   11.19
  -5   5 -19    3.70    8.05
  -5   5 -20   18.46   10.22
  -5   5 -21   15.76    9.67
  -5   5 -22    8.06    9.07
  -5   5 -23   12.76   10.37
  -6   6  24    8.80    6.44
  -6   6  23   44.63   11.11
  -6   6  22   16.85    7.05
  -6   6  21   19.48    7.67
   6  -6 -21   15.94    6.42
  -6   6  20    4.43    6.19
   6  -6 -20    7.98    5.42
  -6   6  19   69.95   12.90
   6  -6 -19   93.83   13.49
  -6   6  18  176.98   16.67
   6  -6 -18  197.94   17.04
  -6   6  17    4.74    5.49
   6  -6 -17    9.27    6.07
  -6   6  16    0.02    5.00
   6  -6 -16    6.15    5.25
  -6   6  15    1.57    4.98
   6  -6 -15   -1.43    4.22
  -6   6  14   49.67    9.95
   6  -6 -14   33.67    8.71
  -6   6  13  131.96   13.03
   6  -6 -13  136.33   13.17
  -6   6  12    4.91    4.75
   6  -6 -12    5.82    5.20
  -6   6  11    1.25    3.88
   6  -6 -11    3.52    4.55
  -6   6  10  333.21   18.66
   6  -6 -10  340.72   18.97
   6  -6 -10  336.97   10.64
  -6   6   9   80.47   10.60
   6  -6  -9   74.51   10.40
   6  -6  -9   65.26    4.21
  -6   6   8  588.14   23.97
   6  -6  -8  593.21   24.15
  -6   6   7   12.18    6.03
   6  -6  -7    8.99    5.24
  -6   6   6  183.20   13.72
   6  -6  -6  157.87   12.95
  -6   6   5   -1.92    4.18
   6  -6  -5    1.99    4.04
  -6   6   4  656.29   24.42
   6  -6  -4  574.83   22.66
  -6   6   3   33.80    7.77
   6  -6  -3   29.72    7.12
  -6   6   2    7.69    5.11
  -6   6   2   13.04    2.41
   6  -6  -2   11.07    5.16
  -6   6   1  160.91   12.92
  -6   6   1  129.50    6.79
   6  -6  -1  120.47   10.89
  -6   6   0   47.32    8.40
  -6   6   0   43.03    5.29
   6  -6   0   39.94    7.48
  -6   6  -1    1.85    4.62
  -6   6  -1    1.63    3.20
   6  -6   1    2.65    3.56
  -6   6  -2   34.19    5.83
   6  -6   2   37.65    7.33
   6  -6   3   69.02    8.21
   6  -6   3   79.35    9.42
   6  -6   4   60.98    8.66
   6  -6   4   61.25    9.52
   6  -6   4   63.95    7.47
   6  -6   5  218.59   13.95
   6  -6   5  263.24   16.29
   6  -6   5  247.61   14.07
   6  -6   6    3.68    3.12
   6  -6   6    8.57    4.81
   6  -6   6    6.64    4.21
   6  -6   7    2.51    3.32
   6  -6   7    2.64    4.34
   6  -6   7    0.89    3.81
   6  -6   8   19.67    5.56
   6  -6   8   22.92    7.52
   6  -6   8   14.62    6.31
   6  -6   9    3.17    3.13
   6  -6   9    1.50    3.93
   6  -6   9    3.01    4.66
   6  -6  10   88.47    9.73
   6  -6  10   98.65   11.61
   6  -6  10   82.89   12.43
  -6   6 -11   49.58    8.99
   6  -6  11   49.98   10.36
   6  -6  11   51.53   11.10
   6  -6  12   12.45    5.83
   6  -6  12   -0.33    6.20
   6  -6  13    6.12    6.05
   6  -6  14  264.55   19.63
  -6   6 -15   50.61   12.65
   6  -6  15   61.45   12.00
  -6   6 -16   37.78   12.26
   6  -6  16   48.18   10.71
  -6   6 -17   -0.86    6.67
  -6   6 -18   14.90    9.69
  -6   6 -19    9.10    8.49
  -6   6 -20    6.32    8.18
  -6   6 -21    1.65    8.09
  -6   6 -22   39.03   14.20
  -7   7  25    9.49    6.31
  -7   7  24   10.77    7.71
  -7   7  23    2.20    6.51
  -7   7  22    0.54    5.13
   7  -7 -22    7.21    4.32
  -7   7  21   24.36    8.73
   7  -7 -21   23.17    7.26
  -7   7  20   46.97   11.79
   7  -7 -20   37.81   10.20
  -7   7  19  158.79   16.56
   7  -7 -19  189.69   17.39
  -7   7  18  136.07   15.52
   7  -7 -18  179.31   16.92
  -7   7  17    2.70    5.58
   7  -7 -17    2.58    5.49
  -7   7  16   12.18    6.92
   7  -7 -16   13.42    6.96
  -7   7  15   14.73    7.61
   7  -7 -15   16.91    7.14
  -7   7  14   53.63   10.95
   7  -7 -14   71.03   11.71
  -7   7  13    4.49    5.84
   7  -7 -13    2.37    4.50
  -7   7  12   55.44   10.72
   7  -7 -12   50.42   10.11
  -7   7  11  271.19   18.50
   7  -7 -11  262.53   18.18
  -7   7  10  168.91   14.58
   7  -7 -10  139.36   13.60
  -7   7   9   17.89    6.96
   7  -7  -9    9.34    5.60
  -7   7   8  402.86   21.34
   7  -7  -8  357.83   20.19
  -7   7   7   13.50    5.89
   7  -7  -7   10.52    5.43
  -7   7   6   26.05    7.34
   7  -7  -6   18.57    6.57
  -7   7   5   -0.03    4.31
   7  -7  -5    2.15    3.52
  -7   7   4    4.20    5.16
   7  -7  -4    7.71    4.60
  -7   7   3   32.36    8.57
   7  -7  -3   31.08    7.48
  -7   7   2   19.77    7.20
   7  -7  -2   17.56    5.83
  -7   7   1   67.92   10.51
   7  -7  -1   73.83    9.05
  -7   7   0   71.73   10.73
  -7   7   0   59.46    5.94
   7  -7   0   64.38    9.65
  -7   7  -1   61.39   10.29
  -7   7  -1   45.15    5.98
   7  -7   1   44.12    8.58
  -7   7  -2  226.15   16.16
  -7   7  -2  205.49   11.67
   7  -7   2  193.04   14.15
  -7   7  -3   31.88    8.07
  -7   7  -3   24.02    5.89
   7  -7   3   35.60    7.90
  -7   7  -4  120.26   10.65
   7  -7   4  115.72   10.99
   7  -7   4  122.71   12.47
  -7   7  -5   27.86    7.23
   7  -7   5   35.22    7.71
   7  -7   5   40.51    9.19
  -7   7  -6   20.55    7.19
   7  -7   6   17.53    5.89
   7  -7   6   18.09    7.09
  -7   7  -7   67.34   10.65
   7  -7   7   86.38    9.98
   7  -7   7   90.74   12.52
  -7   7  -8   65.31   11.02
   7  -7   8   58.87    9.44
   7  -7   8   62.46   11.38
  -7   7  -9   59.38   11.21
   7  -7   9   77.77    9.59
   7  -7   9   84.19   12.59
  -7   7 -10    4.35    6.37
   7  -7  10    1.48    3.62
   7  -7  10    8.73    5.65
  -7   7 -11    2.77    6.56
   7  -7  11    2.90    3.69
   7  -7  11    3.46    5.22
  -7   7 -12   98.87   14.73
   7  -7  12  120.57   13.61
  -7   7 -13  111.54   15.89
   7  -7  13  138.74   14.97
  -7   7 -14   20.83    9.69
   7  -7  14   22.49    7.81
  -7   7 -15   14.59    9.31
   7  -7  15   18.77    7.42
  -7   7 -16    8.85    8.60
  -7   7 -17    7.42    7.99
  -7   7 -18   14.08    9.45
  -7   7 -19   16.71    9.89
  -7   7 -20    9.82   10.05
  -8   8  25   29.19   10.25
  -8   8  24   19.79    8.37
  -8   8  23   27.03    9.34
   8  -8 -23   28.38    8.69
  -8   8  22   67.83   14.02
   8  -8 -22   66.52   12.78
  -8   8  21   71.28   14.31
   8  -8 -21   50.76   11.44
  -8   8  20    9.40    7.01
   8  -8 -20   18.86    7.59
  -8   8  19   10.02    7.25
   8  -8 -19   14.13    6.87
  -8   8  18  114.72   16.38
   8  -8 -18  121.69   14.49
  -8   8  17   98.12   15.27
   8  -8 -17  100.23   14.59
  -8   8  16    4.10    6.43
   8  -8 -16   11.85    6.52
  -8   8  15    4.91    6.44
   8  -8 -15    7.63    6.46
  -8   8  14   -0.73    5.43
   8  -8 -14    1.23    4.91
  -8   8  13   73.03   12.73
   8  -8 -13   75.63   12.68
  -8   8  12   11.52    7.28
   8  -8 -12   15.01    7.20
  -8   8  11   38.46   10.03
   8  -8 -11   33.33    9.52
  -8   8  10   16.15    7.75
   8  -8 -10   17.58    7.41
  -8   8   9  144.64   14.83
   8  -8  -9  151.27   14.95
  -8   8   8  100.30   12.17
   8  -8  -8   96.15   11.96
  -8   8   7   -0.91    4.84
   8  -8  -7   -1.57    3.36
  -8   8   6   13.80    7.08
   8  -8  -6   16.73    6.72
  -8   8   5    2.91    5.29
   8  -8  -5    6.49    5.05
  -8   8   4   26.06    8.40
   8  -8  -4   19.22    6.73
  -8   8   3   78.58   12.18
   8  -8  -3   56.80   10.18
  -8   8   2  220.21   16.79
   8  -8  -2  177.06   14.77
  -8   8   1    7.81    5.65
   8  -8  -1   -0.07    3.33
  -8   8   0   -0.58    4.63
   8  -8   0    0.45    3.89
  -8   8  -1  299.57   19.76
   8  -8   1  255.62   17.51
  -8   8  -2   14.70    7.00
   8  -8   2   13.73    5.94
  -8   8  -3    9.51    6.65
   8  -8   3    8.36    5.36
  -8   8  -4  184.59   16.31
   8  -8   4  168.91   14.57
   8  -8   5   57.37   10.28
  -8   8  -6   96.01   11.48
   8  -8   6   89.17   10.92
   8  -8   6  100.36   13.83
  -8   8  -7   94.46   12.51
   8  -8   7   95.02   11.37
   8  -8   7  107.39   14.42
  -8   8  -8    4.73    5.93
   8  -8   8    5.20    4.39
   8  -8   8    3.02    5.16
  -8   8  -9   63.65   11.71
   8  -8   9   64.53   10.88
   8  -8   9   70.10   12.52
  -8   8 -10   24.49    9.18
   8  -8  10   32.92    7.77
   8  -8  10   23.69    7.87
  -8   8 -11  125.85   15.13
   8  -8  11  140.19   14.93
  -8   8 -12    8.03    7.42
   8  -8  12   13.55    6.45
  -8   8 -13    1.79    6.80
   8  -8  13    4.93    5.02
  -8   8 -14   33.83   11.22
   8  -8  14   27.32    8.50
  -8   8 -15    4.56    7.17
  -8   8 -16    6.51    7.53
  -8   8 -17   10.04    8.25
  -8   8 -18   16.05    9.74
  -8   8 -19   12.63    9.59
  -9   9  26    3.88    4.56
  -9   9  25    6.76    5.99
  -9   9  24   36.24   11.05
  -9   9  23    2.76    8.14
   9  -9 -23    4.37    4.65
  -9   9  22  146.25   19.99
   9  -9 -22  147.43   16.60
  -9   9  21    3.18    6.37
   9  -9 -21    7.58    5.28
  -9   9  20   33.62   11.09
   9  -9 -20   53.01   12.12
  -9   9  19   36.91   10.72
   9  -9 -19   42.26   10.61
  -9   9  18   58.21   13.05
   9  -9 -18   64.18   13.06
  -9   9  17   58.06   13.27
   9  -9 -17   58.01   12.34
  -9   9  16   -0.23    6.09
   9  -9 -16    4.09    4.94
  -9   9  15    5.40    6.72
   9  -9 -15   10.86    6.34
  -9   9  14   66.71   13.20
   9  -9 -14   78.38   13.51
  -9   9  13   43.72   11.41
   9  -9 -13   47.07   11.46
  -9   9  12   50.55   12.15
   9  -9 -12   44.11   11.05
  -9   9  11    1.95    6.30
   9  -9 -11    5.70    5.99
  -9   9  10   93.25   14.42
   9  -9 -10  106.49   14.73
  -9   9   9   16.80    8.48
   9  -9  -9   11.54    6.49
  -9   9   8    1.41    5.93
   9  -9  -8   -0.23    4.34
  -9   9   7   -0.32    5.08
   9  -9  -7    0.28    4.25
  -9   9   6    7.79    6.19
   9  -9  -6   12.17    6.42
  -9   9   5   88.79   13.55
   9  -9  -5   82.68   12.76
  -9   9   4   39.37   10.56
   9  -9  -4   26.93    8.46
  -9   9   3   -2.71    5.08
   9  -9  -3   -0.02    3.98
  -9   9   2   11.25    7.49
   9  -9  -2    9.58    5.67
  -9   9   1   -3.45    4.99
   9  -9  -1   -1.61    3.71
  -9   9   0  249.73   19.32
   9  -9   0  240.87   18.19
  -9   9  -1   18.56    8.25
   9  -9   1   10.60    6.09
  -9   9  -2   79.53   13.48
   9  -9   2   65.50   11.66
  -9   9  -3    5.77    6.72
   9  -9   3    7.51    5.57
  -9   9  -4   17.99    8.16
   9  -9   4   14.90    6.67
  -9   9  -5   94.32   14.50
   9  -9   5   85.14   12.71
  -9   9  -6   -1.38    4.57
   9  -9   6    5.52    4.19
   9  -9   7   16.03    5.96
   9  -9   8   19.84    7.28
   9  -9   9   51.33   10.37
   9  -9   9   59.08   12.30
   9  -9  10  259.57   20.77
   9  -9  11   47.82   11.20
   9  -9  12    7.06    6.07
   9  -9  13   42.11   10.44
 -10  10  25   46.89   11.80
 -10  10  24    5.11    6.84
  10 -10 -24    6.98    4.49
 -10  10  23   13.80    8.83
  10 -10 -23    8.71    5.33
 -10  10  22   52.51   14.07
  10 -10 -22   69.89   13.92
 -10  10  21    1.76    6.53
  10 -10 -21   -0.82    3.54
 -10  10  20   22.68   10.32
  10 -10 -20   20.54    7.70
 -10  10  19    7.19    7.72
  10 -10 -19   16.78    6.79
 -10  10  18   35.39   11.46
  10 -10 -18   33.78    9.64
 -10  10  17   16.35    8.81
  10 -10 -17   17.51    7.75
 -10  10  16   21.32    9.78
  10 -10 -16   23.42    8.93
 -10  10  15   94.18   15.75
  10 -10 -15   87.07   14.90
 -10  10  14   23.73   10.12
  10 -10 -14   32.62   10.39
 -10  10  13   13.56    8.89
  10 -10 -13   16.43    7.87
 -10  10  12   99.58   15.91
  10 -10 -12   80.71   14.24
 -10  10  11    3.64    7.22
  10 -10 -11    5.49    5.79
 -10  10  10   62.80   13.68
  10 -10 -10   59.60   12.60
 -10  10   9   58.28   13.25
  10 -10  -9   45.47   11.39
 -10  10   8   -3.33    5.69
  10 -10  -8    3.41    5.14
 -10  10   7   -1.26    5.04
  10 -10  -7    0.65    4.49
 -10  10   6   38.63   10.99
  10 -10  -6   48.09   11.44
 -10  10   5   91.46   14.66
  10 -10  -5   93.95   14.42
 -10  10   4    6.40    7.15
  10 -10  -4    5.23    5.47
 -10  10   3   74.95   14.09
  10 -10  -3   63.69   12.30
 -10  10   2   36.56   11.09
  10 -10  -2   24.10    8.28
 -10  10   1   19.52    9.08
  10 -10  -1    9.32    5.58
 -10  10   0   71.29   13.91
  10 -10   0   66.31   12.67
 -10  10  -1   61.09   13.03
  10 -10   1   65.17   12.43
 -10  10  -2    2.08    5.70
  10 -10   2    2.29    4.27
 -10  10  -3   41.16   11.57
  10 -10   3   38.18    9.61
 -10  10  -4   29.05   10.06
  10 -10   4   23.21    7.38
 -10  10  -5   16.33    8.32
  10 -10   5   11.86    5.76
 -10  10  -6    5.26    6.10
  10 -10   6    5.66    4.41
 -10  10  -7   32.72   10.17
  10 -10   7   36.51    9.17
 -10  10  -8  124.76   15.41
  10 -10   8  119.93   13.35
 -10  10  -9   84.18   14.56
 -10  10 -10   34.15    9.70
 -11  11  24    2.28    5.06
  11 -11 -24    3.49    3.79
 -11  11  23   11.31    6.81
  11 -11 -23    6.25    4.23
 -11  11  22   15.77    7.83
  11 -11 -22   11.76    5.88
 -11  11  21   12.20    8.20
  11 -11 -21   17.79    6.46
 -11  11  20    0.54    6.06
  11 -11 -20   -2.07    3.83
 -11  11  19    4.36    6.79
  11 -11 -19   13.06    6.68
 -11  11  18   25.59   11.12
  11 -11 -18   30.94    9.82
 -11  11  17   58.09   14.87
  11 -11 -17   65.19   14.07
 -11  11  16    7.13    7.87
  11 -11 -16    8.56    6.77
 -11  11  15   11.75    8.63
  11 -11 -15   23.85    8.86
 -11  11  14   38.05   12.52
  11 -11 -14   43.73   11.39
 -11  11  13   33.40   11.76
  11 -11 -13   38.33   10.91
 -11  11  12   -0.33    6.00
  11 -11 -12    4.75    5.33
 -11  11  11   11.92    8.28
  11 -11 -11    8.38    5.67
 -11  11  10   84.98   15.45
  11 -11 -10   76.60   14.43
 -11  11   9   23.08    9.88
  11 -11  -9   26.35    9.81
 -11  11   8   41.55   12.00
  11 -11  -8   40.82   10.85
 -11  11   7   13.74    7.97
  11 -11  -7   15.02    7.18
 -11  11   6    7.61    6.45
  11 -11  -6    5.74    5.60
 -11  11   5    6.16    6.43
  11 -11  -5   16.08    7.70
 -11  11   4    0.94    6.31
  11 -11  -4    4.15    5.10
 -11  11   3   12.56    7.40
  11 -11  -3   13.94    7.13
 -11  11   2    5.22    6.70
  11 -11  -2    6.22    5.49
 -11  11   1   61.10   13.90
  11 -11  -1   52.04   12.04
 -11  11   0    4.50    7.38
  11 -11   0    6.84    5.76
 -11  11  -1    2.94    6.25
  11 -11   1    0.93    3.89
 -11  11  -2   44.16   12.48
  11 -11   2   39.70   10.28
 -11  11  -3   34.56   10.61
  11 -11   3   26.58    9.04
 -11  11  -4    0.08    5.26
  11 -11   4    4.56    3.91
 -11  11  -5   89.09   15.99
  11 -11   5   78.26   14.01
 -11  11  -6    6.79    5.76
  11 -11   6    8.17    5.22
 -11  11  -7   18.02    7.68
  11 -11   7   18.54    6.41
 -11  11  -8   15.78    8.16
 -11  11  -9    7.03    5.88
 -11  11 -10   31.21    9.49
 -12  12  22   17.22    5.97
  12 -12 -22   15.44    5.82
 -12  12  21   20.04    8.55
  12 -12 -21   20.33    6.47
 -12  12  20    7.34    6.62
  12 -12 -20    2.03    3.60
 -12  12  19   19.14    8.94
  12 -12 -19    4.88    3.99
 -12  12  18   41.75   12.73
  12 -12 -18   44.99   11.58
 -12  12  17   58.76   14.79
  12 -12 -17   62.24   14.06
 -12  12  16   10.37    7.93
  12 -12 -16    0.49    4.02
 -12  12  15   39.06   12.90
  12 -12 -15   49.48   12.37
 -12  12  14   17.00    9.10
  12 -12 -14   16.32    7.35
 -12  12  13   24.38   10.82
  12 -12 -13   24.57    8.18
 -12  12  12    7.58    8.03
  12 -12 -12   10.10    6.13
 -12  12  11    5.22    7.64
  12 -12 -11    3.06    5.21
 -12  12  10    0.57    6.53
  12 -12 -10    1.29    4.44
 -12  12   9   30.08   10.45
  12 -12  -9   20.54    8.35
 -12  12   8   -1.00    5.16
  12 -12  -8    5.77    5.97
 -12  12   7   16.29    8.59
  12 -12  -7   10.86    6.44
 -12  12   6    4.56    7.09
  12 -12  -6    9.83    6.86
 -12  12   5    8.66    7.08
  12 -12  -5    3.23    4.39
 -12  12   4   83.39   15.72
  12 -12  -4   64.86   13.77
 -12  12   3    9.83    7.23
  12 -12  -3    9.84    5.69
 -12  12   2    2.14    6.45
  12 -12  -2   -0.06    4.21
 -12  12   1   20.96    9.12
  12 -12  -1   12.82    7.33
 -12  12   0   11.73    7.42
  12 -12   0   10.74    6.04
 -12  12  -1   78.89   15.65
  12 -12   1   56.73   12.82
 -12  12  -2   30.64   11.05
  12 -12   2   24.60    8.36
 -12  12  -3    2.14    5.31
  12 -12   3    6.67    4.59
 -12  12  -4   37.89   11.05
  12 -12   4   44.50   11.26
 -12  12  -5   21.73    8.28
  12 -12   5   14.35    5.86
 -12  12  -6   71.99   15.04
 -12  12  -7    3.48    5.53
 -12  12  -8   19.49    8.20
 -12  12  -9   50.15   12.12
 -13  13  18   13.55    6.30
  13 -13 -18   -2.85    3.00
 -13  13  17    5.27    5.46
  13 -13 -17    8.93    4.57
 -13  13  16   35.59   10.95
  13 -13 -16   32.22    9.47
 -13  13  15   16.05    8.02
  13 -13 -15   13.31    6.81
 -13  13  14   37.66   11.66
  13 -13 -14   41.92   10.53
 -13  13  13    3.56    6.67
  13 -13 -13   16.66    7.11
 -13  13  12    4.05    6.98
  13 -13 -12    0.14    4.03
 -13  13  11   18.48    9.60
  13 -13 -11   25.58    9.82
 -13  13  10   31.91   10.71
  13 -13 -10   41.39   11.82
 -13  13   9    4.57    5.65
  13 -13  -9    6.44    5.72
 -13  13   8   12.29    7.07
  13 -13  -8    7.54    6.17
 -13  13   7   77.44   15.89
  13 -13  -7   80.02   15.77
 -13  13   6   11.75    7.38
  13 -13  -6   10.19    6.72
 -13  13   5    9.85    6.82
  13 -13  -5   16.26    7.46
 -13  13   4   17.31    8.26
  13 -13  -4   16.42    7.41
 -13  13   3   26.62    9.98
  13 -13  -3   45.89   12.39
 -13  13   2    8.42    6.58
  13 -13  -2    3.87    5.04
 -13  13   1    2.14    6.20
  13 -13  -1    4.96    5.04
 -13  13   0   67.58   14.91
  13 -13   0   66.13   13.98
 -13  13  -1    0.91    5.21
  13 -13   1    4.68    4.53
 -13  13  -2   23.17    8.55
  13 -13   2    8.03    5.50
 -13  13  -3   50.36   13.21
  13 -13   3   39.58   10.90
 -13  13  -4   46.14   11.80
  13 -13   4   36.96   10.03
 -13  13  -5   10.49    7.08
 -13  13  -6   28.93    9.48
 -13  13  -7    5.16    5.34
 -14  14  13   24.38    8.53
  14 -14 -13   25.17    6.97
 -14  14  12   21.29    8.31
  14 -14 -12   19.10    7.42
 -14  14  11   16.72    6.58
  14 -14 -11   10.13    5.14
 -14  14  10    5.94    4.95
  14 -14 -10   -0.85    3.30
 -14  14   9   13.30    6.67
  14 -14  -9   11.60    5.93
 -14  14   8   42.90   12.19
  14 -14  -8   46.77   11.72
 -14  14   7    7.75    5.94
  14 -14  -7    4.65    4.40
 -14  14   6    1.12    5.96
  14 -14  -6    4.95    4.58
 -14  14   5   26.05    9.57
  14 -14  -5   27.64    9.21
 -14  14   4   63.62   14.28
  14 -14  -4   62.27   14.30
 -14  14   3   15.22    6.92
  14 -14  -3   14.47    6.53
 -14  14   2    5.35    5.67
  14 -14  -2   12.22    6.12
 -14  14   1   17.76    7.32
  14 -14  -1    5.62    4.84
 -14  14   0    9.02    6.56
  14 -14   0   20.14    6.96
 -14  14  -1   10.97    6.85
  14 -14   1   21.40    7.01
 -14  14  -2   25.14    9.00
  14 -14   2   30.40    8.20
  14 -14   3    4.48    3.72
 -16  14   5   13.05    6.80
 -16  14   6   19.52    7.19
 -16  14   7   -1.46    4.71
 -16  14   8    1.86    4.66
 -15  13  -5   16.22    6.92
 -15  13  -4   15.04    7.22
  15 -13   3    7.61    4.77
 -15  13  -3    3.29    5.07
  15 -13   2    1.90    4.47
 -15  13  -2   11.97    6.55
  15 -13   1   24.42    7.76
 -15  13  -1   21.21    7.87
  15 -13   0   -3.72    4.20
 -15  13   0    6.53    6.21
  15 -13  -1   -0.57    4.82
 -15  13   1    4.20    5.91
  15 -13  -2   40.01   11.61
 -15  13   2   50.40   12.38
  15 -13  -3   -0.05    5.53
 -15  13   3   -2.49    4.50
  15 -13  -4    9.35    5.61
 -15  13   4   21.09    8.61
  15 -13  -5   43.87   12.24
 -15  13   5   64.25   15.18
  15 -13  -6   25.36    9.18
 -15  13   6   23.30    9.01
  15 -13  -7   28.09    9.65
 -15  13   7   44.87   12.25
  15 -13  -8   25.21    9.53
 -15  13   8   27.62    9.65
  15 -13  -9    1.34    4.17
 -15  13   9    1.35    4.86
  15 -13 -10    6.25    5.08
 -15  13  10    5.23    5.05
  15 -13 -11    7.97    4.77
 -15  13  11    6.14    5.80
  15 -13 -12   23.21    7.62
 -15  13  12   29.54    9.69
  15 -13 -13   14.32    6.41
 -15  13  13   22.79    8.55
  15 -13 -14    2.81    4.28
 -15  13  14    0.80    4.92
  15 -13 -15   27.53    9.19
 -15  13  15   16.65    7.34
  15 -13 -16   16.90    6.27
 -15  13  16   14.12    7.00
  15 -13 -17    5.88    3.73
 -14  12  -6    8.45    5.65
  14 -12   5   29.09    8.53
 -14  12  -5   24.84    9.17
  14 -12   4   34.07    9.77
 -14  12  -4   34.93   10.59
  14 -12   3    8.34    6.10
 -14  12  -3   11.64    7.09
  14 -12   2    5.45    5.25
 -14  12  -2    3.13    5.45
  14 -12   1    0.92    4.55
 -14  12  -1    1.21    5.14
  14 -12   0    6.60    5.72
 -14  12   0    6.91    6.81
  14 -12  -1  115.38   17.85
 -14  12   1  126.34   18.86
  14 -12  -2    5.01    4.23
 -14  12   2    7.51    6.79
  14 -12  -3    8.37    5.44
 -14  12   3   -5.26    5.23
  14 -12  -4    7.19    5.04
 -14  12   4    8.14    6.15
  14 -12  -5   42.19   12.27
 -14  12   5   44.89   12.67
  14 -12  -6   62.54   14.08
 -14  12   6   65.42   14.74
  14 -12  -7    9.51    6.65
 -14  12   7   23.54    9.36
  14 -12  -8   23.11    9.14
 -14  12   8   23.36    9.23
  14 -12  -9   27.90   10.37
 -14  12   9   34.47   10.61
  14 -12 -10   82.03   15.91
 -14  12  10   76.24   16.19
  14 -12 -11   57.67   13.23
 -14  12  11   54.23   13.40
  14 -12 -12   -1.56    3.74
 -14  12  12   -2.04    4.33
  14 -12 -13    2.70    4.60
 -14  12  13    2.53    7.22
  14 -12 -14   30.67    9.34
 -14  12  14   20.47    9.40
  14 -12 -15   65.79   14.60
 -14  12  15   75.21   16.42
  14 -12 -16    8.94    6.14
 -14  12  16    9.38    8.07
  14 -12 -17   15.95    6.60
 -14  12  17   11.36    7.76
  14 -12 -18   12.03    5.56
 -14  12  18    6.00    6.10
  14 -12 -19   10.27    5.06
 -14  12  19    7.89    6.28
  14 -12 -20   31.98    9.07
 -14  12  20   23.84    8.95
  14 -12 -21    9.18    4.62
  13 -11   7    5.20    3.93
 -13  11  -7    1.23    4.64
  13 -11   6    3.93    4.42
 -13  11  -6    8.09    5.82
  13 -11   5   48.74   11.78
 -13  11  -5   47.58   12.16
  13 -11   4   20.89    7.86
 -13  11  -4   13.36    7.02
  13 -11   3   14.49    7.03
 -13  11  -3   16.34    7.65
  13 -11   2   34.51   10.50
 -13  11  -2   43.53   12.29
  13 -11   1    1.27    4.83
 -13  11  -1    9.52    7.28
  13 -11   0   33.76   10.83
 -13  11   0   42.96   11.78
  13 -11  -1    0.57    4.45
 -13  11   1    6.49    6.05
  13 -11  -2   42.29   11.48
 -13  11   2   42.59   12.06
  13 -11  -3   10.25    5.61
 -13  11   3    3.48    6.45
  13 -11  -4   21.13    8.37
 -13  11   4   15.53    8.57
  13 -11  -5   70.30   14.23
 -13  11   5   60.09   13.69
  13 -11  -6    1.34    4.83
 -13  11   6    2.42    6.20
  13 -11  -7    0.76    4.07
 -13  11   7   -2.83    4.87
  13 -11  -8   53.80   12.80
 -13  11   8   55.35   12.87
  13 -11  -9   94.97   16.11
 -13  11   9  110.51   17.21
  13 -11 -10   31.96   10.08
 -13  11  10   32.88   11.01
  13 -11 -11   64.05   13.70
 -13  11  11   50.06   12.65
  13 -11 -12    4.87    5.20
 -13  11  12   -1.52    6.29
  13 -11 -13   36.39   10.73
 -13  11  13   28.57   11.22
  13 -11 -14   22.90    8.65
 -13  11  14   35.63   12.12
  13 -11 -15   70.65   14.47
 -13  11  15   42.55   13.00
  13 -11 -16    7.86    5.63
 -13  11  16    5.84    7.59
  13 -11 -17   21.91    8.04
 -13  11  17   27.51   11.16
  13 -11 -18   59.30   13.22
 -13  11  18   65.98   15.71
  13 -11 -19   28.12    8.95
 -13  11  19   34.19   12.16
  13 -11 -20    2.38    4.56
 -13  11  20    7.04    6.93
  13 -11 -21   19.65    7.49
 -13  11  21   18.96    9.95
  13 -11 -22   19.36    7.42
 -13  11  22   20.32    8.08
  13 -11 -23   11.03    4.80
 -13  11  23   11.98    6.01
  13 -11 -24    2.40    3.69
  12 -10   8    8.75    5.39
 -12  10  -8    9.54    6.54
  12 -10   7   68.49   13.07
 -12  10  -7   93.03   15.43
  12 -10   6   51.17   11.28
 -12  10  -6   37.65   11.02
  12 -10   5   19.41    6.97
 -12  10  -5   32.65   10.07
  12 -10   4    1.26    4.03
 -12  10  -4    6.20    6.30
  12 -10   3   98.18   14.72
 -12  10  -3   93.27   15.45
  12 -10   2    9.92    5.56
 -12  10  -2   12.69    7.28
  12 -10   1   -0.73    3.70
 -12  10  -1    5.03    6.35
  12 -10   0    2.48    4.14
 -12  10   0    3.16    6.09
  12 -10  -1   46.74   11.31
 -12  10   1   48.55   12.41
  12 -10  -2   22.46    8.29
 -12  10   2   23.04    9.74
  12 -10  -3   44.45   11.49
 -12  10   3   51.72   12.54
  12 -10  -4   13.91    7.40
 -12  10   4   12.64    7.42
  12 -10  -5   10.75    6.30
 -12  10   5    6.96    6.69
  12 -10  -6    3.96    5.12
 -12  10   6    0.60    5.96
  12 -10  -7  106.25   15.81
 -12  10   7  110.29   16.39
  12 -10  -8   16.02    7.58
 -12  10   8   13.70    8.07
  12 -10  -9   12.78    6.60
 -12  10   9   11.83    7.87
  12 -10 -10    9.63    6.95
 -12  10  10   13.37    7.72
  12 -10 -11   36.77   11.08
 -12  10  11   29.24   10.57
  12 -10 -12   13.76    7.36
 -12  10  12    9.64    7.86
  12 -10 -13    1.10    4.11
 -12  10  13    0.03    6.32
  12 -10 -14   45.76   12.17
 -12  10  14   39.54   11.59
  12 -10 -15   60.62   13.22
 -12  10  15   73.63   15.04
  12 -10 -16   23.06    8.54
 -12  10  16   27.99   10.62
  12 -10 -17  171.71   17.94
 -12  10  17  146.67   18.26
  12 -10 -18    4.64    4.75
 -12  10  18   10.48    8.34
  12 -10 -19    6.36    4.93
 -12  10  19    2.85    7.40
  12 -10 -20   51.83   12.62
 -12  10  20   38.97   12.04
  12 -10 -21   10.14    5.14
 -12  10  21   13.33    7.74
  12 -10 -22   10.59    5.54
 -12  10  22   11.55    7.66
  12 -10 -23   55.35   12.45
 -12  10  23   46.58   12.80
 -12  10  24    8.88    6.73
 -12  10  25   10.32    6.20
  11  -9   9   18.96    6.12
 -11   9  -9   18.97    7.54
 -11   9  -8  220.21   19.56
  11  -9   7   19.52    7.23
 -11   9  -7   20.71    8.61
  11  -9   6   16.08    6.05
 -11   9  -6    8.43    6.17
  11  -9   5   56.64   11.32
 -11   9  -5   60.68   12.71
  11  -9   4   21.55    7.34
 -11   9  -4   23.38    9.46
  11  -9   3   69.57   12.60
 -11   9  -3   80.46   13.82
  11  -9   2   27.73    8.76
 -11   9  -2   18.24    8.56
  11  -9   1    6.19    4.92
 -11   9  -1    5.66    6.67
  11  -9   0   27.86    8.71
 -11   9   0   17.20    8.25
  11  -9  -1    3.54    4.54
 -11   9   1    1.35    6.00
  11  -9  -2   37.97   10.08
 -11   9   2   44.36   11.09
  11  -9  -3    0.12    4.40
 -11   9   3    5.20    6.32
  11  -9  -4   -1.83    3.44
 -11   9   4    5.14    5.66
  11  -9  -5    1.84    4.54
 -11   9   5    4.69    5.82
  11  -9  -6   17.61    7.41
 -11   9   6   23.35    8.68
  11  -9  -7    8.35    5.89
 -11   9   7    7.89    6.92
  11  -9  -8   28.46    9.22
 -11   9   8   37.80   10.88
  11  -9  -9   35.33   10.00
 -11   9   9   37.41   10.58
  11  -9 -10    8.40    6.48
 -11   9  10    8.23    7.52
  11  -9 -11   17.05    7.89
 -11   9  11   23.81    9.73
  11  -9 -12   83.31   14.00
 -11   9  12   75.24   14.05
  11  -9 -13   26.61    8.97
 -11   9  13   21.66    9.47
  11  -9 -14  263.48   21.19
 -11   9  14  292.01   23.04
  11  -9 -15   31.27   10.02
 -11   9  15   50.69   12.95
  11  -9 -16   94.17   15.01
 -11   9  16   92.81   16.02
  11  -9 -17    5.51    5.30
 -11   9  17   -5.40    5.01
  11  -9 -18    1.12    4.20
 -11   9  18    3.01    6.45
  11  -9 -19   35.27    9.76
 -11   9  19   26.09   10.13
  11  -9 -20   17.98    7.14
 -11   9  20   20.01    9.54
  11  -9 -21   29.22    8.47
 -11   9  21   25.55   10.42
  11  -9 -22   10.35    5.01
 -11   9  22    9.93    7.88
  11  -9 -23    5.04    4.32
 -11   9  23    3.27    6.26
 -11   9  24   74.31   15.70
 -11   9  25   10.76    7.46
 -11   9  26    6.03    6.70
 -11   9  27    7.43    4.57
 -10   8 -18   13.59    9.80
 -10   8 -17   26.38   11.53
 -10   8 -16   20.51   10.31
 -10   8 -15   24.93   10.73
 -10   8 -14   14.48    8.76
 -10   8 -13    3.38    7.22
 -10   8 -12   57.39   13.19
  10  -8  11    2.43    4.58
 -10   8 -11    8.56    7.99
  10  -8  10    3.35    4.13
  10  -8  10    2.15    5.01
  10  -8   9   68.93   11.36
  10  -8   9   75.15   13.37
  10  -8   8    9.52    5.43
  10  -8   7   39.56    9.49
 -10   8  -7   39.75   10.04
  10  -8   6  145.07   14.46
 -10   8  -6  154.77   15.85
  10  -8   5   74.14   12.13
 -10   8  -5   66.02   12.20
  10  -8   4    4.34    4.59
 -10   8  -4    1.62    5.64
  10  -8   3   90.40   12.96
 -10   8  -3  118.45   13.75
  10  -8   2   78.53   12.44
 -10   8  -2   93.01   13.36
  10  -8   1    0.36    4.39
 -10   8  -1    4.43    5.95
  10  -8   0    1.11    3.76
 -10   8   0    1.11    5.48
  10  -8  -1  378.88   22.38
 -10   8   1  429.88   24.03
  10  -8  -2   32.30    8.71
 -10   8   2   42.16   10.29
  10  -8  -3   53.26   10.44
 -10   8   3   72.34   12.26
  10  -8  -4  150.70   14.58
 -10   8   4  163.10   15.43
  10  -8  -5  100.70   12.13
 -10   8   5  114.63   13.00
  10  -8  -6    7.82    5.28
 -10   8   6    5.36    6.23
  10  -8  -7   -1.90    4.00
 -10   8   7    6.73    6.23
  10  -8  -8    3.65    4.88
 -10   8   8    1.23    5.01
  10  -8  -9   36.19    9.52
 -10   8   9   34.50    9.79
  10  -8 -10   61.29   11.73
 -10   8  10   56.72   11.88
  10  -8 -11   39.73   10.21
 -10   8  11   34.99   10.03
  10  -8 -12   45.85   10.59
 -10   8  12   34.13   10.20
  10  -8 -13   54.38   11.48
 -10   8  13   49.70   11.81
  10  -8 -14  185.42   17.41
 -10   8  14  183.12   17.94
  10  -8 -15   83.01   13.64
 -10   8  15   89.62   14.93
  10  -8 -16   63.22   12.37
 -10   8  16   55.28   13.02
  10  -8 -17   59.66   12.08
 -10   8  17   51.93   12.76
  10  -8 -18   21.35    8.20
 -10   8  18   26.21    9.61
  10  -8 -19  102.25   14.95
 -10   8  19   82.60   15.23
  10  -8 -20   43.46   10.68
 -10   8  20   37.99   11.45
  10  -8 -21   34.55    9.86
 -10   8  21   31.57   10.52
  10  -8 -22   15.77    6.77
 -10   8  22   10.69    8.15
  10  -8 -23  106.82   15.78
 -10   8  23  104.93   17.92
 -10   8  24    2.76    6.22
 -10   8  25   25.83    9.68
 -10   8  26   21.46    9.71
 -10   8  27   -2.90    5.42
  -9   7 -19   27.81   11.96
  -9   7 -18    9.12    9.70
  -9   7 -17   34.38   12.67
  -9   7 -16    5.88    8.43
  -9   7 -15    2.55    7.74
   9  -7  13   36.02   11.04
   9  -7  12  107.50   12.60
   9  -7  12  121.71   17.03
   9  -7  11   43.58   10.28
   9  -7  11   36.90   10.90
   9  -7  10   54.24   10.53
   9  -7  10   77.04   12.68
   9  -7  10   71.09   12.65
   9  -7   9   72.78   11.88
   9  -7   9   72.80   12.15
   9  -7   9   58.63   11.70
   9  -7   8   11.24    5.32
   9  -7   8    8.23    5.46
   9  -7   8    1.29    5.64
   9  -7   7   48.22    9.90
   9  -7   7   44.21   10.03
   9  -7   7   42.19    9.41
   9  -7   6   11.20    5.55
   9  -7   6   13.19    5.87
   9  -7   5   43.88    9.51
   9  -7   5   52.37    8.92
  -9   7  -5   37.03    9.10
   9  -7   4   -0.16    3.68
   9  -7   4    1.55    3.60
  -9   7  -4   -0.30    4.56
   9  -7   3   13.84    5.68
   9  -7   3   19.91    5.51
  -9   7  -3   14.08    6.74
   9  -7   2   22.42    6.99
   9  -7   2   38.67    6.38
  -9   7  -2   38.49    9.41
   9  -7   1    7.03    4.47
   9  -7   1    4.44    3.26
  -9   7  -1    7.36    5.90
   9  -7   0  219.08   15.93
  -9   7   0  250.70   17.32
   9  -7  -1   69.37   10.65
  -9   7   1   82.79   11.64
   9  -7  -2   86.81   10.26
  -9   7   2  100.31   11.76
   9  -7  -3  348.10   19.82
  -9   7   3  417.28   21.95
   9  -7  -4   48.54    9.34
  -9   7   4   61.20   10.60
   9  -7  -5   15.86    5.97
  -9   7   5   15.24    6.76
   9  -7  -6   25.85    7.74
  -9   7   6   28.44    8.24
   9  -7  -7  131.16   12.98
  -9   7   7  143.79   13.88
   9  -7  -8  100.06   11.71
  -9   7   8  103.96   11.94
   9  -7  -9   44.97    9.52
  -9   7   9   38.88    9.68
   9  -7 -10  124.73   13.28
  -9   7  10  156.26   14.56
   9  -7 -11  597.78   27.35
   9  -7 -12   33.57    9.08
  -9   7  12   38.41    9.76
   9  -7 -13  100.24   13.50
  -9   7  13  101.81   13.94
   9  -7 -14    2.87    5.10
  -9   7  14   -0.85    5.31
   9  -7 -15   10.60    6.24
  -9   7  15    7.15    6.77
   9  -7 -16   -0.41    4.39
  -9   7  16    8.51    7.21
   9  -7 -17    4.99    5.37
  -9   7  17    3.64    6.11
   9  -7 -18   37.51    9.95
  -9   7  18   40.74   11.10
   9  -7 -19   31.69    9.01
  -9   7  19   22.77    9.44
   9  -7 -20   33.63    9.57
  -9   7  20   27.43    9.80
   9  -7 -21  176.92   16.81
  -9   7  21  154.95   17.70
   9  -7 -22   90.38   13.75
  -9   7  22   94.27   16.31
  -9   7  23    8.80    8.33
  -9   7  24    1.17    6.69
  -9   7  25   41.92   12.00
  -9   7  26    1.55    5.64
  -9   7  27   -2.40    6.03
  -9   7  28    4.23    3.71
  -8   6 -20   26.28   11.91
  -8   6 -19    7.42    9.45
  -8   6 -18   38.01   12.99
   8  -6  16   -1.85    6.71
   8  -6  15    5.53    7.46
   8  -6  14   11.10    8.08
   8  -6  13   31.75   10.98
   8  -6  12  131.77   13.49
   8  -6  12  122.87   16.33
   8  -6  11   17.33    6.99
   8  -6  11   13.35    7.44
  -8   6 -11   15.92    6.57
   8  -6  10    7.18    5.15
   8  -6  10    6.41    6.73
   8  -6   9    2.57    4.16
   8  -6   9    4.39    4.85
   8  -6   9    5.48    6.31
   8  -6   8   64.17   10.26
   8  -6   8   65.67   10.51
   8  -6   8   49.85    9.91
   8  -6   7   75.66   10.67
   8  -6   7   81.50    9.92
   8  -6   7   82.45   11.14
   8  -6   6    6.52    4.29
   8  -6   6   12.49    5.35
   8  -6   6    1.86    4.12
   8  -6   5    2.19    2.93
   8  -6   5   -0.74    2.96
   8  -6   5    4.34    3.88
   8  -6   4    1.65    3.12
   8  -6   4   -0.58    3.16
   8  -6   3  204.33   14.52
   8  -6   3  231.63   13.11
  -8   6  -3  251.26   16.45
   8  -6   2  206.32   14.51
   8  -6   2  222.02   12.18
  -8   6  -2  248.46   16.07
   8  -6   1    0.60    3.02
   8  -6   1    6.06    3.51
  -8   6  -1    4.14    4.89
   8  -6   0  198.42   14.11
   8  -6   0  213.67   10.31
  -8   6   0  231.90   15.44
   8  -6  -1   10.98    5.12
   8  -6  -1   14.33    3.39
  -8   6   1   11.67    5.92
   8  -6  -2  818.13   28.06
   8  -6  -2  925.56   17.10
  -8   6   2  986.78   30.75
   8  -6  -3   68.64    9.64
  -8   6   3   68.91    9.97
  -8   6   3   81.10    4.63
   8  -6  -4   34.13    7.66
  -8   6   4   55.10    9.45
   8  -6  -5  178.92   13.89
  -8   6   5  221.76   15.43
   8  -6  -6   79.37   10.60
  -8   6   6   99.57   11.12
   8  -6  -7    6.05    4.77
  -8   6   7    8.02    5.62
   8  -6  -8   11.13    5.60
  -8   6   8   15.47    6.32
   8  -6  -9    5.75    4.64
  -8   6   9    2.33    4.29
   8  -6 -10  487.44   23.07
  -8   6  10  472.11   22.75
   8  -6 -11    9.42    5.61
  -8   6  11    6.18    5.19
   8  -6 -12   90.33   11.04
  -8   6  12   71.23   11.22
   8  -6 -13    1.05    4.41
  -8   6  13    2.21    5.23
   8  -6 -14    0.02    4.26
  -8   6  14   -1.64    4.59
   8  -6 -15    1.60    4.43
  -8   6  15    0.88    5.01
   8  -6 -16   -1.08    4.33
  -8   6  16    0.07    5.28
   8  -6 -17   12.97    6.62
  -8   6  17   13.36    7.53
   8  -6 -18    0.51    4.63
  -8   6  18    1.40    5.36
   8  -6 -19    5.53    4.47
  -8   6  19   -0.85    5.25
   8  -6 -20   85.19   12.72
  -8   6  20   94.14   15.17
   8  -6 -21   60.92   11.33
  -8   6  21   41.55   11.54
  -8   6  22   22.03    8.13
  -8   6  23   13.37    7.90
  -8   6  24   14.56    7.31
  -8   6  25   37.38   11.54
  -8   6  26    2.29    6.12
  -8   6  27    6.98    5.75
  -7   5 -21   13.17   10.26
  -7   5 -20   17.86   10.95
   7  -5  18    0.73    6.92
   7  -5  17    0.03    6.68
   7  -5  16   25.08   11.10
   7  -5  15   -5.12    5.94
   7  -5  14   13.52    8.37
   7  -5  13  383.10   21.89
   7  -5  13  351.25   24.06
   7  -5  12   28.67    8.07
   7  -5  12   20.39    8.56
  -7   5 -12   29.28    7.57
   7  -5  11    7.48    5.04
   7  -5  11    1.53    5.68
  -7   5 -11    7.07    4.66
   7  -5  10   73.94   10.90
   7  -5  10   63.49   11.41
  -7   5 -10   79.06   11.01
   7  -5   9  140.26   12.39
   7  -5   9   87.88   12.31
   7  -5   8   36.67    7.86
   7  -5   8   41.74    8.07
   7  -5   8   31.15    8.08
   7  -5   7   15.47    5.68
   7  -5   7   13.70    5.79
   7  -5   7   14.10    5.80
   7  -5   6   22.44    6.25
   7  -5   6   34.55    7.36
   7  -5   6   20.41    6.29
   7  -5   5   14.79    5.35
   7  -5   5   15.00    5.47
   7  -5   5   21.03    5.48
   7  -5   4   33.91    7.04
   7  -5   4   35.32    7.34
   7  -5   4   33.20    6.68
   7  -5   3   93.08    9.62
   7  -5   3   84.81    9.10
   7  -5   3   86.60    8.22
   7  -5   2   25.74    6.51
   7  -5   2   30.42    5.58
  -7   5  -2   27.52    6.79
   7  -5   1  411.27   18.82
   7  -5   1  481.32   15.75
  -7   5  -1  494.62   20.20
   7  -5   0  146.29   11.65
   7  -5   0  165.67    8.76
  -7   5   0  176.67   12.80
   7  -5  -1  171.27   12.44
   7  -5  -1  192.87    8.50
  -7   5   1  206.67   13.78
   7  -5  -2    1.56    3.77
   7  -5  -2    1.84    2.22
  -7   5   2    0.23    4.80
   7  -5  -3   14.71    5.58
   7  -5  -3   21.22    2.68
  -7   5   3   23.61    6.97
   7  -5  -4    8.46    5.07
  -7   5   4    6.44    5.43
   7  -5  -5  155.09   12.37
  -7   5   5  172.84   13.04
   7  -5  -6  130.77   11.54
  -7   5   6  145.58   12.38
   7  -5  -7  855.36   27.28
  -7   5   7  890.16   27.93
   7  -5  -8  889.46   28.03
  -7   5   8  927.37   29.03
   7  -5  -9 1106.10   31.60
   7  -5  -9 1049.90   16.80
  -7   5   9 1036.30   31.10
   7  -5 -10   46.68    8.43
   7  -5 -10   42.41    4.48
  -7   5  10   46.25    8.77
   7  -5 -11   55.61    9.02
   7  -5 -11   54.62    5.39
  -7   5  11   61.72    9.79
   7  -5 -12   72.73   10.10
   7  -5 -12   66.89    6.43
  -7   5  12   70.64   10.43
   7  -5 -13   14.63    5.79
   7  -5 -13    7.29    4.16
  -7   5  13    7.04    5.13
   7  -5 -14   60.45    9.90
   7  -5 -14   60.28    7.46
  -7   5  14   60.16   10.48
   7  -5 -15  128.02   12.51
   7  -5 -15  140.73   10.86
  -7   5  15  120.49   13.15
   7  -5 -16   82.65   11.61
   7  -5 -16   85.96    9.79
  -7   5  16   70.67   11.92
   7  -5 -17   10.60    5.75
   7  -5 -17    5.67    5.39
  -7   5  17   12.10    6.87
   7  -5 -18   22.60    7.30
   7  -5 -18   29.28    8.21
  -7   5  18   28.10    9.53
   7  -5 -19  118.33   12.69
  -7   5  19  116.95   13.84
   7  -5 -20    9.53    5.38
  -7   5  20    9.49    6.95
   7  -5 -21    2.32    3.76
  -7   5  21   -0.72    5.57
  -7   5  22   12.82    7.90
  -7   5  23    4.85    5.68
  -7   5  24    3.18    5.90
  -7   5  25    8.56    6.39
  -7   5  26   -1.31    5.41
  -6   4 -22   16.59   10.49
   6  -4  20    1.09    7.23
   6  -4  19   14.01    9.16
   6  -4  18    5.54    8.27
   6  -4  17  119.36   18.25
   6  -4  16   16.93    8.91
   6  -4  15   48.74   12.59
   6  -4  14  294.51   18.58
   6  -4  14  282.87   21.78
   6  -4  13  164.33   13.68
   6  -4  13  139.01   15.61
  -6   4 -13  155.83   13.43
   6  -4  12   44.19    8.79
   6  -4  12   39.39   10.22
  -6   4 -12   44.05    8.73
   6  -4  11  226.88   15.26
   6  -4  11  202.63   17.01
  -6   4 -11  211.94   14.79
   6  -4  10   85.83    9.68
   6  -4  10   64.16   10.98
  -6   4 -10   90.37    9.92
   6  -4   9    9.10    4.53
   6  -4   9    3.38    4.54
  -6   4  -9    1.08    3.34
   6  -4   8   12.33    4.97
   6  -4   8    8.77    4.94
   6  -4   7   33.59    6.74
   6  -4   7   22.18    5.91
   6  -4   7   21.34    6.43
   6  -4   6   15.53    5.25
   6  -4   6   31.40    6.95
   6  -4   6   21.82    6.16
   6  -4   5    0.23    3.21
   6  -4   5   -0.40    3.35
   6  -4   5   -0.28    3.62
   6  -4   4    3.90    3.77
   6  -4   4    5.11    4.24
   6  -4   4    6.77    4.35
   6  -4   3  110.96    9.85
   6  -4   3  122.96   10.16
   6  -4   3  121.66    9.51
   6  -4   2   43.15    7.23
   6  -4   2   48.10    7.51
   6  -4   2   46.76    6.46
   6  -4   1   59.64    8.19
   6  -4   1   56.28    6.12
  -6   4  -1   61.86    7.45
   6  -4   0    3.35    3.50
   6  -4   0    3.01    2.91
  -6   4   0    2.49    4.14
   6  -4  -1   -1.99    2.56
   6  -4  -1   -1.07    2.26
  -6   4   1    3.64    3.92
   6  -4  -2    0.68    2.96
   6  -4  -2    0.78    1.86
  -6   4   2    3.39    3.98
   6  -4  -3  344.92   15.44
   6  -4  -3  387.61    7.83
  -6   4   3  383.51   15.97
   6  -4  -4   21.63    5.51
  -6   4   4   25.75    5.93
   6  -4  -5  447.54   17.71
  -6   4   5  505.04   18.99
   6  -4  -6 1096.40   27.90
  -6   4   6 1187.70   29.40
   6  -4  -7 3466.40   51.80
   6  -4  -7 3173.40   31.30
  -6   4   7 3506.20   53.00
   6  -4  -8 1034.20   27.80
   6  -4  -8 1011.20   17.10
  -6   4   8 1112.60   29.80
   6  -4  -9   71.51    8.82
   6  -4  -9   62.51    5.77
  -6   4   9   80.70   10.07
   6  -4 -10    5.07    4.53
   6  -4 -10    2.85    3.36
  -6   4  10    2.92    4.27
   6  -4 -11  262.18   14.98
   6  -4 -11  251.42   11.70
  -6   4  11  268.10   16.01
   6  -4 -12   28.35    6.79
   6  -4 -12   28.83    5.51
  -6   4  12   30.39    7.47
   6  -4 -13   43.73    7.90
   6  -4 -13   39.77    6.84
  -6   4  13   38.63    8.35
   6  -4 -14   51.32    8.55
   6  -4 -14   47.09    7.53
  -6   4  14   52.79    9.34
   6  -4 -15  212.55   14.84
   6  -4 -15  201.46   13.64
  -6   4  15  192.36   14.81
   6  -4 -16    1.34    4.07
   6  -4 -16   -3.63    4.08
  -6   4  16   -1.97    4.26
   6  -4 -17  344.23   19.31
   6  -4 -17  339.71   19.14
  -6   4  17  306.03   19.95
   6  -4 -18   60.02    9.99
   6  -4 -18   62.61   10.55
  -6   4  18   63.15   11.64
   6  -4 -19  136.84   13.13
   6  -4 -19  139.74   14.26
  -6   4  19  138.44   14.73
   6  -4 -20   14.71    5.86
   6  -4 -20    9.70    7.43
  -6   4  20   10.21    6.71
   6  -4 -21   10.27    7.08
  -6   4  21    5.93    5.86
   6  -4 -22    0.60    5.84
  -6   4  22   -1.54    4.51
   6  -4 -23    3.68    6.76
  -6   4  23    2.61    4.70
   6  -4 -24   29.94   10.66
  -6   4  24   31.15    9.76
   6  -4 -25   49.73   13.36
  -6   4  25   60.98   12.87
  -6   4  26   16.39    6.84
  -5   3 -23   10.37    9.62
   5  -3  21    0.79    6.99
   5  -3  20   24.09   10.55
   5  -3  19    0.13    7.37
   5  -3  18   55.13   13.90
   5  -3  17   69.03   14.46
   5  -3  16  103.72   16.09
   5  -3  15    3.10    4.18
   5  -3  15    3.12    5.94
   5  -3  14   72.02   10.37
  -5   3 -14   76.73    9.39
   5  -3  13   12.55    5.57
   5  -3  13    8.38    6.98
  -5   3 -13   18.34    6.30
   5  -3  12  217.49   14.35
   5  -3  12  208.93   17.37
  -5   3 -12  201.75   14.08
   5  -3  11    5.68    3.71
   5  -3  11    2.99    4.74
  -5   3 -11    2.57    3.86
   5  -3  10   27.92    6.27
   5  -3  10   21.24    7.13
  -5   3 -10   22.12    6.15
   5  -3   9   95.95    8.87
   5  -3   9   70.99   10.31
  -5   3  -9   86.36    8.81
   5  -3   8    4.50    3.74
   5  -3   8    2.03    4.09
  -5   3  -8    2.52    3.44
   5  -3   7    4.08    3.92
   5  -3   7    1.69    4.37
   5  -3   6  222.29   12.74
   5  -3   6  248.48   12.94
   5  -3   6  210.38   13.37
   5  -3   5   38.57    6.74
   5  -3   5   43.34    6.88
   5  -3   5   45.97    7.60
   5  -3   4 1440.40   30.30
   5  -3   4 1700.90   31.70
   5  -3   4 1468.20   30.30
   5  -3   3  166.77   10.45
   5  -3   3  179.82   10.37
   5  -3   3  175.67   10.19
   5  -3   2  147.34    9.38
   5  -3   2  169.52    9.62
   5  -3   2  160.11    8.93
   5  -3   1    0.31    2.09
   5  -3   1    1.82    2.13
  -5   3  -1    1.45    2.57
   5  -3   0    9.74    3.46
   5  -3   0    9.61    2.76
  -5   3   0   11.24    3.80
   5  -3  -1    7.57    3.23
   5  -3  -1    7.33    2.11
  -5   3   1   10.44    3.88
   5  -3  -2  315.42   12.78
   5  -3  -2  362.19    8.06
  -5   3   2  410.76   14.34
   5  -3  -3   -1.41    1.86
   5  -3  -3   -0.02    1.02
  -5   3   3   -0.91    2.24
   5  -3  -4  181.11    9.96
  -5   3   4  215.03   10.95
   5  -3  -5   39.32    5.69
   5  -3  -5   31.33    2.48
  -5   3   5   50.19    6.62
   5  -3  -6 1508.80   29.40
   5  -3  -6 1429.40   18.60
  -5   3   6 1531.90   30.50
   5  -3  -7  102.69    8.48
   5  -3  -7  102.58    5.75
  -5   3   7  111.59    8.89
   5  -3  -8   30.67    5.91
   5  -3  -8   27.45    4.38
  -5   3   8   25.19    6.11
   5  -3  -9   35.33    6.56
   5  -3  -9   37.66    5.50
  -5   3   9   34.60    7.17
   5  -3 -10  146.61   10.82
   5  -3 -10  158.22    9.72
  -5   3  10  162.09   12.16
   5  -3 -11  319.30   15.37
   5  -3 -11  335.14   14.33
  -5   3  11  339.72   17.09
   5  -3 -12   73.74    8.36
   5  -3 -12   64.83    7.98
  -5   3  12   68.71    9.40
   5  -3 -13   20.65    5.62
   5  -3 -13   20.56    6.04
  -5   3  13   23.25    6.50
   5  -3 -14  183.51   12.50
   5  -3 -14  186.83   12.95
  -5   3  14  184.99   13.81
   5  -3 -15   61.67    8.70
   5  -3 -15   51.64    8.61
  -5   3  15   56.42    9.49
   5  -3 -16  573.30   22.63
   5  -3 -16  589.89   24.55
  -5   3  16  540.92   24.47
   5  -3 -17    3.59    3.90
   5  -3 -17    1.72    5.17
  -5   3  17   -1.33    4.29
   5  -3 -18   40.61    8.03
   5  -3 -18   42.63   10.05
  -5   3  18   44.48   10.15
   5  -3 -19    9.94    5.06
   5  -3 -19   10.38    7.48
  -5   3  19   11.82    6.88
   5  -3 -20    7.11    6.79
  -5   3  20    7.41    6.10
   5  -3 -21   25.14    8.98
  -5   3  21   14.78    7.08
   5  -3 -22    2.93    6.74
  -5   3  22    5.21    5.23
   5  -3 -23   12.13    8.44
  -5   3  23   16.23    6.94
   5  -3 -24   91.76   16.07
  -5   3  24   84.56   14.12
   5  -3 -25    9.15    8.18
  -5   3  25    5.24    5.56
   5  -3 -26   45.38   13.44
   5  -3 -27    3.48    7.33
   5  -3 -28   90.05   17.86
   5  -3 -29    6.80    7.61
  -4   2 -24   21.50   11.52
   4  -2  22    3.58    5.75
   4  -2  21    5.00    7.48
   4  -2  20    0.09    6.91
   4  -2  19    1.30    6.97
   4  -2  18    1.27    6.86
   4  -2  17  151.27   17.44
   4  -2  16   92.18   10.43
   4  -2  16   88.09   14.93
   4  -2  15   57.24    9.25
   4  -2  15   47.17   11.57
  -4   2 -15   62.46    9.59
   4  -2  14    3.54    3.66
   4  -2  14    1.96    5.81
  -4   2 -14    5.95    4.41
   4  -2  13   70.96    8.28
   4  -2  13   63.31   11.63
  -4   2 -13   73.89    9.00
   4  -2  12    8.60    4.28
   4  -2  12    4.64    5.16
  -4   2 -12    8.06    4.26
   4  -2  11   14.50    4.66
   4  -2  11   16.84    6.34
  -4   2 -11   11.17    4.73
   4  -2  10   45.79    6.87
   4  -2  10   29.91    7.60
  -4   2 -10   42.87    7.31
   4  -2   9  110.78    9.10
   4  -2   9   98.65   10.59
  -4   2  -9  123.64   10.30
   4  -2   8   47.95    6.85
   4  -2   8   42.37    8.24
  -4   2  -8   41.66    6.72
   4  -2   7   69.29    7.50
   4  -2   7   69.02    9.05
  -4   2  -7   67.19    7.68
   4  -2   6   64.91    6.97
   4  -2   6   72.12    8.94
  -4   2  -6   65.32    7.46
   4  -2   5 1228.50   26.00
   4  -2   5 1374.50   25.90
   4  -2   5 1212.40   27.60
   4  -2   4  207.12   10.37
   4  -2   4  235.30   10.24
   4  -2   4  202.94   10.69
   4  -2   3  399.72   13.73
   4  -2   3  461.33   13.54
   4  -2   3  419.22   13.95
   4  -2   2   76.58    6.18
   4  -2   2   94.48    6.36
   4  -2   2   83.03    6.08
   4  -2   1   29.57    4.43
   4  -2   1   39.60    4.69
   4  -2   1   31.70    3.91
   4  -2   0   50.08    5.07
   4  -2   0   53.89    4.22
  -4   2   0   62.58    5.22
   4  -2  -1  407.79   12.68
   4  -2  -1  467.23    9.63
  -4   2   1  506.98   13.48
   4  -2  -2 1345.50   23.30
  -4   2   2 1578.30   24.80
   4  -2  -3    5.04    2.76
   4  -2  -3    4.67    1.63
  -4   2   3    6.96    3.05
   4  -2  -4  779.41   17.59
   4  -2  -4  671.41   10.72
  -4   2   4  839.99   18.89
   4  -2  -5 1690.50   27.00
   4  -2  -5 1711.90   20.80
  -4   2   5 1705.00   28.50
   4  -2  -6  203.47    9.40
   4  -2  -6  219.37    7.78
  -4   2   6  217.70   10.52
   4  -2  -7  122.58    7.74
   4  -2  -7  120.54    6.70
  -4   2   7  120.27    8.25
   4  -2  -8    6.79    3.29
   4  -2  -8    6.40    3.18
  -4   2   8    7.46    3.70
   4  -2  -9    1.94    3.01
   4  -2  -9    4.37    3.48
  -4   2   9    4.02    3.96
   4  -2 -10  355.73   14.35
   4  -2 -10  365.44   14.94
  -4   2  10  331.62   15.44
   4  -2 -11  131.38    9.63
   4  -2 -11  130.14   10.51
  -4   2  11  140.48   11.21
   4  -2 -12   64.91    7.86
  -4   2  12   57.72    8.57
   4  -2 -13   19.03    5.27
  -4   2  13   16.92    5.94
   4  -2 -14    2.04    3.05
  -4   2  14   -0.65    3.28
   4  -2 -15  468.93   18.88
  -4   2  15  447.08   21.01
   4  -2 -16   25.32    6.23
   4  -2 -16   19.73    7.52
  -4   2  16   28.32    7.47
   4  -2 -17   16.35    5.66
   4  -2 -17   12.67    7.20
  -4   2  17   12.69    5.60
   4  -2 -18   75.26    8.94
   4  -2 -18   67.64   11.64
  -4   2  18   72.45   11.36
   4  -2 -19   53.79   11.35
  -4   2  19   59.72   11.12
   4  -2 -20   17.12    8.89
  -4   2  20   16.59    6.73
   4  -2 -21    3.45    7.15
  -4   2  21    3.49    5.16
   4  -2 -22   44.74   12.11
  -4   2  22   30.40    9.00
   4  -2 -23   57.22   13.13
  -4   2  23   48.90   10.76
   4  -2 -24    4.54    7.72
  -4   2  24    5.06    4.92
   4  -2 -25   87.61   16.66
  -4   2  25   77.76   14.08
   4  -2 -26   22.62   10.70
   4  -2 -27   61.79   16.08
   4  -2 -28    2.53    7.09
   4  -2 -29   -4.29    6.44
  -3   1 -25   73.93   17.80
   3  -1  23    3.59    6.18
   3  -1  22    1.98    6.35
   3  -1  21    3.30    5.79
   3  -1  20    8.53    7.24
   3  -1  19   -2.37    4.69
   3  -1  18   79.00   14.69
   3  -1  17  163.82   17.45
   3  -1  16   19.28    6.01
   3  -1  16   15.14    7.91
  -3   1 -16   22.36    6.65
   3  -1  15   15.62    5.53
   3  -1  15   15.24    7.38
  -3   1 -15   17.13    6.17
   3  -1  14    4.24    3.59
   3  -1  14    2.19    5.00
  -3   1 -14    5.38    4.16
   3  -1  13   25.78    6.24
   3  -1  13   21.31    7.92
  -3   1 -13   25.06    6.41
   3  -1  12   87.34    8.54
   3  -1  12   78.80   11.43
  -3   1 -12   78.94    8.73
   3  -1  11   13.71    4.63
   3  -1  11   14.08    6.19
  -3   1 -11   14.56    4.94
   3  -1  10    7.77    4.07
   3  -1  10    6.45    5.05
  -3   1 -10    4.54    4.11
   3  -1   9   30.05    5.76
   3  -1   9   26.60    7.27
  -3   1  -9   29.25    6.13
   3  -1   8    3.64    3.79
   3  -1   8    1.27    4.73
  -3   1  -8   -1.04    3.56
   3  -1   7  556.81   16.43
   3  -1   7  551.82   20.08
  -3   1  -7  544.35   17.55
   3  -1   6  126.30    7.63
   3  -1   6  110.69    9.04
  -3   1  -6  133.44    8.66
   3  -1   5  201.24    8.59
   3  -1   5  200.33   10.72
  -3   1  -5  201.16    9.69
   3  -1   4  233.26    8.58
   3  -1   4  195.56    9.82
  -3   1  -4  214.06    9.47
   3  -1   3    2.84    2.26
   3  -1   3    1.82    1.93
   3  -1   3    2.00    2.58
   3  -1   2  197.13    8.33
   3  -1   2  226.64    7.53
   3  -1   2  207.99    8.54
   3  -1   1    4.44    2.42
   3  -1   1    3.42    2.17
   3  -1   1    4.44    2.44
   3  -1   0  323.42    9.49
   3  -1   0  354.35    8.53
  -3   1   0  388.15    9.14
   3  -1  -1  235.83    7.82
   3  -1  -1  257.14    6.35
  -3   1   1  280.27    7.90
   3  -1  -2   12.97    2.62
   3  -1  -2   14.16    2.02
  -3   1   2   13.92    2.60
   3  -1  -3  974.68   16.11
   3  -1  -3  846.57   12.32
  -3   1   3  992.27   17.09
   3  -1  -4  330.39    9.40
   3  -1  -4  321.49    8.14
  -3   1   4  314.49   10.16
   3  -1  -5  123.88    6.29
   3  -1  -5  133.32    6.29
  -3   1   5  117.68    6.90
   3  -1  -6  280.86    9.37
   3  -1  -6  288.76    9.96
  -3   1   6  253.93   10.36
   3  -1  -7   23.46    3.61
   3  -1  -7   22.90    4.09
  -3   1   7   20.10    4.23
   3  -1  -8  354.56   11.55
   3  -1  -8  339.91   12.80
  -3   1   8  313.43   12.93
   3  -1  -9  174.05    8.81
  -3   1   9  158.49   10.07
   3  -1 -10    0.92    2.99
  -3   1  10    2.69    3.83
  -3   1  10   -1.00    3.99
   3  -1 -11  176.40   10.07
  -3   1  11  152.59   11.18
  -3   1  11  168.63   12.00
   3  -1 -12   34.95    5.84
  -3   1  12   41.83    7.32
  -3   1  12   42.99    7.74
   3  -1 -13   42.23    6.22
  -3   1  13   35.37    7.11
  -3   1  13   39.00    8.04
   3  -1 -14  208.64   11.78
  -3   1  14  195.48   13.43
  -3   1  14  224.03   15.23
   3  -1 -15   59.12    7.12
  -3   1  15   67.14    9.51
  -3   1  15   74.68   10.88
   3  -1 -16   82.35    8.32
  -3   1  16   77.78   10.53
   3  -1 -17    1.06    3.21
  -3   1  17    4.44    4.07
   3  -1 -18   -3.92    5.57
  -3   1  18    1.25    4.66
   3  -1 -19   69.02   12.60
  -3   1  19   74.74   11.73
   3  -1 -20   14.15    8.81
  -3   1  20   16.87    7.46
   3  -1 -21   85.62   15.02
  -3   1  21   87.30   13.25
   3  -1 -22   17.48    9.49
  -3   1  22   11.03    6.74
   3  -1 -23   10.18    8.35
  -3   1  23    6.96    5.15
   3  -1 -24   36.04   11.87
  -3   1  24   30.71    9.06
   3  -1 -25  244.91   23.30
   3  -1 -26   18.40   10.15
   3  -1 -27   16.13    9.96
   3  -1 -28    2.64    8.37
  -2   0 -26   14.80   10.58
   2   0  24   28.97   10.03
   2   0  23   -4.27    4.97
   2   0  22    8.57    7.08
   2   0  21   -0.85    5.72
   2   0  20  158.78   18.00
   2   0  19    2.95    6.09
   2   0  18   85.57   14.48
   2   0  17    4.16    4.05
   2   0  17   -2.20    5.62
  -2   0 -17   -0.86    3.61
   2   0  16  228.90   15.19
   2   0  16  242.06   19.38
  -2   0 -16  219.80   15.10
   2   0  15   -1.47    2.97
   2   0  15    0.25    5.33
  -2   0 -15    5.09    4.19
   2   0  14   14.30    5.30
   2   0  14    9.29    6.00
  -2   0 -14   12.64    5.24
   2   0  13    3.67    3.52
   2   0  13    3.11    4.45
  -2   0 -13    3.23    3.66
   2   0  12   15.51    4.88
   2   0  12   16.60    6.80
  -2   0 -12   16.36    5.34
   2   0  11    1.07    2.76
   2   0  11   -0.38    3.86
  -2   0 -11    1.91    3.55
   2   0  10   68.68    7.30
   2   0  10   69.76    9.87
  -2   0 -10   64.35    7.72
   2   0   9    0.20    3.35
   2   0   9    2.01    4.91
  -2   0  -9    1.03    3.76
   2   0   8 3432.40   43.00
   2   0   8 3519.20   52.20
  -2   0  -8 3734.40   48.30
   2   0   7    1.32    2.50
   2   0   7    0.34    3.45
  -2   0  -7   -0.46    2.53
   2   0   6   30.40    4.09
   2   0   6   30.16    5.46
  -2   0  -6   29.99    4.70
   2   0   5   -0.41    1.68
   2   0   5    1.05    2.50
  -2   0  -5   -0.27    1.86
   2   0   4   72.58    4.50
   2   0   4   81.06    6.38
  -2   0  -4   80.47    5.70
   2   0   3    1.46    1.68
   2   0   3    3.61    2.56
  -2   0  -3    2.19    2.27
   2   0   2    1.49    1.27
   2   0   2    1.31    2.16
  -2   0  -2    1.41    1.82
   2   0   1    1.58    1.40
  -2   0  -1    1.49    1.19
   2   0   0  290.81    6.99
   2   0   0  284.14    6.73
   2   0  -1    1.31    0.72
   2   0  -1    1.32    0.81
  -2   0   1    1.53    0.67
   2   0  -2 3617.70   36.10
   2   0  -2 3473.10   33.10
  -2   0   2 3542.60   33.40
   2   0  -3    1.33    0.88
   2   0  -3    2.10    1.39
  -2   0   3    1.06    1.38
   2   0  -4    6.89    1.63
   2   0  -4    7.00    2.44
  -2   0   4    5.43    2.29
   2   0  -5    4.39    1.71
   2   0  -5   -0.54    2.32
  -2   0   5    2.92    2.57
   2   0  -6 1185.70   16.80
   2   0  -6 1113.70   21.10
  -2   0   6 1105.70   21.20
   2   0  -7   -0.20    1.36
  -2   0   7   -0.49    1.85
   2   0  -8  151.95    6.89
  -2   0   8  137.03    8.68
  -2   0   8  138.04    9.02
   2   0  -9   -0.26    2.00
  -2   0   9   -2.33    2.62
  -2   0   9    0.61    3.43
   2   0 -10   29.07    4.67
  -2   0  10   25.07    5.97
  -2   0  10   26.19    6.68
   2   0 -11    0.92    2.97
  -2   0  11    2.68    4.07
  -2   0  11    0.72    4.35
   2   0 -12   28.48    5.27
  -2   0  12   29.60    6.58
  -2   0  12   25.14    7.27
   2   0 -13    0.46    2.91
  -2   0  13    1.67    3.58
  -2   0  13    2.22    4.64
   2   0 -14   40.85    6.12
  -2   0  14   36.83    7.30
  -2   0  14   37.03    8.66
   2   0 -15   -0.85    2.67
  -2   0  15   -1.78    2.61
  -2   0  15    1.83    4.67
   2   0 -16   -0.42    3.02
  -2   0  16    4.80    4.04
  -2   0  16   -0.76    4.45
  -2   0  17    5.30    4.40
  -2   0  18  105.64   12.19
   2   0 -19   -2.82    6.18
  -2   0  19   -1.93    4.46
   2   0 -20   23.97   10.23
  -2   0  20   25.94    7.98
   2   0 -21   -3.95    5.26
  -2   0  21    5.55    5.31
   2   0 -22   16.35    9.82
  -2   0  22   15.49    6.82
   2   0 -23   -2.78    6.75
  -2   0  23    8.02    4.88
   2   0 -24  355.12   27.71
   2   0 -25    2.25    7.49
   2   0 -26    5.20    7.88
   2   0 -27  -10.97    5.95
   2   0 -28   12.29    9.47
  -1  -1 -26    6.36    9.43
   1   1  24    4.58    6.44
   1   1  23   52.14   13.18
   1   1  22    9.66    6.99
   1   1  21  143.06   17.09
   1   1  20  114.97   16.69
   1   1  19  102.19   15.67
   1   1  18    9.94    5.06
   1   1  18   10.72    7.45
   1   1  17  273.65   16.98
   1   1  17  304.89   21.75
  -1  -1 -17  251.67   16.68
   1   1  16   23.43    6.50
   1   1  16   20.81    7.90
  -1  -1 -16   28.00    7.40
   1   1  15   20.30    5.54
   1   1  15   15.02    7.06
  -1  -1 -15   13.95    5.74
   1   1  14    4.91    3.35
   1   1  14    1.65    4.87
  -1  -1 -14    0.06    3.44
   1   1  13    3.99    2.76
   1   1  13    0.36    4.29
  -1  -1 -13   -0.17    3.05
   1   1  12  157.75   10.58
   1   1  12  163.03   13.35
  -1  -1 -12  160.24   11.56
   1   1  11    7.99    4.05
   1   1  11    5.28    5.28
  -1  -1 -11    8.22    4.40
   1   1  10  591.95   18.69
   1   1  10  623.34   22.66
  -1  -1 -10  629.12   20.53
   1   1   9  545.00   17.01
   1   1   9  606.03   21.43
  -1  -1  -9  588.82   19.14
   1   1   8  258.33   11.13
   1   1   8  286.32   13.89
  -1  -1  -8  279.55   12.73
   1   1   7  404.41   12.65
   1   1   7  416.72   15.56
  -1  -1  -7  406.40   14.21
   1   1   6  366.30   11.03
   1   1   6  414.36   14.31
  -1  -1  -6  382.15   12.98
   1   1   5  450.44   11.20
   1   1   5  522.34   14.88
  -1  -1  -5  467.59   13.44
   1   1   4   23.19    2.98
   1   1   4   27.87    4.24
  -1  -1  -4   25.90    3.97
   1   1   3  284.74    7.08
   1   1   3  356.90   10.25
  -1  -1  -3  329.05    9.83
   1   1   2  365.11    7.02
   1   1   2  439.38    9.98
   1   1   1  494.01    9.35
  -1  -1  -1  456.78    9.36
   1   1   0  392.74    7.56
  -1  -1   0  373.37    7.40
  -1  -1   0  414.17    7.15
   1   1  -1 1668.80   19.10
  -1  -1   1 2347.30   24.50
   1   1  -2  204.87    6.13
  -1  -1   2  234.47    6.61
   1   1  -3  298.03    8.62
  -1  -1   3  293.37    8.45
   1   1  -4  301.84    9.79
  -1  -1   4  313.24    9.87
   1   1  -5  101.76    3.89
   1   1  -5   85.39    6.23
  -1  -1   5   85.31    5.91
   1   1  -6    3.31    1.52
  -1  -1   6    3.69    2.49
   1   1  -7   35.08    3.16
  -1  -1   7   35.14    5.00
  -1  -1   7   35.18    5.38
   1   1  -8   26.63    3.45
  -1  -1   8   25.36    4.97
  -1  -1   8   19.58    5.09
   1   1  -9  253.87    9.34
  -1  -1   9  252.40   12.59
  -1  -1   9  234.69   13.03
   1   1 -10  192.51    9.03
  -1  -1  10  165.28   11.27
  -1  -1  10  176.37   12.79
   1   1 -11  130.81    8.17
  -1  -1  11  120.29   10.41
  -1  -1  11  128.72   11.77
   1   1 -12  285.92   11.91
  -1  -1  12  264.11   14.79
  -1  -1  12  269.93   16.44
   1   1 -13    1.45    2.97
  -1  -1  13    3.59    4.20
  -1  -1  13    2.66    4.78
   1   1 -14   29.39    5.31
  -1  -1  14   20.53    6.45
  -1  -1  14   26.51    8.11
   1   1 -15   87.91    7.78
  -1  -1  15   80.53    9.60
  -1  -1  15   60.84   10.79
  -1  -1  16   11.49    5.12
  -1  -1  16    5.82    6.04
  -1  -1  17   37.65    8.62
  -1  -1  18    0.74    4.18
   1   1 -19  148.90   16.61
  -1  -1  19  176.96   15.57
   1   1 -20   10.09    8.61
  -1  -1  20   12.13    6.89
   1   1 -21    5.01    7.92
  -1  -1  21   19.62    7.26
   1   1 -22   39.57   12.14
  -1  -1  22   47.79   10.68
   1   1 -23  114.26   17.91
  -1  -1  23  154.95   15.78
   1   1 -24   13.11    8.99
   1   1 -25   24.82   10.73
   1   1 -26    1.69    7.03
   1   1 -27   -1.21    6.06
   0  -2 -27   11.47   10.30
   0  -2 -26   -0.15    8.14
   0   2  24    8.16    7.28
   0   2  23   16.95    8.33
   0   2  22   62.44   13.96
   0   2  21  210.87   20.08
   0   2  20   13.52    8.16
   0   2  19    0.43    3.95
   0   2  19   -0.10    5.65
   0   2  18    2.36    3.62
   0   2  18   -1.86    5.40
   0  -2 -18    0.06    4.51
   0   2  17   49.19    8.72
   0   2  17   45.96   10.99
   0  -2 -17   37.18    8.62
   0   2  16  121.95   11.06
   0   2  16  118.19   13.57
   0  -2 -16  123.47   11.96
   0   2  15   14.14    4.73
   0   2  15    8.29    6.03
   0  -2 -15   12.27    5.53
   0   2  14   44.42    7.48
   0   2  14   51.64    9.49
   0  -2 -14   46.71    8.41
   0   2  13    9.15    3.91
   0   2  13    5.27    5.10
   0  -2 -13    8.57    4.73
   0   2  12   17.33    5.15
   0   2  12   14.00    5.96
   0  -2 -12   13.73    5.21
   0   2  11  497.27   18.07
   0   2  11  619.07   22.87
   0  -2 -11  558.51   20.43
   0   2  10   46.49    6.74
   0   2  10   66.97    9.01
   0  -2 -10   54.76    7.92
   0   2   9   81.29    7.73
   0   2   9   97.37    9.43
   0  -2  -9   87.76    8.74
   0   2   8    5.94    3.24
   0   2   8    6.09    4.17
   0  -2  -8    5.19    3.88
   0   2   7   79.78    6.27
   0   2   7   90.77    7.51
   0  -2  -7   94.21    7.57
   0   2   6  543.17   14.35
   0   2   6  620.69   16.54
   0  -2  -6  600.26   16.84
   0   2   5  250.81    9.25
   0   2   5  277.54   10.14
   0  -2  -5  252.20   10.52
   0   2   4  268.61    8.96
   0   2   4  299.71    9.55
   0  -2  -4  286.14   10.59
   0   2   3  514.09   11.73
   0   2   3  537.81   11.41
   0  -2  -3  502.18   13.13
   0   2   2    4.48    2.25
   0   2   2    5.45    1.94
   0  -2  -2    3.44    2.32
   0   2   1 1081.10   16.50
   0   2   1 1077.50   14.30
   0  -2  -1  953.53   16.13
   0   2   0 2351.20   24.60
   0  -2   0 2610.20   28.10
   0  -2   0 3054.10   31.70
   0   2  -1  857.38   13.30
   0  -2   1  898.44   14.03
   0  -2   1 1080.90   17.40
   0   2  -2    8.13    2.41
   0  -2   2    5.37    1.86
   0  -2   2    5.77    2.67
   0   2  -3  507.65   12.56
   0  -2   3  442.46    9.14
   0  -2   3  554.32   13.76
   0   2  -4  272.82   10.28
   0  -2   4  276.57    7.36
   0  -2   4  312.83   11.06
   0   2  -5  262.52   10.97
   0  -2   5  276.01    7.70
   0  -2   5  279.23   11.06
   0   2  -6  671.75   12.98
   0  -2   6  670.85   18.02
   0  -2   6  584.23   17.27
   0   2  -7  102.38    5.57
   0  -2   7   92.23    7.37
   0  -2   7   83.67    7.79
   0   2  -8    4.68    2.62
   0  -2   8    1.31    3.37
   0  -2   8    4.48    4.39
   0   2  -9  101.68    6.93
   0  -2   9  100.02    9.28
   0  -2   9   82.12    9.87
   0   2 -10   59.77    6.18
   0  -2  10   50.44    8.14
   0  -2  10   46.08    8.48
   0   2 -11  635.83   17.20
   0  -2  11  610.93   22.03
   0  -2  11  579.13   23.19
   0   2 -12   14.16    4.23
   0  -2  12   21.86    6.17
   0  -2  12   18.53    6.79
   0   2 -13    4.51    3.12
   0  -2  13    7.94    4.54
   0  -2  13    3.01    4.41
   0   2 -14   50.00    5.97
   0  -2  14   55.03    9.01
   0  -2  14   47.60   10.07
   0  -2  15    7.49    4.79
   0  -2  15   10.58    6.73
   0  -2  16  120.74   12.26
   0  -2  17   54.08   10.52
   0   2 -18   -1.10    6.12
   0  -2  18   -1.73    4.77
   0   2 -19   -0.24    6.88
   0  -2  19    0.97    4.63
   0   2 -20   17.98    9.25
   0  -2  20   21.82    7.78
   0   2 -21  199.72   20.76
   0  -2  21  216.85   17.72
   0   2 -22   49.35   13.44
   0  -2  22   56.70   11.59
   0   2 -23   19.00   11.71
   0   2 -24   -2.23    6.53
   0   2 -25    8.10    8.24
   0   2 -26   -0.42    6.54
   1  -3 -27    3.23    8.47
   1  -3 -26    1.47    9.48
  -1   3  24   46.82   12.14
  -1   3  23    1.01    5.57
  -1   3  22  201.34   19.55
  -1   3  21   14.82    7.86
  -1   3  20   34.25    8.58
  -1   3  20   41.77   11.40
  -1   3  19   40.00    8.97
  -1   3  19   41.74   10.74
   1  -3 -19   46.79    9.62
  -1   3  18   15.57    6.00
  -1   3  18    6.91    6.50
   1  -3 -18    6.07    5.25
  -1   3  17    9.03    4.32
  -1   3  17    5.04    5.90
   1  -3 -17   -0.45    4.24
  -1   3  16   26.18    6.79
  -1   3  16   21.68    7.87
   1  -3 -16   22.10    7.26
  -1   3  15   44.10    7.95
  -1   3  15   38.13    9.14
   1  -3 -15   50.48    9.02
  -1   3  14  122.94   10.53
  -1   3  14  124.54   12.08
   1  -3 -14  119.10   11.32
  -1   3  13    2.67    3.19
  -1   3  13    5.63    4.54
   1  -3 -13    3.45    3.98
  -1   3  12  839.86   25.30
  -1   3  12  986.07   28.95
   1  -3 -12  938.20   28.02
  -1   3  11    9.64    4.46
  -1   3  11   10.24    5.32
   1  -3 -11   10.83    5.31
  -1   3  10    6.34    4.18
  -1   3  10    6.29    5.17
   1  -3 -10    9.65    5.13
  -1   3   9  111.68    9.00
  -1   3   9  132.78    9.92
   1  -3  -9  114.81   10.28
  -1   3   8   62.27    7.11
  -1   3   8   52.65    6.48
   1  -3  -8   57.10    7.62
  -1   3   7   22.28    4.59
  -1   3   7   24.65    4.67
   1  -3  -7   21.79    5.03
  -1   3   6    4.10    2.79
  -1   3   6    3.12    2.43
   1  -3  -6    3.96    2.85
  -1   3   5   19.84    3.99
  -1   3   5   21.09    3.40
   1  -3  -5   21.16    4.34
  -1   3   4  167.97    8.45
  -1   3   4  171.78    6.61
   1  -3  -4  155.43    8.75
  -1   3   3  147.51    7.84
  -1   3   3  157.65    5.61
   1  -3  -3  132.92    7.94
  -1   3   2  516.21   14.00
  -1   3   2  511.67    9.23
   1  -3  -2  451.64   13.45
  -1   3   1  739.05   16.74
  -1   3   1  646.15   10.49
   1  -3  -1  641.08   15.46
  -1   3   0   57.69    3.62
   1  -3   0   65.70    5.48
   1  -3   0   79.72    6.03
  -1   3  -1  441.55   10.30
   1  -3   1  459.10   12.37
   1  -3   1  518.33   14.37
  -1   3  -2  412.55   11.19
   1  -3   2  379.45   11.01
   1  -3   2  454.15   13.96
  -1   3  -3  181.32    8.40
   1  -3   3  164.06    7.21
   1  -3   3  195.83    9.51
  -1   3  -4  303.84   11.61
   1  -3   4  282.13    9.52
   1  -3   4  351.72   13.20
  -1   3  -5    8.04    3.62
   1  -3   5   10.09    2.72
   1  -3   5   10.01    3.52
   1  -3   6   23.66    3.71
   1  -3   6   25.29    5.29
   1  -3   7   11.83    3.41
   1  -3   7   13.49    4.99
   1  -3   7   13.40    5.08
  -1   3  -8   47.68    5.66
   1  -3   8   53.12    7.84
   1  -3   8   36.61    7.28
  -1   3  -9   82.12    6.91
   1  -3   9   89.49    9.20
   1  -3   9   76.58    9.57
  -1   3 -10  762.22   19.43
   1  -3  10  725.09   24.17
   1  -3  10  624.07   23.71
  -1   3 -11  192.24   10.32
   1  -3  11  181.09   12.97
   1  -3  11  168.45   13.63
  -1   3 -12  182.63   10.43
   1  -3  12  161.51   12.47
   1  -3  12  172.30   14.21
  -1   3 -13    8.42    3.42
   1  -3  13    9.86    4.79
   1  -3  13    5.08    5.40
   1  -3  14   26.93    7.16
   1  -3  14   32.00    9.43
   1  -3  15   43.71    9.37
   1  -3  16   33.15    8.76
  -1   3 -17   33.00   10.46
   1  -3  17   33.39    8.94
  -1   3 -18    9.93    8.16
   1  -3  18   11.28    6.07
  -1   3 -19   26.99   10.23
   1  -3  19   29.36    8.55
  -1   3 -20  221.92   21.53
   1  -3  20  234.38   18.44
  -1   3 -21    3.14    6.95
   1  -3  21    4.40    4.91
  -1   3 -22    4.22    7.14
  -1   3 -23   16.26    9.77
  -1   3 -24    7.00    8.87
  -1   3 -25   12.55    9.60
   2  -4 -28    7.48    9.33
   2  -4 -27    0.34    8.34
   2  -4 -26    1.48    8.48
   2  -4 -25   12.54   11.06
  -2   4  23  100.61   16.22
  -2   4  22   17.00    8.34
  -2   4  21    4.58    6.07
  -2   4  20   25.71    7.92
  -2   4  20   30.49    9.55
   2  -4 -20   23.30    7.60
  -2   4  19    1.15    4.34
  -2   4  19   -0.88    5.19
   2  -4 -19    3.43    4.06
  -2   4  18   28.83    8.03
  -2   4  18   33.74    9.36
   2  -4 -18   34.09    8.71
  -2   4  17   81.33   11.07
  -2   4  17   96.32   12.00
   2  -4 -17   80.40   11.72
  -2   4  16    2.37    3.99
  -2   4  16   -0.76    4.63
   2  -4 -16    0.61    4.15
  -2   4  15  153.40   12.41
  -2   4  15  175.72   14.19
   2  -4 -15  164.75   13.89
  -2   4  14  227.77   14.83
  -2   4  14  272.97   16.41
   2  -4 -14  238.56   15.89
  -2   4  13  719.83   25.14
  -2   4  13  798.16   26.24
   2  -4 -13  788.04   27.37
  -2   4  12  190.41   12.84
  -2   4  12  195.10   12.94
   2  -4 -12  202.83   14.07
  -2   4  11   40.65    7.20
  -2   4  11   46.96    7.41
   2  -4 -11   32.67    7.23
  -2   4  10    6.01    4.09
  -2   4  10    6.08    4.27
   2  -4 -10    3.91    4.36
  -2   4   9   12.66    5.15
  -2   4   9    6.95    4.39
   2  -4  -9   13.54    5.64
  -2   4   8    6.69    4.77
  -2   4   8    9.14    4.38
   2  -4  -8    5.40    4.96
  -2   4   7   59.45    7.34
  -2   4   7   63.74    6.03
   2  -4  -7   53.83    7.71
  -2   4   6   86.87    7.90
  -2   4   6   89.00    5.83
   2  -4  -6   81.10    8.15
  -2   4   5  178.29   10.24
  -2   4   5  179.51    6.90
   2  -4  -5  154.70   10.01
  -2   4   4   72.81    6.62
  -2   4   4   82.03    4.19
   2  -4  -4   66.03    6.79
  -2   4   3  194.34   10.32
  -2   4   3  183.59    5.32
   2  -4  -3  156.37    9.42
  -2   4   2  251.66   11.49
  -2   4   2  242.43    5.96
   2  -4  -2  200.42   10.25
  -2   4   1   15.64    4.00
  -2   4   1   14.53    2.13
   2  -4  -1   14.61    3.82
  -2   4   0    4.93    1.80
   2  -4   0    4.71    2.68
   2  -4   0    3.11    2.97
  -2   4  -1   56.21    4.49
   2  -4   1   56.40    5.54
   2  -4   1   60.53    6.24
  -2   4  -2   99.34    6.45
   2  -4   2   91.16    6.74
   2  -4   2   96.38    7.89
  -2   4  -3   45.35    5.30
   2  -4   3   39.67    4.76
   2  -4   3   51.03    6.76
  -2   4  -4    7.65    3.68
   2  -4   4    7.62    3.14
   2  -4   4    9.16    4.24
  -2   4  -5   36.72    6.25
   2  -4   5   37.40    5.39
   2  -4   5   44.82    7.05
  -2   4  -6   19.49    5.72
   2  -4   6   19.56    4.55
   2  -4   6   22.88    6.37
   2  -4   7  318.53   12.90
   2  -4   7  365.07   16.99
   2  -4   8   68.34    6.57
   2  -4   8   72.35    8.75
   2  -4   9  164.33    9.68
   2  -4   9  161.78   12.10
   2  -4   9  155.77   12.58
  -2   4 -10  193.15   10.85
   2  -4  10  175.25   12.82
   2  -4  10  164.21   13.32
  -2   4 -11  279.62   13.17
   2  -4  11  273.16   16.28
   2  -4  11  242.50   16.26
  -2   4 -12    6.59    3.48
   2  -4  12   -1.25    3.26
   2  -4  13   10.06    4.97
   2  -4  14   10.70    5.86
  -2   4 -15   92.62   14.06
   2  -4  15  101.27   11.96
  -2   4 -16   -0.43    6.26
   2  -4  16    2.91    4.71
  -2   4 -17   13.43    8.40
   2  -4  17   20.16    7.38
  -2   4 -18  180.19   19.07
   2  -4  18  207.30   17.28
  -2   4 -19   82.03   15.46
   2  -4  19  100.21   12.47
  -2   4 -20   11.44    8.95
   2  -4  20   14.78    6.78
  -2   4 -21   16.61    9.60
  -2   4 -22    1.73    7.37
  -2   4 -23    6.53    8.49
  -2   4 -24    3.38    7.15
  -2   4 -25    3.91    8.38
  -3   5  22   10.99    6.67
  -3   5  21   27.72    8.61
  -3   5  21   42.19   10.59
   3  -5 -21   32.17    9.19
  -3   5  20    0.78    5.53
  -3   5  20    7.32    6.47
   3  -5 -20   10.15    6.18
  -3   5  19   -1.24    4.40
  -3   5  19    4.53    5.77
   3  -5 -19   -0.05    3.95
  -3   5  18   23.89    8.33
  -3   5  18   18.08    7.14
   3  -5 -18   14.73    6.86
  -3   5  17  103.08   11.95
  -3   5  17  127.48   12.99
   3  -5 -17  113.22   12.99
  -3   5  16   18.72    6.37
  -3   5  16   13.88    6.59
   3  -5 -16   16.65    7.00
  -3   5  15  349.15   19.59
  -3   5  15  359.51   19.07
   3  -5 -15  366.74   20.86
  -3   5  14  140.19   12.30
  -3   5  14  146.48   12.12
   3  -5 -14  136.75   13.27
  -3   5  13  570.78   23.47
  -3   5  13  616.37   22.17
   3  -5 -13  593.68   24.97
  -3   5  12  245.26   15.26
  -3   5  12  254.89   13.88
   3  -5 -12  237.50   16.00
  -3   5  11   39.70    7.68
  -3   5  11   50.83    7.13
   3  -5 -11   37.67    8.02
  -3   5  10  104.95    9.99
  -3   5  10  113.87    8.46
   3  -5 -10   96.09   10.34
  -3   5   9   58.86    8.60
  -3   5   9   49.22    5.92
   3  -5  -9   51.02    8.44
  -3   5   8   15.02    5.84
  -3   5   8   14.65    4.02
   3  -5  -8   12.45    5.46
  -3   5   7  415.55   17.75
  -3   5   7  448.14   12.27
   3  -5  -7  391.47   18.07
  -3   5   6  437.17   18.06
  -3   5   6  456.20   10.98
   3  -5  -6  373.83   17.26
  -3   5   5  137.13   10.72
  -3   5   5  128.69    5.32
   3  -5  -5  122.90   10.47
  -3   5   4   97.62    9.29
  -3   5   4   95.74    3.98
   3  -5  -4   76.22    8.34
  -3   5   3  455.26   17.65
  -3   5   2    3.65    3.79
  -3   5   2    2.03    1.62
   3  -5  -2    0.21    2.91
  -3   5   1   63.23    7.62
  -3   5   1   40.93    3.58
   3  -5  -1   52.40    7.08
  -3   5   0    4.11    3.61
  -3   5   0    2.11    2.37
   3  -5   0    4.11    3.48
  -3   5  -1   79.83    6.25
   3  -5   1   82.78    7.86
   3  -5   1   97.37    9.27
  -3   5  -2   19.22    4.58
   3  -5   2   18.43    4.92
   3  -5   2   20.39    6.14
  -3   5  -3  172.23    9.99
   3  -5   3  164.38   10.49
   3  -5   3  200.69   13.06
  -3   5  -4  122.00    9.54
   3  -5   4  117.30    9.06
   3  -5   4  151.20   11.83
  -3   5  -5   -0.08    4.23
   3  -5   5    1.58    3.11
   3  -5   5   -0.16    3.52
  -3   5  -6   12.85    5.44
   3  -5   6   11.71    4.06
   3  -5   6   20.52    6.54
  -3   5  -7  418.52   18.77
   3  -5   7  435.83   16.61
   3  -5   7  465.26   20.37
  -3   5  -8   -1.89    3.87
   3  -5   8    3.95    2.80
   3  -5   8    4.66    4.08
  -3   5  -9    5.87    5.39
   3  -5   9   11.46    3.59
   3  -5   9   12.83    5.62
  -3   5 -10  103.37   11.83
   3  -5  10  124.97    9.33
   3  -5  10  131.41   11.94
  -3   5 -11    8.49    4.12
  -3   5 -11    2.52    5.79
   3  -5  11    9.12    5.39
  -3   5 -12   87.81    8.36
  -3   5 -12   65.50   11.47
   3  -5  12   82.81   11.55
  -3   5 -13   12.78    7.60
   3  -5  13   29.74    8.26
  -3   5 -14   30.99    9.76
   3  -5  14   32.91    9.42
  -3   5 -15   31.96   10.47
   3  -5  15   39.78    9.44
  -3   5 -16    3.13    6.73
   3  -5  16    2.42    5.25
  -3   5 -17  325.48   24.13
   3  -5  17  374.89   23.21
  -3   5 -18   93.32   15.84
   3  -5  18   93.12   14.35
  -3   5 -19   47.33   13.40
   3  -5  19   62.87   11.94
  -3   5 -20   33.86   12.48
  -3   5 -21   11.29    8.45
  -3   5 -22    3.01    7.01
  -3   5 -23   13.69    9.59
  -3   5 -24    8.14    8.93
  -4   6  22   18.85    7.20
   4  -6 -22   24.30    7.63
  -4   6  21   14.39    6.43
   4  -6 -21   17.22    6.66
  -4   6  20   33.05    9.65
   4  -6 -20   32.45    8.99
  -4   6  19   31.46    9.16
   4  -6 -19   26.33    8.26
  -4   6  18   -1.25    4.43
   4  -6 -18   -3.43    4.18
  -4   6  17   34.21    9.48
   4  -6 -17   32.09    8.97
  -4   6  16  128.62   13.77
  -4   6  16  145.05   12.72
   4  -6 -16  126.56   13.75
  -4   6  15    6.48    5.64
  -4   6  15    0.56    4.30
   4  -6 -15    1.00    4.51
  -4   6  14   53.72    9.79
  -4   6  14   60.45    8.61
   4  -6 -14   42.72    9.27
  -4   6  13   15.87    6.37
  -4   6  13   15.34    5.30
   4  -6 -13   19.51    6.98
  -4   6  12  287.73   17.36
  -4   6  12  302.43   14.05
   4  -6 -12  292.39   18.37
  -4   6  11   21.47    6.72
  -4   6  11   16.08    4.55
   4  -6 -11   18.87    6.56
  -4   6  10    6.95    4.47
  -4   6  10   -0.14    2.56
   4  -6 -10   -1.19    3.51
  -4   6   9  132.39   11.56
  -4   6   9  131.16    7.53
   4  -6  -9  102.82   11.05
  -4   6   8  287.99   16.42
  -4   6   8  292.89    9.76
   4  -6  -8  263.58   16.27
  -4   6   7   88.11    9.67
  -4   6   7   85.35    4.89
   4  -6  -7   78.64    9.64
  -4   6   6  106.23   10.42
   4  -6  -6  104.04   10.75
  -4   6   5    8.78    5.48
   4  -6  -5   -0.32    3.69
  -4   6   4  298.58   16.40
   4  -6  -4  258.85   15.35
  -4   6   3  145.94   12.06
   4  -6  -3  137.89   11.60
  -4   6   2    6.05    5.34
  -4   6   2    3.65    2.18
   4  -6  -2    9.83    5.16
  -4   6   1    6.46    5.59
  -4   6   1    4.84    2.56
   4  -6  -1    5.92    4.58
  -4   6   0  283.55   16.05
  -4   6   0  220.42    8.96
   4  -6   0  230.73   13.73
  -4   6  -1   28.45    4.92
   4  -6   1   22.06    6.04
  -4   6  -2   14.47    4.30
   4  -6   2   11.93    4.76
   4  -6   2   17.23    6.45
  -4   6  -3   10.60    4.48
   4  -6   3   13.08    4.84
   4  -6   3   15.82    5.87
  -4   6  -4    5.68    4.13
   4  -6   4    6.17    3.62
   4  -6   4    6.25    4.64
  -4   6  -5   25.63    6.13
   4  -6   5   24.04    5.65
   4  -6   5   24.61    6.84
  -4   6  -6  338.42   16.70
   4  -6   6  338.40   15.97
   4  -6   6  405.70   20.02
  -4   6  -7   85.20    9.73
   4  -6   7   94.63    8.56
   4  -6   7   97.90   10.70
  -4   6  -8   -0.67    4.38
   4  -6   8    1.91    2.60
   4  -6   8    2.25    3.78
  -4   6  -9   69.81   10.39
   4  -6   9   70.48    7.82
   4  -6   9   86.55   11.77
  -4   6 -10   25.45    8.12
   4  -6  10   40.30    7.07
   4  -6  10   45.15    9.80
  -4   6 -11   65.60   11.24
   4  -6  11   77.64    8.24
   4  -6  11   74.67   11.78
  -4   6 -12   17.84    8.01
   4  -6  12   32.01    9.31
  -4   6 -13    4.06    6.41
   4  -6  13    4.08    5.33
  -4   6 -14   25.87    9.73
   4  -6  14   45.69   10.50
  -4   6 -15   48.57   12.03
   4  -6  15   55.84   11.60
  -4   6 -16  223.96   20.42
   4  -6  16  301.59   21.47
  -4   6 -17    5.81    7.97
   4  -6  17    4.92    5.26
  -4   6 -18    5.15    7.58
   4  -6  18    3.81    5.21
  -4   6 -19    8.22    8.22
  -4   6 -20    7.52    7.42
  -4   6 -21   28.52   11.20
  -4   6 -22   10.21    8.53
  -4   6 -23    4.30    8.57
  -5   7  22   18.62    8.22
   5  -7 -22   26.67    8.26
  -5   7  21   -2.20    4.45
   5  -7 -21    4.67    4.31
  -5   7  20    3.47    5.71
   5  -7 -20    5.24    4.77
  -5   7  19   83.83   13.91
   5  -7 -19   62.02   11.92
  -5   7  18   72.53   12.58
   5  -7 -18   74.65   12.59
  -5   7  17   12.93    7.35
   5  -7 -17   17.71    7.47
  -5   7  16   54.03   11.41
   5  -7 -16   44.04   10.35
  -5   7  15    8.99    6.62
   5  -7 -15    9.06    6.31
  -5   7  14    4.63    6.03
   5  -7 -14    1.67    4.93
  -5   7  13   16.26    7.07
   5  -7 -13   16.02    7.20
  -5   7  12    4.27    4.94
   5  -7 -12    9.24    5.87
  -5   7  11   10.05    5.63
   5  -7 -11    4.45    5.00
  -5   7  10    1.42    4.41
   5  -7 -10    8.59    5.46
  -5   7   9  158.94   13.49
   5  -7  -9  149.69   13.66
  -5   7   8   74.40   10.56
   5  -7  -8   74.12   10.89
  -5   7   7   37.13    8.33
   5  -7  -7   32.96    8.00
  -5   7   6  110.09   11.36
   5  -7  -6   80.25    9.85
  -5   7   5   21.51    7.05
   5  -7  -5   16.67    6.03
  -5   7   4   52.78    9.35
   5  -7  -4   52.17    8.93
  -5   7   3  612.76   24.35
   5  -7  -3  569.23   23.35
  -5   7   2    1.45    4.61
  -5   7   2    1.24    1.49
   5  -7  -2   -1.58    2.84
  -5   7   1    1.58    4.70
  -5   7   1   -0.25    1.79
   5  -7  -1   -0.01    3.06
  -5   7   0    6.70    5.34
  -5   7   0    3.25    2.61
   5  -7   0    5.06    3.85
  -5   7  -1   71.74   10.27
  -5   7  -1   53.13    5.89
   5  -7   1   62.56    9.00
  -5   7  -2    9.91    4.06
   5  -7   2    7.81    4.07
  -5   7  -3    7.90    4.17
   5  -7   3   12.89    4.59
   5  -7   3    8.39    5.16
  -5   7  -4   51.56    7.51
   5  -7   4   48.79    7.97
   5  -7   4   48.74    9.27
  -5   7  -5  252.76   14.53
   5  -7   5  227.75   14.26
   5  -7   5  244.36   16.69
  -5   7  -6   42.18    7.87
   5  -7   6   49.12    8.19
   5  -7   6   47.85    9.64
  -5   7  -7   31.49    7.54
   5  -7   7   40.74    7.54
   5  -7   7   28.31    8.08
  -5   7  -8   -1.62    3.97
   5  -7   8    3.47    3.15
   5  -7   8    1.11    4.61
  -5   7  -9   -5.08    3.98
   5  -7   9    1.04    2.86
   5  -7   9    5.82    5.23
  -5   7 -10    7.41    6.02
   5  -7  10    7.19    3.68
   5  -7  10    1.01    4.66
  -5   7 -11   29.98    9.41
   5  -7  11   38.34    9.89
  -5   7 -12   10.43    7.46
   5  -7  12    8.93    6.54
  -5   7 -13   48.10   11.76
   5  -7  13   57.40   11.64
  -5   7 -14   49.03   12.11
   5  -7  14   58.03   11.86
  -5   7 -15   50.85   12.36
   5  -7  15   73.25   13.37
  -5   7 -16   41.00   11.80
   5  -7  16   45.79   10.91
  -5   7 -17   17.05    8.94
   5  -7  17   23.40    8.23
  -5   7 -18   11.42    8.20
   5  -7  18   16.65    7.02
  -5   7 -19   20.91    9.46
  -5   7 -20    7.66    7.86
  -5   7 -21    4.12    7.92
  -5   7 -22    4.23    9.25
  -6   8  23   11.03    6.28
   6  -8 -23    6.46    4.38
  -6   8  22    2.43    6.21
   6  -8 -22    8.83    5.39
  -6   8  21   68.11   13.66
   6  -8 -21   58.08   12.20
  -6   8  20   77.76   14.05
   6  -8 -20   72.53   13.21
  -6   8  19    1.72    5.47
   6  -8 -19    4.33    4.84
  -6   8  18    6.02    6.07
   6  -8 -18    4.32    4.97
  -6   8  17   54.62   11.78
   6  -8 -17   48.42   11.34
  -6   8  16   35.47   10.18
   6  -8 -16   30.20    9.53
  -6   8  15   36.02   10.13
   6  -8 -15   41.63   10.46
  -6   8  14    1.40    5.87
   6  -8 -14    3.82    5.35
  -6   8  13    0.11    4.78
   6  -8 -13    0.06    4.86
  -6   8  12   16.08    7.72
   6  -8 -12   13.21    6.89
  -6   8  11    9.08    6.09
   6  -8 -11    8.45    5.72
  -6   8  10  107.15   12.81
   6  -8 -10  113.46   13.05
  -6   8   9   65.44   11.15
   6  -8  -9   64.09   11.26
  -6   8   8   14.37    6.61
   6  -8  -8   12.56    6.11
  -6   8   7  156.46   14.24
   6  -8  -7  135.18   13.30
  -6   8   6    5.44    5.10
   6  -8  -6    6.01    4.40
  -6   8   5   56.11   10.25
   6  -8  -5   47.72    9.36
  -6   8   4    5.76    5.10
   6  -8  -4    6.71    4.30
  -6   8   3    5.27    5.20
   6  -8  -3    6.48    4.29
  -6   8   2   63.16   10.92
   6  -8  -2   45.70    8.65
  -6   8   1   89.07   12.32
   6  -8  -1   63.86   10.03
  -6   8   0  179.71   15.22
   6  -8   0  157.87   13.23
  -6   8  -1  192.64   15.78
   6  -8   1  147.47   12.78
  -6   8  -2   41.14    9.29
   6  -8   2   43.92    8.48
  -6   8  -3  191.16   12.03
   6  -8   3  192.26   14.24
  -6   8  -4    6.28    4.41
   6  -8   4    6.04    3.84
   6  -8   4    5.50    5.62
  -6   8  -5   15.06    5.88
   6  -8   5   24.42    6.50
   6  -8   5   20.73    7.97
  -6   8  -6  143.82   12.63
   6  -8   6  124.85   11.68
   6  -8   6  137.23   14.22
  -6   8  -7  109.24   11.81
   6  -8   7  108.84   10.75
   6  -8   7  114.07   13.16
  -6   8  -8   15.37    6.80
   6  -8   8   27.74    6.97
   6  -8   8   19.75    7.90
  -6   8  -9   52.33   10.35
   6  -8   9   51.63    9.01
   6  -8   9   55.74   11.73
  -6   8 -10   23.81    8.67
   6  -8  10   36.65    7.76
   6  -8  10   36.29    9.39
  -6   8 -11    7.23    6.58
   6  -8  11   -0.35    5.81
  -6   8 -12   55.46   11.90
   6  -8  12   50.65   11.38
  -6   8 -13   89.94   14.58
   6  -8  13   98.15   15.12
  -6   8 -14   17.74    8.66
   6  -8  14   22.66    7.72
  -6   8 -15   39.01   11.36
   6  -8  15   47.14   11.46
  -6   8 -16   11.57    7.85
   6  -8  16   30.05    9.84
  -6   8 -17    3.28    6.50
   6  -8  17    5.37    5.80
  -6   8 -18   -0.47    7.06
  -6   8 -19    6.40    9.52
  -6   8 -20    9.41    8.58
  -6   8 -21   31.87   12.47
   7  -9 -24    1.81    3.68
  -7   9  23    0.86    6.43
   7  -9 -23    6.74    4.56
  -7   9  22   27.92   10.49
   7  -9 -22   30.75    9.04
  -7   9  21   36.36   11.33
   7  -9 -21   42.26   10.57
  -7   9  20   54.84   12.99
   7  -9 -20   41.15   10.68
  -7   9  19   21.88    8.84
   7  -9 -19   13.76    6.69
  -7   9  18   77.80   14.31
   7  -9 -18   92.05   14.79
  -7   9  17   60.72   13.01
   7  -9 -17   73.58   13.51
  -7   9  16   19.26    8.76
   7  -9 -16   17.09    8.05
  -7   9  15    5.45    6.48
   7  -9 -15    6.89    5.88
  -7   9  14    5.01    6.24
   7  -9 -14    3.71    5.62
  -7   9  13   45.74   11.34
   7  -9 -13   50.90   11.58
  -7   9  12    7.50    6.96
   7  -9 -12   17.57    7.95
  -7   9  11   -0.50    5.08
   7  -9 -11    3.91    5.22
  -7   9  10   15.74    7.93
   7  -9 -10   12.90    7.06
  -7   9   9   14.02    7.74
   7  -9  -9   11.74    6.62
  -7   9   8   45.21   10.96
   7  -9  -8   50.61   10.97
  -7   9   7   -2.06    4.55
   7  -9  -7   -1.67    3.71
  -7   9   6   55.39   11.06
   7  -9  -6   50.46   10.52
  -7   9   5   79.61   12.84
   7  -9  -5   59.46   11.05
  -7   9   4   12.18    7.24
   7  -9  -4    8.21    5.43
  -7   9   3  159.84   15.05
   7  -9  -3  134.07   13.54
  -7   9   2    2.28    5.18
   7  -9  -2   11.50    5.60
  -7   9   1   30.42    9.39
   7  -9  -1   27.07    8.08
  -7   9   0   51.38   11.08
   7  -9   0   38.03    9.06
  -7   9  -1   14.98    7.33
   7  -9   1   16.61    6.34
  -7   9  -2  275.24   20.03
   7  -9   2  228.84   17.04
  -7   9  -3  133.36   14.73
   7  -9   3  109.88   12.16
  -7   9  -4   -1.14    4.53
   7  -9   4   -1.69    3.57
   7  -9   5   87.33   10.73
   7  -9   6   17.25    6.76
   7  -9   6   20.60    8.29
   7  -9   7   60.69   10.50
   7  -9   7   77.60   13.44
   7  -9   8    9.44    4.76
   7  -9   8    4.11    5.86
   7  -9   9    2.68    2.99
   7  -9   9    6.22    5.95
   7  -9  10   66.61   13.23
  -7   9 -11   29.08    9.72
   7  -9  11   37.37   10.64
  -7   9 -12   83.15   14.07
   7  -9  12   91.54   15.15
  -7   9 -13   -0.43    5.39
   7  -9  13    4.77    5.55
  -7   9 -14   12.38    8.04
   7  -9  14    6.24    5.14
  -7   9 -15   11.29    8.22
   7  -9  15   27.40    8.74
  -7   9 -16    9.40    7.68
   7  -9  16    6.22    5.47
  -7   9 -17   17.83    9.97
  -7   9 -18   -2.39    7.21
  -7   9 -19    1.81    8.02
  -8  10  24   14.93    6.55
   8 -10 -24    5.22    3.99
  -8  10  23   45.38   12.23
   8 -10 -23   46.39   11.56
  -8  10  22   15.37    8.55
   8 -10 -22   19.87    7.26
  -8  10  21   32.16   10.45
   8 -10 -21   32.12    9.22
  -8  10  20  105.38   17.16
   8 -10 -20  113.03   17.02
  -8  10  19    5.25    7.45
   8 -10 -19    9.07    5.46
  -8  10  18   23.57    9.88
   8 -10 -18   23.54    8.85
  -8  10  17   79.70   15.32
   8 -10 -17   87.74   14.97
  -8  10  16   29.49   10.54
   8 -10 -16   22.64    8.31
  -8  10  15   17.93    9.18
   8 -10 -15   22.14    9.39
  -8  10  14   40.73   11.83
   8 -10 -14   44.93   11.70
  -8  10  13    3.54    5.91
   8 -10 -13    5.54    5.99
  -8  10  12   11.84    7.76
   8 -10 -12   16.49    7.62
  -8  10  11   10.28    7.38
   8 -10 -11   -3.34    4.38
  -8  10  10   25.23    9.29
   8 -10 -10   31.47    9.65
  -8  10   9    7.90    7.04
   8 -10  -9   15.93    7.49
  -8  10   8   11.47    8.18
   8 -10  -8    5.30    5.17
  -8  10   7  180.77   17.80
   8 -10  -7  169.24   16.68
  -8  10   6    4.45    6.80
   8 -10  -6    9.52    6.34
  -8  10   5   19.76    8.66
  -8  10   4    3.45    6.54
   8 -10  -4    2.27    5.01
  -8  10   3   33.81   10.11
   8 -10  -3   26.15    8.61
  -8  10   2   54.31   12.16
   8 -10  -2   44.56   10.41
  -8  10   1   97.54   15.06
   8 -10  -1   74.28   12.27
  -8  10   0  108.06   15.21
   8 -10   0  111.45   13.29
  -8  10  -1  123.47   14.76
   8 -10   1  117.86   13.48
  -8  10  -2   96.22   15.08
   8 -10   2   67.08   11.86
  -8  10  -3   34.02   10.50
   8 -10   3   37.34    9.43
  -8  10  -4   -3.35    5.22
   8 -10   4    2.78    3.52
  -8  10  -5    2.88    5.34
   8 -10   5    0.31    3.43
  -8  10  -6  120.41   15.05
   8 -10   6  121.23   13.03
   8 -10   7   26.24    7.79
   8 -10   8   21.61    6.75
   8 -10   8   24.13    9.15
   8 -10   9   96.80   15.83
   8 -10  10   41.72   11.24
   8 -10  11   38.57   10.80
   8 -10  12   68.60   14.46
   8 -10  13   17.76    8.18
   8 -10  14   15.86    7.74
   8 -10  15   16.93    6.93
  -9  11  24    7.00    4.72
   9 -11 -24    3.56    3.89
  -9  11  23   13.92    7.47
   9 -11 -23    3.92    3.72
  -9  11  22    7.42    6.37
   9 -11 -22    1.72    4.57
  -9  11  21   20.88    8.57
   9 -11 -21   30.40    8.77
  -9  11  20   16.65    8.93
   9 -11 -20   15.98    6.47
  -9  11  19   25.58   10.38
   9 -11 -19   29.97    9.41
  -9  11  18   42.24   12.39
   9 -11 -18   60.09   13.05
  -9  11  17  115.88   17.95
   9 -11 -17  120.74   17.81
  -9  11  16   52.88   13.81
   9 -11 -16   48.31   12.17
  -9  11  15  141.18   19.04
   9 -11 -15  144.30   16.92
  -9  11  14    9.19    7.66
   9 -11 -14   16.48    7.74
  -9  11  13   18.56    8.88
   9 -11 -13   15.22    7.46
  -9  11  12   21.22    9.69
   9 -11 -12   19.44    8.23
  -9  11  11   87.46   15.52
   9 -11 -11   91.72   15.18
  -9  11  10   -2.69    6.33
   9 -11 -10    1.33    5.22
  -9  11   9   12.97    8.67
   9 -11  -9   12.85    7.25
  -9  11   8   15.35    8.48
   9 -11  -8   20.00    8.42
  -9  11   7   14.34    8.93
   9 -11  -7   21.89    8.41
  -9  11   6   18.46    9.32
   9 -11  -6   18.51    8.26
  -9  11   5    6.39    7.27
   9 -11  -5    3.09    4.91
  -9  11   4    9.36    7.31
   9 -11  -4    3.55    4.80
  -9  11   3    1.01    6.07
   9 -11  -3    1.22    4.19
  -9  11   2    9.75    7.73
   9 -11  -2   12.18    6.15
  -9  11   1   22.76    9.28
   9 -11  -1   14.50    6.82
  -9  11   0    3.06    6.82
   9 -11   0    4.63    4.68
  -9  11  -1    3.01    5.81
   9 -11   1    2.94    4.40
  -9  11  -2   83.27   14.92
   9 -11   2   61.86   11.96
  -9  11  -3  110.77   16.71
   9 -11   3   88.43   13.77
  -9  11  -4   15.30    8.51
   9 -11   4   12.80    5.97
  -9  11  -5  100.36   16.37
   9 -11   5  100.26   14.57
  -9  11  -6   41.24   12.09
   9 -11   6   37.09    9.64
  -9  11  -7   65.61   14.02
   9 -11   7   73.22   12.69
  -9  11  -8   82.00   14.99
  -9  11  -9   22.17    8.59
   9 -11  12   17.75    8.43
   9 -11  13   -2.97    4.76
   9 -11  14   16.50    7.13
 -10  12  22    8.11    5.28
  10 -12 -22    3.32    3.44
 -10  12  21   15.54    7.03
  10 -12 -21   16.42    5.69
 -10  12  20    1.09    5.85
  10 -12 -20   10.78    4.41
 -10  12  19   22.65    9.03
  10 -12 -19   20.07    7.61
 -10  12  18   -1.17    6.47
  10 -12 -18    8.79    5.43
 -10  12  17    7.76    7.14
  10 -12 -17   17.13    7.61
 -10  12  16    1.44    7.51
  10 -12 -16   -0.97    4.62
 -10  12  15    8.48    7.64
  10 -12 -15   12.38    7.24
 -10  12  14   -1.02    6.78
  10 -12 -14    2.62    4.22
 -10  12  13   33.05   11.52
  10 -12 -13   36.83   10.72
 -10  12  12   56.07   14.18
  10 -12 -12   64.64   13.78
 -10  12  11   57.31   14.40
  10 -12 -11   67.64   14.36
 -10  12  10    6.34    7.64
  10 -12 -10    4.86    5.23
 -10  12   9   48.51   13.27
  10 -12  -9   45.53   12.16
 -10  12   8    2.40    7.33
  10 -12  -8    8.09    6.36
 -10  12   7  104.74   17.37
  10 -12  -7   92.69   15.43
 -10  12   6    0.83    5.68
  10 -12  -6    1.74    4.59
 -10  12   5    4.80    6.56
  10 -12  -5    7.73    6.17
 -10  12   4   19.03    8.97
  10 -12  -4   21.12    8.36
 -10  12   3    2.01    5.67
  10 -12  -3   -0.14    4.27
 -10  12   2   79.89   15.81
  10 -12  -2   67.57   13.41
 -10  12   1   33.92   11.58
  10 -12  -1   21.30    7.86
 -10  12   0   17.75    8.95
  10 -12   0   17.17    7.34
 -10  12  -1   84.44   15.79
  10 -12   1   73.66   13.81
 -10  12  -2    3.55    5.75
  10 -12   2    4.17    5.14
 -10  12  -3    8.62    7.00
  10 -12   3    3.03    3.88
 -10  12  -4    3.64    5.82
  10 -12   4   -1.78    3.47
 -10  12  -5    1.50    5.23
  10 -12   5    6.26    4.52
 -10  12  -6   48.55   12.24
  10 -12   6   56.96   12.08
 -10  12  -7   22.02    8.18
 -10  12  -8   12.04    6.44
 -10  12  -9   29.45    9.89
 -10  12 -10   13.01    7.48
 -10  12 -11   69.49   14.41
 -10  12 -12   14.22    5.27
 -11  13  20    3.02    4.97
 -11  13  19    4.64    6.01
  11 -13 -19    7.03    4.42
 -11  13  18   13.48    6.59
  11 -13 -18    9.16    4.99
 -11  13  17    3.31    7.02
  11 -13 -17   -3.08    3.13
 -11  13  16    1.56    6.13
  11 -13 -16    5.22    4.37
 -11  13  15    3.40    7.13
  11 -13 -15    2.18    3.78
 -11  13  14   -1.32    6.78
  11 -13 -14    3.38    4.56
 -11  13  13   25.88   10.53
  11 -13 -13   34.21   10.43
 -11  13  12   11.84    8.46
  11 -13 -12   21.96    8.53
 -11  13  11   25.25   10.87
  11 -13 -11   30.04   10.19
 -11  13  10    5.70    7.63
  11 -13 -10    0.98    4.59
 -11  13   9    7.62    8.03
  11 -13  -9   33.26   10.74
 -11  13   8  112.13   18.89
  11 -13  -8  118.15   18.27
 -11  13   7    5.48    5.96
  11 -13  -7    2.71    4.34
 -11  13   6    7.84    6.43
  11 -13  -6   11.89    7.04
 -11  13   5   58.63   13.74
  11 -13  -5   60.31   13.59
 -11  13   4   17.46    8.50
  11 -13  -4   27.80   10.20
 -11  13   3   32.25   10.44
  11 -13  -3   31.81   10.07
 -11  13   2   43.32   12.08
  11 -13  -2   27.40    9.26
 -11  13   1   41.53   11.95
  11 -13  -1   37.93   10.94
 -11  13   0    3.31    5.76
  11 -13   0    1.47    4.72
 -11  13  -1   38.80   11.95
  11 -13   1   24.02    8.84
 -11  13  -2   48.05   12.74
  11 -13   2   47.06   11.54
 -11  13  -3    5.01    6.84
  11 -13   3    2.26    4.13
 -11  13  -4   52.67   13.39
  11 -13   4   47.01   11.44
 -11  13  -5   14.57    7.22
 -11  13  -6    3.89    5.47
 -11  13  -7    6.02    6.01
 -11  13  -8   20.62    8.72
 -11  13  -9   -1.29    4.63
 -11  13 -10   46.77   10.70
 -12  14  16   13.29    7.18
 -12  14  15   13.47    6.99
  12 -14 -15    9.91    4.19
 -12  14  14    8.62    5.59
  12 -14 -14    2.41    3.98
 -12  14  13    7.22    7.10
  12 -14 -13    8.84    5.52
 -12  14  12    7.51    6.95
  12 -14 -12    2.14    4.21
 -12  14  11   30.91   10.77
  12 -14 -11   26.58    9.05
 -12  14  10   28.23   11.36
  12 -14 -10   24.33    9.10
 -12  14   9   21.30   10.51
  12 -14  -9   27.50    9.59
 -12  14   8    6.04    6.73
  12 -14  -8   -1.26    3.99
 -12  14   7   20.56    8.72
  12 -14  -7    9.19    6.93
 -12  14   6   40.83   12.16
  12 -14  -6   33.67   10.60
 -12  14   5   20.62    9.57
  12 -14  -5   19.85    7.33
 -12  14   4    6.93    5.64
  12 -14  -4   -2.01    4.47
 -12  14   3  112.86   19.32
  12 -14  -3   85.40   16.07
 -12  14   2   82.51   16.89
  12 -14  -2   85.69   16.14
 -12  14   1    4.86    6.28
  12 -14  -1    7.78    5.26
 -12  14   0    7.95    6.56
  12 -14   0    7.55    5.08
 -12  14  -1   21.45    8.35
  12 -14   1   32.57    8.91
 -12  14  -2    7.36    6.55
  12 -14   2   18.86    7.62
 -12  14  -3   15.52    7.79
  12 -14   3   22.08    7.23
 -12  14  -4   13.86    7.34
 -12  14  -5   -3.16    4.62
  13 -15  -7   19.82    5.69
  13 -15  -6    5.12    4.35
  13 -15  -5    0.38    3.56
  13 -15  -4   24.21    7.37
  13 -15  -3    8.66    5.53
  13 -15  -2   11.31    5.59
  13 -15  -1   32.27    8.68
  13 -15   0    0.52    3.39
  13 -15   1   68.09   10.91
 -17  13  -1   13.78    5.78
  17 -13   0    6.25    4.61
 -17  13   0    9.91    5.07
  17 -13  -1   34.43    8.94
 -17  13   1   26.20    9.19
  17 -13  -2   -2.88    4.05
 -17  13   2    3.13    4.89
  17 -13  -3   14.12    6.62
 -17  13   3   27.31    8.87
  17 -13  -4   37.36   10.59
 -17  13   4   40.92   10.88
  17 -13  -5    2.02    4.01
 -17  13   5    4.24    5.64
  17 -13  -6    6.42    4.29
 -17  13   6   -2.26    4.19
  17 -13  -7   14.64    5.56
 -17  13   7   14.73    6.82
  17 -13  -8   13.73    5.86
 -17  13   8    1.92    6.08
  17 -13  -9   27.96    8.74
 -17  13   9   23.43    9.41
  17 -13 -10    4.39    4.12
 -17  13  10   27.57    8.91
  17 -13 -11    3.34    3.67
 -17  13  11    3.37    5.20
  17 -13 -12   14.46    5.95
 -17  13  12   20.13    8.20
  17 -13 -13   23.43    6.98
 -17  13  13   24.37    8.30
  16 -12   5   11.26    3.96
  16 -12   3    9.90    5.99
 -16  12  -3   19.28    7.32
  16 -12   2   39.07   10.53
 -16  12  -2   39.60   11.15
  16 -12   1    4.66    5.09
 -16  12  -1    7.32    6.19
  16 -12   0   11.70    6.17
 -16  12   0    3.25    5.27
  16 -12  -1   -2.81    4.13
 -16  12   1    4.02    5.38
  16 -12  -2   12.58    6.45
 -16  12   2   15.66    7.49
  16 -12  -3   34.39   10.57
 -16  12   3   34.80   10.86
  16 -12  -4    2.52    5.55
 -16  12   4    0.47    5.09
  16 -12  -5    5.89    6.16
 -16  12   5   15.83    7.96
  16 -12  -6   23.01    8.71
 -16  12   6   28.35    9.74
  16 -12  -7   32.37   10.93
 -16  12   7   34.80   10.86
  16 -12  -8   32.34   10.31
 -16  12   8   39.00   11.29
  16 -12  -9    4.07    5.09
 -16  12   9    5.91    5.45
  16 -12 -10    8.25    5.07
 -16  12  10   10.22    6.49
  16 -12 -11   26.87   10.30
 -16  12  11   18.40    7.98
  16 -12 -12   84.41   15.99
 -16  12  12   92.28   17.75
  16 -12 -13   -0.60    3.72
 -16  12  13    0.57    4.95
  16 -12 -14    4.51    4.49
 -16  12  14    2.31    5.70
  16 -12 -15    3.47    4.12
 -16  12  15   13.37    6.14
  16 -12 -16   26.77    8.35
 -16  12  16   33.40   10.75
  16 -12 -17   13.47    5.45
 -16  12  17    7.84    6.45
  16 -12 -18   23.37    8.28
 -16  12  18   12.74    6.43
  16 -12 -19    2.82    3.56
  16 -12 -20   11.82    5.03
  15 -11   6   41.51   10.17
  15 -11   5   13.02    7.61
  15 -11   4    8.22    5.01
 -15  11  -4    9.22    6.28
  15 -11   3   48.06   12.35
 -15  11  -3   57.85   13.32
  15 -11   2    0.25    4.68
 -15  11  -2    3.07    5.74
  15 -11   1    0.20    4.33
 -15  11  -1    9.16    6.69
  15 -11   0   26.48    9.14
 -15  11   0   32.73   10.13
  15 -11  -1   27.31    9.39
 -15  11   1   30.41   10.20
  15 -11  -2   25.28    8.77
 -15  11   2   28.26    9.81
  15 -11  -3    3.36    4.99
 -15  11   3    6.75    5.95
  15 -11  -4    3.65    4.77
 -15  11   4   11.88    7.02
  15 -11  -5    3.34    5.41
 -15  11   5    0.14    5.67
  15 -11  -6   20.80    8.79
 -15  11   6   23.10    9.07
  15 -11  -7   66.90   14.44
 -15  11   7   77.14   15.27
  15 -11  -8    4.80    5.18
 -15  11   8    6.88    6.52
  15 -11  -9    2.45    4.81
 -15  11   9   -1.30    5.45
  15 -11 -10   33.51   10.17
 -15  11  10   25.86    9.38
  15 -11 -11  117.21   17.80
 -15  11  11  108.18   17.53
  15 -11 -12   47.51   12.60
 -15  11  12   37.29   11.27
  15 -11 -13   30.54    9.68
 -15  11  13   30.24    9.77
  15 -11 -14   -0.05    4.14
 -15  11  14   -0.17    4.93
  15 -11 -15   24.17    8.94
 -15  11  15   19.42    8.20
  15 -11 -16   59.30   14.07
 -15  11  16   30.53   11.14
  15 -11 -17   43.71   12.00
 -15  11  17   36.76   12.16
  15 -11 -18   30.32    9.81
 -15  11  18   25.38   10.66
  15 -11 -19    8.81    6.24
 -15  11  19   10.36    8.12
  15 -11 -20   15.02    6.16
 -15  11  20   13.75    7.42
  15 -11 -21   31.09    9.35
 -15  11  21   24.52    8.59
  15 -11 -22    0.86    3.72
 -15  11  22    4.75    5.26
  15 -11 -23    2.32    3.60
  14 -10   8    6.35    4.58
  14 -10   7   45.94   11.84
  14 -10   6   35.67   10.67
  14 -10   5    6.25    5.26
 -14  10  -5    8.13    6.22
  14 -10   4   49.29   11.82
 -14  10  -4   46.64   11.59
  14 -10   3    1.65    4.54
 -14  10  -3    2.69    5.98
  14 -10   2    5.81    5.47
 -14  10  -2    0.19    5.49
  14 -10   1   74.70   14.74
 -14  10  -1   83.21   14.84
  14 -10   0   48.42   12.16
 -14  10   0   51.19   12.70
  14 -10  -1    4.00    5.54
 -14  10   1    6.75    6.84
  14 -10  -2   17.94    7.68
 -14  10   2   13.65    8.34
  14 -10  -3   45.89   11.75
 -14  10   3   44.83   12.20
  14 -10  -4   33.74   10.21
 -14  10   4   41.49   11.11
  14 -10  -5   13.44    6.73
 -14  10   5    6.32    7.38
  14 -10  -6   67.90   13.78
 -14  10   6   84.43   15.15
  14 -10  -7   35.40   10.83
 -14  10   7   38.97   11.46
  14 -10  -8   11.58    7.03
 -14  10   8   14.15    8.32
  14 -10  -9  170.41   17.93
 -14  10   9  163.91   17.95
  14 -10 -10   56.01   12.93
 -14  10  10   54.93   13.06
  14 -10 -11   26.34    9.27
 -14  10  11    9.59    7.32
  14 -10 -12   62.93   13.50
 -14  10  12   74.47   14.88
  14 -10 -13    4.79    5.55
 -14  10  13   12.17    7.44
  14 -10 -14    3.39    5.00
 -14  10  14    0.70    5.27
  14 -10 -15   11.20    6.45
 -14  10  15    6.97    7.80
  14 -10 -16   66.61   14.10
 -14  10  16   52.51   13.83
  14 -10 -17  120.18   17.62
 -14  10  17  102.53   17.99
  14 -10 -18   26.01    9.05
 -14  10  18   17.36    9.39
  14 -10 -19   34.89    9.60
 -14  10  19   33.49   11.57
  14 -10 -20   11.62    5.61
 -14  10  20   13.92    7.86
  14 -10 -21   10.26    5.24
 -14  10  21   20.72    9.73
  14 -10 -22   23.33    7.88
 -14  10  22   35.28   11.62
  14 -10 -23   13.56    5.79
 -14  10  23   15.79    7.22
  14 -10 -24    1.95    3.31
 -14  10  24    8.03    5.82
  13  -9   9   13.69    5.50
  13  -9   8   14.16    6.06
  13  -9   7   61.93   12.94
  13  -9   6   92.78   14.81
 -13   9  -6  123.13   14.57
  13  -9   5   -0.17    3.78
 -13   9  -5   11.98    6.91
  13  -9   4    2.39    3.42
 -13   9  -4    1.87    5.29
  13  -9   3   15.56    6.90
 -13   9  -3   22.12    8.73
  13  -9   2   31.68    9.86
 -13   9  -2   41.50   10.97
  13  -9   1    6.19    5.33
 -13   9  -1    1.38    5.34
  13  -9   0   25.11    8.97
 -13   9   0   15.51    7.84
  13  -9  -1    3.27    4.61
 -13   9   1    3.88    6.28
  13  -9  -2    8.27    6.24
 -13   9   2   11.66    7.12
  13  -9  -3    7.74    5.73
 -13   9   3    3.91    6.26
  13  -9  -4   -0.62    4.41
 -13   9   4   -1.15    4.78
  13  -9  -5    9.89    6.81
 -13   9   5   14.03    8.34
  13  -9  -6  129.10   15.06
 -13   9   6  147.01   16.34
  13  -9  -7    0.28    4.00
 -13   9   7    3.66    6.39
  13  -9  -8   29.55    9.55
 -13   9   8   39.66   11.14
  13  -9  -9   13.86    7.38
 -13   9   9   13.98    7.65
  13  -9 -10    0.82    5.03
 -13   9  10    0.45    5.90
  13  -9 -11    0.94    4.59
 -13   9  11   -1.49    5.52
  13  -9 -12   75.30   13.87
 -13   9  12   73.68   14.35
  13  -9 -13  146.21   16.39
 -13   9  13  160.73   17.66
  13  -9 -14   35.25   10.12
 -13   9  14   35.13   10.71
  13  -9 -15   41.60   11.29
 -13   9  15   31.21   10.89
  13  -9 -16  295.61   22.95
 -13   9  16  269.93   23.22
  13  -9 -17   83.39   14.66
 -13   9  17   72.40   15.44
  13  -9 -18   19.92    7.82
 -13   9  18   16.69    9.01
  13  -9 -19   30.83   10.08
 -13   9  19   21.85    9.76
  13  -9 -20    2.36    3.79
 -13   9  20    6.82    7.05
  13  -9 -21   40.40   10.52
 -13   9  21   41.64   12.42
  13  -9 -22   30.18    8.83
 -13   9  22   32.95   11.59
  13  -9 -23    5.33    4.43
 -13   9  23    7.03    6.33
 -13   9  24   10.18    7.19
 -13   9  25   -0.02    5.09
 -13   9  26   30.82    9.75
  12  -8   9    1.43    3.68
  12  -8   8   29.55    8.86
  12  -8   7  124.80   14.09
 -12   8  -7  143.21   15.37
  12  -8   6   -3.75    2.69
 -12   8  -6    1.43    5.30
  12  -8   5    1.00    4.10
 -12   8  -5    2.91    5.73
  12  -8   4   59.57   12.00
 -12   8  -4   71.88   12.60
  12  -8   3   80.88   13.46
 -12   8  -3   91.88   13.89
  12  -8   2   80.04   13.18
 -12   8  -2   71.32   12.66
  12  -8   1    2.66    4.61
 -12   8  -1    3.94    6.14
  12  -8   0   -4.00    3.30
 -12   8   0   -1.09    5.13
  12  -8  -1   10.45    6.19
 -12   8   1   12.50    7.26
  12  -8  -2    4.16    4.47
 -12   8   2   -3.76    5.65
  12  -8  -3   97.47   14.05
 -12   8   3   94.45   14.06
  12  -8  -4    6.80    5.46
 -12   8   4    5.94    6.73
  12  -8  -5  119.03   13.63
 -12   8   5  138.47   14.98
  12  -8  -6   54.64   11.19
 -12   8   6   49.51   11.41
  12  -8  -7   33.42    9.72
 -12   8   7   36.20   10.48
  12  -8  -8    6.03    5.70
 -12   8   8   10.56    6.74
  12  -8  -9    7.78    6.04
 -12   8   9    6.25    6.58
  12  -8 -10    2.15    4.82
 -12   8  10    0.59    5.13
  12  -8 -11   48.77   11.23
 -12   8  11   72.95   13.14
  12  -8 -12  145.32   15.77
 -12   8  12  159.00   16.28
  12  -8 -13   29.29    9.64
 -12   8  13   21.41    9.67
  12  -8 -14   12.41    7.20
 -12   8  14    7.82    7.41
  12  -8 -15   31.22    9.60
 -12   8  15   25.41    9.20
  12  -8 -16   15.76    6.89
 -12   8  16   10.67    7.94
  12  -8 -17  124.43   14.72
 -12   8  17  123.59   17.72
  12  -8 -18    8.78    5.34
 -12   8  18    6.68    7.45
  12  -8 -19   14.40    6.54
 -12   8  19    7.07    8.02
  12  -8 -20   20.53    7.37
 -12   8  20   23.03    9.91
  12  -8 -21   46.15   11.00
 -12   8  21   47.30   13.28
  12  -8 -22   54.22   11.76
 -12   8  22   39.85   12.23
 -12   8  23    2.28    6.46
 -12   8  24    2.23    6.05
 -12   8  25  101.47   18.22
 -12   8  26    9.46    6.93
 -12   8  27   17.95    7.61
 -11   7 -18   76.60   17.82
 -11   7 -17   22.27   11.59
  11  -7  15   45.66   12.91
  11  -7  14   15.98    8.65
  11  -7  13    7.11    7.04
  11  -7  12   15.11    8.23
  11  -7  11   25.11    9.15
  11  -7  10   43.67   11.30
 -11   7 -10   49.30   10.92
  11  -7   9   27.68    8.60
  11  -7   9   27.21    8.69
  11  -7   8  101.65   14.39
  11  -7   8   97.22   14.01
 -11   7  -8  103.11   12.58
  11  -7   7   58.27   11.24
  11  -7   7   72.20   12.03
 -11   7  -7   76.10   12.37
  11  -7   6   10.70    5.73
  11  -7   6   11.73    6.84
 -11   7  -6   13.76    6.99
  11  -7   5  100.96   12.40
  11  -7   5  115.02   11.92
 -11   7  -5  103.03   12.59
  11  -7   4   11.76    6.01
  11  -7   4    1.50    4.79
 -11   7  -4    6.35    5.86
  11  -7   3   68.46   11.81
 -11   7  -3   68.90   11.60
  11  -7   2   -1.31    3.88
 -11   7  -2    0.55    4.85
  11  -7   1   34.85    9.07
 -11   7  -1   38.74    9.57
  11  -7   0   16.28    7.09
 -11   7   0   22.65    8.10
  11  -7  -1   31.26    8.73
 -11   7   1   37.31    9.39
  11  -7  -2  162.10   14.78
 -11   7   2  168.56   15.06
  11  -7  -3  316.06   20.16
 -11   7   3  327.11   20.28
  11  -7  -4  232.14   17.41
 -11   7   4  238.53   17.66
 -11   7   5  363.76   21.40
  11  -7  -6   -1.05    3.77
 -11   7   6    3.51    4.82
  11  -7  -7   83.45   12.23
 -11   7   7   83.67   12.48
  11  -7  -8   24.33    7.90
 -11   7   8   16.48    7.74
  11  -7  -9   18.44    7.37
 -11   7   9   15.86    7.14
  11  -7 -10   51.33   10.48
 -11   7  10   48.63   10.62
  11  -7 -11    0.52    4.29
 -11   7  11   -2.09    4.59
  11  -7 -12  105.82   12.78
 -11   7  12   97.60   14.03
  11  -7 -13  217.71   17.81
 -11   7  13  217.92   18.69
  11  -7 -14  193.72   16.98
 -11   7  14  180.13   17.33
  11  -7 -15    5.67    5.07
 -11   7  15    2.37    6.07
  11  -7 -16    9.58    6.12
 -11   7  16    9.42    7.19
  11  -7 -17    6.91    5.58
 -11   7  17    2.49    6.34
  11  -7 -18   34.76    9.52
 -11   7  18   47.00   12.26
  11  -7 -19    0.81    4.01
 -11   7  19    4.27    6.06
  11  -7 -20   29.13    8.51
 -11   7  20   15.45    9.34
  11  -7 -21   71.78   12.53
 -11   7  21   43.74   12.39
  11  -7 -22   67.17   12.03
 -11   7  22   67.86   14.49
 -11   7  23   41.99   12.62
 -11   7  24   83.23   16.62
 -11   7  25    2.57    6.08
 -11   7  26    2.47    5.98
 -11   7  27   33.21   10.05
 -11   7  28    0.33    5.56
  10  -6  18    2.41    7.37
  10  -6  17    9.04    8.37
  10  -6  16   39.93   12.87
  10  -6  15    3.40    7.76
  10  -6  14    3.04    6.48
  10  -6  13   -1.79    6.17
  10  -6  12    5.80    6.43
  10  -6  11   94.83   15.07
 -10   6 -11  106.38   12.43
  10  -6  10   72.65   13.03
 -10   6 -10   79.39   12.77
  10  -6   9   -0.12    4.21
  10  -6   9    2.92    6.06
  10  -6   8   46.37   10.07
  10  -6   8   50.25    9.84
  10  -6   8   49.01   10.56
  10  -6   7    9.21    5.18
  10  -6   7    7.77    6.42
  10  -6   6  155.22   14.53
  10  -6   6  160.48   13.83
 -10   6  -6  175.55   14.84
  10  -6   5    5.27    4.65
  10  -6   5    6.79    5.47
 -10   6  -5   11.84    6.33
  10  -6   4   -0.85    3.29
  10  -6   4    1.60    4.10
 -10   6  -4    0.28    4.47
  10  -6   3    4.53    4.32
  10  -6   3    8.32    4.36
 -10   6  -3    7.02    5.74
  10  -6   2   63.02   10.57
  10  -6   2   65.92    7.66
 -10   6  -2   72.51   10.61
  10  -6   1    5.63    4.03
  10  -6   1    6.02    3.40
 -10   6  -1    6.22    5.39
  10  -6   0   -2.51    2.73
 -10   6   0    4.92    5.08
  10  -6  -1    2.83    3.14
  10  -6  -1    2.55    2.62
 -10   6   1    0.91    4.34
  10  -6  -2  491.26   23.19
  10  -6  -2  543.66   15.40
 -10   6   2  552.38   23.77
  10  -6  -3    2.50    3.72
 -10   6   3    0.45    4.48
  10  -6  -4  263.45   17.00
 -10   6   4  267.38   17.14
  10  -6  -5   38.01    8.59
 -10   6   5   55.80    9.89
  10  -6  -6    5.01    4.67
 -10   6   6    4.92    5.17
  10  -6  -7  103.99   11.54
 -10   6   7  107.57   12.02
  10  -6  -8  112.46   11.98
 -10   6   8  126.32   12.91
  10  -6  -9    2.09    4.11
 -10   6   9    2.71    4.80
  10  -6 -10   47.93    9.48
 -10   6  10   41.85    9.60
  10  -6 -11   -0.75    3.81
 -10   6  11    5.63    5.25
  10  -6 -12  334.42   20.15
 -10   6  12  394.97   22.47
  10  -6 -13   12.40    6.47
 -10   6  13   11.83    6.79
  10  -6 -14    7.14    5.63
 -10   6  14    1.15    5.32
  10  -6 -15   43.50    9.69
 -10   6  15   44.16   10.86
  10  -6 -16   -0.48    4.37
 -10   6  16   -2.96    5.18
  10  -6 -17   -2.82    4.28
 -10   6  17    0.74    4.90
  10  -6 -18    8.30    5.54
 -10   6  18    2.71    5.76
  10  -6 -19    9.22    5.71
 -10   6  19    8.97    7.01
  10  -6 -20   54.97   10.86
 -10   6  20   43.52   12.15
  10  -6 -21    6.49    4.84
 -10   6  21   -3.55    5.46
 -10   6  22  117.61   17.13
 -10   6  23    6.16    6.61
 -10   6  24   34.68   11.44
 -10   6  25    4.66    6.17
 -10   6  26   33.53   11.22
 -10   6  27   21.88    9.14
 -10   6  28    5.50    6.44
 -10   6  29    3.25    4.75
   9  -5  20    0.88    5.90
   9  -5  19    1.55    6.24
   9  -5  18   18.68    9.96
   9  -5  17   20.94   10.09
   9  -5  16    2.92    7.48
   9  -5  15    4.83    7.21
   9  -5  14   38.60   11.58
   9  -5  13    6.29    6.89
   9  -5  12   40.40   11.38
  -9   5 -12   57.92   10.94
   9  -5  11  106.22   14.99
  -9   5 -11  116.17   13.03
   9  -5  10   16.03    6.15
   9  -5  10    8.12    6.94
  -9   5 -10   10.24    6.40
   9  -5   9    4.26    4.36
   9  -5   9   -1.86    5.03
  -9   5  -9    1.42    4.98
   9  -5   8   52.42   10.10
   9  -5   8   75.35    9.32
   9  -5   8   77.62   11.86
   9  -5   7  157.26   13.71
   9  -5   7  156.27   12.83
   9  -5   7  150.58   13.62
   9  -5   6   92.40   10.47
   9  -5   6   88.04    9.65
   9  -5   6   82.58   10.91
   9  -5   5    4.31    3.46
   9  -5   5    4.28    4.28
   9  -5   4    2.83    3.31
   9  -5   4    4.63    4.20
  -9   5  -4    5.48    4.60
   9  -5   3   11.48    4.89
   9  -5   3   16.00    5.16
  -9   5  -3   16.69    6.32
   9  -5   2   47.94    8.76
   9  -5   2   45.51    7.01
  -9   5  -2   44.86    8.24
   9  -5   1  118.24   11.14
   9  -5   1  131.78    9.46
  -9   5  -1  146.16   11.96
   9  -5   0   40.76    8.28
   9  -5   0   34.69    5.76
  -9   5   0   49.31    8.35
   9  -5  -1  275.32   16.50
   9  -5  -1  309.01   12.35
  -9   5   1  310.54   16.84
   9  -5  -2   66.97    9.67
   9  -5  -2   75.11    5.96
  -9   5   2   73.46    8.99
   9  -5  -3   61.53    9.24
   9  -5  -3   76.39    5.49
  -9   5   3   75.55    9.16
   9  -5  -4    3.77    4.25
   9  -5  -4    4.18    2.02
  -9   5   4    3.34    4.68
   9  -5  -5  106.05   10.86
   9  -5  -5  128.11    5.28
  -9   5   5  139.28   12.17
   9  -5  -6   13.21    5.63
  -9   5   6   20.14    7.00
   9  -5  -7  116.47   11.37
  -9   5   7  132.82   12.38
   9  -5  -8  386.52   19.37
  -9   5   8  403.76   20.15
   9  -5  -9   19.59    6.28
   9  -5  -9   15.41    2.50
  -9   5   9   10.80    5.89
   9  -5 -10    2.02    3.94
   9  -5 -10    3.73    1.99
  -9   5  10    1.73    4.59
   9  -5 -11  438.03   21.04
  -9   5  11  456.84   22.41
   9  -5 -12    5.93    4.79
  -9   5  12    2.79    3.90
   9  -5 -13    1.01    3.95
  -9   5  13    2.37    4.47
   9  -5 -14   62.88   10.23
  -9   5  14   54.17   10.68
   9  -5 -15    4.76    4.95
  -9   5  15    7.27    5.96
   9  -5 -16    2.21    4.92
  -9   5  16   -1.19    4.76
   9  -5 -17    0.04    4.03
  -9   5  17    1.34    5.68
   9  -5 -18   27.00    7.83
  -9   5  18   17.08    8.27
   9  -5 -19   10.15    5.45
  -9   5  19   12.00    7.56
   9  -5 -20   21.79    7.69
  -9   5  20   21.08    9.26
  -9   5  21   31.79   10.30
  -9   5  22    0.35    6.11
  -9   5  23   21.67    9.57
  -9   5  24    9.84    7.47
  -9   5  25   -3.14    5.87
  -9   5  26   -0.38    6.08
  -9   5  27    0.53    6.11
  -9   5  28    0.29    6.22
  -9   5  29   23.21    5.94
   8  -4  21   26.53    9.34
   8  -4  20    7.17    7.09
   8  -4  19   72.26   16.20
   8  -4  18    6.98    7.73
   8  -4  17    1.61    7.05
   8  -4  16    3.00    6.92
   8  -4  15    5.54    6.67
   8  -4  14   -1.42    5.38
   8  -4  13   68.55   13.50
  -8   4 -13   66.15   11.53
   8  -4  12   31.80   10.19
  -8   4 -12   39.69    9.55
   8  -4  11  187.64   13.98
   8  -4  11  153.73   15.92
  -8   4 -11  188.72   15.58
   8  -4  10   14.04    5.50
   8  -4  10    8.17    6.45
  -8   4 -10    6.58    5.43
   8  -4   9   43.98    8.12
   8  -4   9   41.55    9.79
  -8   4  -9   41.59    8.91
   8  -4   8   21.96    5.85
   8  -4   8   18.95    7.03
  -8   4  -8   22.06    7.22
   8  -4   7    3.73    3.55
   8  -4   7    7.65    3.81
   8  -4   7    1.94    4.42
   8  -4   6   17.52    5.41
   8  -4   6   10.11    4.27
   8  -4   6   16.30    5.59
   8  -4   5   50.60    8.60
   8  -4   5   60.44    8.22
   8  -4   5   57.05    8.70
   8  -4   4    5.08    4.00
   8  -4   4    5.00    4.08
   8  -4   4    7.55    4.34
   8  -4   3   20.30    6.29
   8  -4   3   20.17    5.83
  -8   4  -3   20.08    5.79
   8  -4   2  152.04   11.99
   8  -4   2  153.07   10.51
  -8   4  -2  171.92   11.73
   8  -4   1  804.38   26.06
   8  -4   1  867.98   22.41
  -8   4  -1  941.15   26.04
   8  -4   0  150.47   11.87
   8  -4   0  167.08    9.65
  -8   4   0  196.45   12.83
   8  -4  -1   33.74    7.30
   8  -4  -1   47.05    5.78
  -8   4   1   49.48    8.06
   8  -4  -2   77.26    8.86
   8  -4  -2   85.93    6.40
  -8   4   2   93.58    9.77
   8  -4  -3  173.78   12.59
   8  -4  -3  221.43    8.58
  -8   4   3  205.85   13.16
   8  -4  -4   29.03    6.92
   8  -4  -4   35.14    4.00
  -8   4   4   38.53    7.59
   8  -4  -5    2.74    3.97
   8  -4  -5    0.84    2.10
  -8   4   5   -0.45    4.24
   8  -4  -6   58.96    8.70
   8  -4  -6   59.85    4.31
  -8   4   6   64.34    8.97
   8  -4  -7  303.01   16.00
   8  -4  -7  319.27    8.91
  -8   4   7  334.14   17.21
   8  -4  -8  309.04   16.22
   8  -4  -8  268.03    8.77
  -8   4   8  300.66   16.76
   8  -4  -9  675.08   23.67
   8  -4  -9  636.68   14.61
  -8   4   9  739.31   25.85
   8  -4 -10  497.18   20.57
   8  -4 -10  450.30   13.43
  -8   4  10  481.28   21.39
   8  -4 -11   37.51    7.50
   8  -4 -11   33.88    5.13
  -8   4  11   42.21    8.38
   8  -4 -12   29.89    7.14
   8  -4 -12   27.96    5.20
  -8   4  12   26.01    7.36
   8  -4 -13    4.41    4.07
   8  -4 -13    4.00    3.27
  -8   4  13    3.23    3.98
   8  -4 -14   -4.37    2.59
   8  -4 -14    5.40    4.09
  -8   4  14    0.38    3.17
   8  -4 -15   17.23    6.14
   8  -4 -15   16.10    5.31
  -8   4  15   13.68    6.12
   8  -4 -16   69.04    9.98
   8  -4 -16   66.32    9.15
  -8   4  16   69.31   11.72
   8  -4 -17    1.61    3.86
   8  -4 -17   -1.25    4.22
  -8   4  17    1.71    5.39
   8  -4 -18    5.86    5.03
   8  -4 -18    1.41    4.93
  -8   4  18   -1.69    4.78
   8  -4 -19   54.63    9.69
   8  -4 -19   48.06    9.52
  -8   4  19   57.63   11.75
   8  -4 -20    4.37    4.07
   8  -4 -20    5.49    6.49
  -8   4  20   -0.84    5.19
   8  -4 -21    5.26    6.58
  -8   4  21    3.05    6.27
   8  -4 -22    4.63    7.09
  -8   4  22   -3.15    4.58
  -8   4  23    5.71    6.39
  -8   4  24    7.06    5.91
  -8   4  25   29.37    9.97
  -8   4  26    2.38    5.07
  -8   4  27   10.77    7.84
  -8   4  28    0.01    5.59
  -8   4  29   16.65    5.89
   7  -3  22   24.57   10.21
   7  -3  21    5.48    6.34
   7  -3  20   64.03   15.50
   7  -3  19   18.19    9.18
   7  -3  18    6.62    8.06
   7  -3  17   39.07   12.56
   7  -3  16   40.13   12.09
   7  -3  15  123.61   17.29
  -7   3 -14   92.59   11.51
   7  -3  13    7.13    6.68
  -7   3 -13    4.50    5.54
   7  -3  12  289.30   16.42
   7  -3  12  245.07   19.52
  -7   3 -12  264.69   17.67
   7  -3  11   -1.34    3.21
   7  -3  11    0.44    5.40
  -7   3 -11    1.09    4.19
   7  -3  10   93.48    9.25
   7  -3  10   99.96   13.40
  -7   3 -10   85.36   10.32
   7  -3   9   17.65    5.20
   7  -3   9   15.90    6.82
  -7   3  -9   17.76    6.22
   7  -3   8    2.91    2.88
   7  -3   8    1.67    3.85
  -7   3  -8    4.20    3.98
   7  -3   7  115.83    9.36
   7  -3   7  102.88   10.65
  -7   3  -7  105.96   10.35
   7  -3   6   22.46    6.02
   7  -3   6   29.61    5.99
   7  -3   6   25.20    6.95
   7  -3   5    3.85    3.66
   7  -3   5    2.12    3.17
   7  -3   5    0.71    3.76
   7  -3   4  108.71   10.11
   7  -3   4   98.70    8.66
   7  -3   4  106.07    9.75
   7  -3   3   16.51    5.83
   7  -3   3   14.98    4.86
   7  -3   3   18.14    5.57
   7  -3   2 1242.40   30.40
   7  -3   2 1336.70   28.40
  -7   3  -2 1437.40   29.10
   7  -3   1   40.42    7.12
   7  -3   1   41.55    6.20
  -7   3  -1   47.54    6.74
   7  -3   0   95.25    8.83
   7  -3   0  106.11    7.66
  -7   3   0  119.95    9.02
   7  -3  -1    0.72    2.86
   7  -3  -1    1.19    2.61
  -7   3   1    1.38    3.54
   7  -3  -2   18.04    5.10
   7  -3  -2   19.56    3.51
  -7   3   2   18.93    4.97
   7  -3  -3    2.15    3.11
   7  -3  -3    3.22    2.27
  -7   3   3    3.12    3.31
   7  -3  -4   77.12    7.78
   7  -3  -4   80.77    4.83
  -7   3   4   81.96    7.99
   7  -3  -5   55.10    6.83
   7  -3  -5   60.17    4.35
  -7   3   5   63.10    7.80
   7  -3  -6  282.62   13.83
   7  -3  -6  297.33    8.79
  -7   3   6  298.42   14.28
   7  -3  -7   14.56    5.04
   7  -3  -7   16.42    3.44
  -7   3   7   12.06    5.30
   7  -3  -8 1516.20   32.00
   7  -3  -8 1307.50   21.60
  -7   3   8 1501.10   33.80
   7  -3  -9   81.95    8.90
   7  -3  -9   79.48    6.82
  -7   3   9   79.17    9.60
   7  -3 -10    2.80    4.24
   7  -3 -10    4.31    3.61
  -7   3  10   -0.73    3.71
   7  -3 -11   21.30    5.99
   7  -3 -11   21.38    4.84
  -7   3  11   25.74    7.10
   7  -3 -12  233.17   13.58
   7  -3 -12  214.43   11.90
  -7   3  12  227.93   14.99
   7  -3 -13   45.81    7.43
   7  -3 -13   38.24    6.70
  -7   3  13   44.48    8.61
   7  -3 -14   19.67    5.82
   7  -3 -14   16.17    5.55
  -7   3  14   15.58    5.70
   7  -3 -15    5.55    4.05
   7  -3 -15    4.23    4.40
  -7   3  15    7.08    4.53
   7  -3 -16   85.78    9.45
   7  -3 -16   82.94    9.73
  -7   3  16   80.64   11.60
   7  -3 -17    1.91    3.79
   7  -3 -17    7.42    5.36
  -7   3  17    5.74    6.11
   7  -3 -18  244.68   15.56
   7  -3 -18  236.10   16.51
  -7   3  18  235.99   18.16
   7  -3 -19   23.14    6.64
   7  -3 -19   14.93    7.24
  -7   3  19   18.27    7.79
   7  -3 -20  163.62   15.51
  -7   3  20  141.91   15.14
   7  -3 -21    9.41    7.33
  -7   3  21    9.93    6.70
   7  -3 -22    7.19    6.64
  -7   3  22   -3.50    4.25
   7  -3 -23    3.50    6.77
  -7   3  23    1.33    4.87
   7  -3 -24    3.08    7.39
  -7   3  24   -2.47    4.39
   7  -3 -25    3.40    7.07
  -7   3  25    4.44    6.33
   7  -3 -26   71.11   15.17
  -7   3  26   49.44   11.97
   7  -3 -27    1.46    7.46
  -7   3  27    1.26    5.68
   7  -3 -28   -0.54    7.12
  -7   3  28   11.53    6.03
   6  -2  23    1.55    5.08
   6  -2  22    9.45    7.60
   6  -2  21   53.93   14.65
   6  -2  20   -2.21    6.32
   6  -2  19    6.04    8.08
   6  -2  18   25.76   10.88
   6  -2  17   -1.49    6.52
   6  -2  16   30.49   10.74
   6  -2  15  236.43   20.51
  -6   2 -15  262.51   18.08
   6  -2  14   27.14    9.79
  -6   2 -14   29.65    8.03
   6  -2  13  158.73   16.20
  -6   2 -13  193.87   15.09
   6  -2  12    6.91    3.73
   6  -2  12   -1.68    4.85
  -6   2 -12    3.92    4.39
   6  -2  11  368.34   16.96
   6  -2  11  339.84   21.06
  -6   2 -11  348.78   18.85
   6  -2  10    3.41    3.02
   6  -2  10   -1.93    3.58
  -6   2 -10    1.79    3.67
   6  -2   9   19.69    4.95
   6  -2   9   17.56    6.50
  -6   2  -9   18.79    6.22
   6  -2   8   78.55    7.41
   6  -2   8   77.74   10.28
  -6   2  -8   63.64    8.90
   6  -2   7   29.13    5.53
   6  -2   7   24.02    6.91
  -6   2  -7   30.74    6.89
   6  -2   6  795.33   20.90
   6  -2   6  670.24   23.45
  -6   2  -6  697.27   23.04
   6  -2   5   12.60    4.38
   6  -2   5   10.93    5.14
  -6   2  -5    7.07    4.67
   6  -2   4  250.22   13.57
   6  -2   4  284.88   11.99
   6  -2   4  261.49   13.91
   6  -2   3  740.01   21.87
   6  -2   3  797.30   18.99
   6  -2   3  729.24   21.01
   6  -2   2    9.39    3.80
   6  -2   2   11.77    4.08
   6  -2   1   62.91    6.57
   6  -2   1   67.14    6.16
  -6   2  -1   74.43    6.03
   6  -2   0  141.88    9.05
   6  -2   0  145.53    7.83
  -6   2   0  159.46    8.30
   6  -2  -1   13.08    3.70
   6  -2  -1   11.98    3.04
  -6   2   1   13.39    3.69
   6  -2  -2   51.63    5.82
   6  -2  -2   62.07    4.58
  -6   2   2   59.45    5.61
   6  -2  -3  275.94   11.82
   6  -2  -3  307.60    8.93
  -6   2   3  310.76   11.93
   6  -2  -4   34.14    5.07
   6  -2  -4   36.94    3.67
  -6   2   4   42.00    5.57
   6  -2  -5  135.86    8.46
   6  -2  -5  124.74    5.77
  -6   2   5  140.16    8.88
   6  -2  -6    7.61    3.25
   6  -2  -6    5.98    2.45
  -6   2   6   13.15    4.09
   6  -2  -7  499.94   15.88
   6  -2  -7  455.31   12.33
  -6   2   7  502.50   17.43
   6  -2  -8  251.39   11.65
   6  -2  -8  258.06   10.31
  -6   2   8  266.54   13.44
   6  -2  -9   58.54    7.15
   6  -2  -9   58.09    6.47
  -6   2   9   43.00    7.07
   6  -2 -10   23.86    5.50
   6  -2 -10   19.53    5.20
  -6   2  10   23.74    6.40
   6  -2 -11   68.40    7.49
   6  -2 -11   76.96    8.13
  -6   2  11   73.30    9.64
   6  -2 -12   59.89    7.18
   6  -2 -12   61.21    7.93
  -6   2  12   57.98    8.96
   6  -2 -13   30.28    5.92
   6  -2 -13   25.78    6.26
  -6   2  13   27.02    6.80
   6  -2 -14   71.25    7.61
   6  -2 -14   80.49    8.97
  -6   2  14   72.32   10.08
   6  -2 -15   59.49    7.29
   6  -2 -15   51.51    8.61
  -6   2  15   53.36    9.49
   6  -2 -16    1.51    3.08
   6  -2 -16    1.37    4.38
  -6   2  16    1.59    3.85
   6  -2 -17  223.20   13.65
   6  -2 -17  236.59   16.59
  -6   2  17  190.89   15.54
   6  -2 -18  143.45   11.23
   6  -2 -18  153.91   14.25
  -6   2  18  135.82   13.85
   6  -2 -19   76.02   12.21
  -6   2  19   71.77   12.03
   6  -2 -20   33.53    9.86
  -6   2  20   33.55    9.67
   6  -2 -21   76.53   13.20
  -6   2  21   62.05   11.93
   6  -2 -22   11.77    8.06
  -6   2  22    7.65    6.00
   6  -2 -23    8.71    8.21
  -6   2  23    6.24    5.46
   6  -2 -24   14.47    8.78
  -6   2  24   19.30    8.37
   6  -2 -25   40.73   12.49
  -6   2  25   40.07   10.43
   6  -2 -26   20.36   10.28
  -6   2  26    7.19    6.04
   6  -2 -27   30.23   11.44
  -6   2  27   16.92    7.44
   6  -2 -28   27.16   11.48
   6  -2 -29   77.93   17.61
   6  -2 -30    2.23    6.61
   5  -1  23    1.22    5.44
   5  -1  22    7.89    6.53
   5  -1  21    5.58    6.50
   5  -1  20    0.32    6.63
   5  -1  19    3.04    6.46
   5  -1  18    9.48    7.26
   5  -1  17    0.45    6.58
   5  -1  16   99.17   15.28
  -5   1 -16  117.34   12.41
   5  -1  15  139.91   15.57
  -5   1 -15  154.59   13.87
   5  -1  14   50.64   11.76
  -5   1 -14   71.52   10.73
   5  -1  13   17.54    4.97
   5  -1  13   15.52    7.63
  -5   1 -13   16.77    6.54
   5  -1  12   23.58    5.48
   5  -1  12   26.77    8.44
  -5   1 -12   27.25    7.28
   5  -1  11   34.80    6.00
   5  -1  11   30.28    8.74
  -5   1 -11   29.77    7.23
   5  -1  10   10.36    3.92
   5  -1  10    3.13    4.30
  -5   1 -10    7.69    4.69
   5  -1   9   -0.61    2.37
   5  -1   9    0.79    4.26
  -5   1  -9    0.60    3.35
   5  -1   8  166.92    9.59
   5  -1   8  173.23   13.28
  -5   1  -8  163.01   11.90
   5  -1   7  156.64    9.05
   5  -1   7  157.68   12.38
  -5   1  -7  169.02   12.02
   5  -1   6   52.17    5.82
   5  -1   6   49.43    8.23
  -5   1  -6   53.96    7.77
   5  -1   5 2606.50   33.60
   5  -1   5 2338.50   40.80
  -5   1  -5 2285.30   38.70
   5  -1   4  672.14   15.20
   5  -1   4  591.10   18.98
  -5   1  -4  606.44   18.80
   5  -1   3  637.50   14.04
   5  -1   3  511.86   16.54
  -5   1  -3  521.34   16.65
   5  -1   2  385.83   13.81
   5  -1   2  468.00   11.46
   5  -1   2  408.33   13.81
   5  -1   1  879.83   20.25
   5  -1   1  959.65   19.96
  -5   1  -1 1015.10   16.90
   5  -1   0  526.16   15.09
   5  -1   0  551.28   13.98
  -5   1   0  582.53   12.63
   5  -1  -1   43.93    5.11
   5  -1  -1   45.47    4.29
  -5   1   1   49.51    4.26
   5  -1  -2   50.13    5.03
   5  -1  -2   56.85    4.55
  -5   1   2   55.63    4.94
   5  -1  -3   33.61    4.48
   5  -1  -3   42.19    4.11
  -5   1   3   39.74    4.67
   5  -1  -4  204.81    8.70
   5  -1  -4  197.05    7.30
  -5   1   4  207.09    9.20
   5  -1  -5    8.77    2.86
   5  -1  -5    9.28    2.68
  -5   1   5    8.80    3.34
   5  -1  -6  382.23   11.65
   5  -1  -6  356.95   10.90
  -5   1   6  403.24   13.90
   5  -1  -7   48.45    4.69
   5  -1  -7   38.11    4.50
  -5   1   7   43.02    5.84
   5  -1  -8  131.12    7.31
   5  -1  -8  128.19    7.85
  -5   1   8  124.36    8.90
   5  -1  -9   56.21    5.40
   5  -1  -9   53.10    6.07
  -5   1   9   58.51    7.44
   5  -1 -10   44.50    5.71
   5  -1 -10   44.86    6.74
  -5   1  10   49.37    7.72
   5  -1 -11   63.55    6.61
   5  -1 -11   66.36    8.12
  -5   1  11   54.47    8.33
   5  -1 -12   13.39    4.40
   5  -1 -12   15.28    5.91
  -5   1  12   15.90    5.74
   5  -1 -13  142.26    9.13
   5  -1 -13  159.41   12.05
  -5   1  13  149.07   11.81
   5  -1 -14    2.43    2.96
   5  -1 -14    4.02    4.63
  -5   1  14    4.65    4.23
   5  -1 -15   10.03    3.96
   5  -1 -15   10.36    5.68
  -5   1  15   17.65    5.96
   5  -1 -16  138.92    9.78
   5  -1 -16  128.69   12.56
  -5   1  16  122.57   11.91
   5  -1 -17  743.89   22.79
   5  -1 -17  765.64   29.70
  -5   1  17  653.84   27.45
   5  -1 -18    2.15    5.53
  -5   1  18    4.75    5.22
   5  -1 -19   81.26   12.92
  -5   1  19   69.81   11.92
   5  -1 -20  151.78   16.02
  -5   1  20  123.05   13.85
   5  -1 -21   14.74    8.20
  -5   1  21   13.51    6.53
   5  -1 -22   -0.17    6.15
  -5   1  22    3.16    4.92
   5  -1 -23    2.53    7.47
  -5   1  23    8.67    6.01
   5  -1 -24    4.73    8.67
  -5   1  24   16.16    7.15
   5  -1 -25    7.45    8.31
  -5   1  25    8.22    6.06
   5  -1 -26    5.36    8.97
  -5   1  26   11.31    7.07
   5  -1 -27   96.50   17.97
  -5   1  27  108.24   16.81
   5  -1 -28   47.27   14.18
   5  -1 -29    4.63    8.48
   4   0  24   34.14   10.83
   4   0  23    1.09    5.01
   4   0  22   16.04    8.58
   4   0  21   -2.01    5.14
   4   0  20    1.76    6.77
   4   0  19   -0.73    5.73
   4   0  18    8.30    7.57
   4   0  17    1.57    6.05
  -4   0 -17    3.99    4.47
   4   0  16  124.48   15.40
  -4   0 -16  111.59   12.23
   4   0  15   -1.71    5.28
  -4   0 -15   -0.69    4.18
   4   0  14    6.10    3.35
   4   0  14    4.48    5.40
  -4   0 -14    7.15    4.97
   4   0  13   -0.05    2.76
   4   0  13   -0.12    4.94
  -4   0 -13    1.23    3.94
   4   0  12   11.72    4.17
   4   0  12    8.61    6.33
  -4   0 -12   17.15    6.07
   4   0  11    4.42    3.30
   4   0  11    0.78    4.11
  -4   0 -11   -2.14    2.97
   4   0  10    2.97    3.03
   4   0  10    0.26    4.50
  -4   0 -10   -0.22    3.47
   4   0   9   -0.34    2.47
   4   0   9    0.14    4.22
  -4   0  -9    1.45    3.90
   4   0   8    5.29    3.89
   4   0   8    6.33    5.06
  -4   0  -8    4.20    4.52
   4   0   7    2.87    2.92
   4   0   7    0.22    4.25
  -4   0  -7    2.53    3.98
   4   0   6 2575.20   31.80
   4   0   6 2543.80   42.90
  -4   0  -6 2607.70   41.10
   4   0   5    0.92    1.95
   4   0   5   -1.21    2.73
  -4   0  -5    1.25    2.66
   4   0   4  559.17   11.39
   4   0   4  523.59   16.81
  -4   0  -4  542.16   16.58
   4   0   3    0.36    1.27
   4   0   3    0.51    2.53
  -4   0  -3    1.47    2.29
   4   0   2 2693.80   27.30
   4   0   2 2239.10   31.90
  -4   0  -2 2315.50   32.50
   4   0   1   -0.68    2.45
  -4   0  -1   -0.37    2.10
  -4   0  -1    0.43    1.22
   4   0   0   40.02    4.44
   4   0   0   40.61    4.54
  -4   0   0   39.17    2.83
   4   0  -1    0.61    2.01
   4   0  -1   -1.74    2.11
  -4   0   1   -0.27    1.56
   4   0  -2 1630.20   22.10
   4   0  -2 1651.60   22.10
  -4   0   2 1498.10   19.50
   4   0  -3   -0.26    1.64
   4   0  -3    2.04    2.20
  -4   0   3   -0.05    1.91
   4   0  -4 1006.20   15.60
   4   0  -4  937.20   16.72
  -4   0   4  977.22   18.04
   4   0  -5   -0.31    1.55
   4   0  -5   -0.75    2.21
  -4   0   5   -0.30    2.13
   4   0  -6  779.64   13.45
   4   0  -6  767.71   17.08
  -4   0   6  716.40   17.65
   4   0  -7   -0.55    1.22
   4   0  -7   -0.75    2.05
  -4   0   7   -1.97    1.96
   4   0  -8   33.97    3.42
   4   0  -8   41.72    5.64
  -4   0   8   41.10    5.82
   4   0  -9    0.15    1.81
   4   0  -9    1.42    3.03
  -4   0   9    1.01    2.59
   4   0 -10    5.95    2.74
   4   0 -10    6.54    4.58
  -4   0  10    5.94    4.28
   4   0 -11   -1.66    2.53
   4   0 -11    0.03    4.28
  -4   0  11    0.65    3.72
   4   0 -12    6.87    3.35
   4   0 -12    3.27    4.55
  -4   0  12    2.23    4.01
   4   0 -13    0.84    2.60
   4   0 -13   -3.01    3.94
  -4   0  13    3.35    4.02
   4   0 -14   81.01    6.86
   4   0 -14   79.16    9.65
  -4   0  14   80.17    9.31
   4   0 -15    1.53    2.44
   4   0 -15    1.93    4.48
  -4   0  15   -1.97    2.76
   4   0 -16  769.11   21.00
   4   0 -16  700.44   27.99
  -4   0  16  702.51   27.31
   4   0 -17    0.65    5.40
  -4   0  17   -0.06    3.73
   4   0 -18   21.75    8.46
  -4   0  18   20.10    7.37
   4   0 -19    1.18    5.73
  -4   0  19    5.18    5.37
   4   0 -20   20.94    8.83
  -4   0  20   20.34    7.77
   4   0 -21    0.46    5.57
  -4   0  21    1.14    4.65
   4   0 -22   10.92    8.53
  -4   0  22    7.87    6.42
   4   0 -23   -0.08    6.60
  -4   0  23    1.41    4.73
   4   0 -24   11.35    8.61
  -4   0  24    5.67    4.99
   4   0 -25   -0.23    7.20
  -4   0  25    2.43    4.94
   4   0 -26  261.02   24.54
  -4   0  26  251.91   21.49
   4   0 -27    0.76    7.37
   4   0 -28   12.03    8.91
   4   0 -29    2.91    7.22
   3   1  25   77.58   15.69
   3   1  24    8.44    7.22
   3   1  23    1.47    5.76
   3   1  22    3.95    5.66
   3   1  21    5.91    7.09
   3   1  20    9.52    7.11
   3   1  19    1.29    6.05
   3   1  18  101.51   15.71
  -3  -1 -18   93.12   12.76
   3   1  17  163.59   17.26
  -3  -1 -17  158.50   14.46
   3   1  16   11.64    7.78
  -3  -1 -16   15.78    6.46
   3   1  15   16.98    4.94
   3   1  15   16.84    8.02
  -3  -1 -15    9.66    5.72
   3   1  14    4.48    3.16
   3   1  14   -0.40    4.70
  -3  -1 -14   -4.16    3.52
   3   1  13   30.58    5.99
   3   1  13   19.93    7.32
  -3  -1 -13   23.31    6.81
   3   1  12   89.47    8.06
   3   1  12   90.14   11.22
  -3  -1 -12   80.08    9.31
   3   1  11   22.42    4.85
   3   1  11   24.05    7.43
  -3  -1 -11   12.50    5.43
   3   1  10    5.53    3.26
   3   1  10    7.02    5.45
  -3  -1 -10    5.55    4.41
   3   1   9   25.75    4.93
   3   1   9   31.17    7.64
  -3  -1  -9   29.82    6.58
   3   1   8    1.63    3.06
   3   1   8   -0.47    4.60
  -3  -1  -8    5.87    4.60
   3   1   7  533.85   14.06
   3   1   7  589.33   20.72
  -3  -1  -7  560.89   18.95
   3   1   6  111.99    6.19
   3   1   6  123.04    9.23
  -3  -1  -6  112.57    8.59
   3   1   5  186.13    6.67
   3   1   5  202.51   10.88
  -3  -1  -5  193.40   10.30
   3   1   4  199.62    6.04
   3   1   4  244.38   11.09
  -3  -1  -4  214.06   10.15
   3   1   3    4.50    1.25
   3   1   3    1.57    2.71
  -3  -1  -3    2.06    2.37
   3   1   2  215.47    9.10
  -3  -1  -2  206.20    8.99
   3   1   1    5.16    2.68
  -3  -1  -1    5.83    2.66
   3   1   0  371.45   10.27
  -3  -1   0  367.61   10.08
   3   1  -1  253.88    8.34
  -3  -1   1  256.35    7.61
  -3  -1   1  263.32    6.21
   3   1  -2   15.49    2.82
  -3  -1   2   16.21    2.30
  -3  -1   2   14.53    2.39
   3   1  -3  873.33   16.05
  -3  -1   3 1059.60   13.90
  -3  -1   3 1028.80   16.80
   3   1  -4  324.38   10.40
  -3  -1   4  331.91   10.39
   3   1  -5  128.64    7.47
  -3  -1   5  122.65    7.06
   3   1  -6  275.13   10.87
  -3  -1   6  286.47   11.17
   3   1  -7   22.80    1.86
   3   1  -7   20.97    4.37
  -3  -1   7   23.06    4.53
   3   1  -8  365.15    7.69
   3   1  -8  345.52   14.02
  -3  -1   8  332.44   13.65
   3   1  -9  182.03    6.19
   3   1  -9  160.56   10.65
  -3  -1   9  160.93   10.19
   3   1 -10    1.57    2.12
   3   1 -10   -3.28    3.76
  -3  -1  10    2.23    3.65
   3   1 -11  173.81    7.64
   3   1 -11  179.94   12.97
  -3  -1  11  163.46   11.64
   3   1 -12   39.73    4.61
   3   1 -12   32.67    7.32
  -3  -1  12   33.90    7.35
   3   1 -13   37.90    4.84
   3   1 -13   36.47    8.06
  -3  -1  13   37.21    7.62
   3   1 -14  220.72    9.96
   3   1 -14  216.71   15.57
  -3  -1  14  212.80   14.57
   3   1 -15   65.64    5.80
   3   1 -15   65.84   10.55
  -3  -1  15   62.31    9.60
   3   1 -16   81.09   11.96
  -3  -1  16   86.86   11.53
   3   1 -17    1.77    5.53
  -3  -1  17    0.42    4.37
   3   1 -18    6.22    6.58
  -3  -1  18    2.81    5.43
   3   1 -19   79.49   13.72
  -3  -1  19   96.76   13.40
   3   1 -20   19.08    8.84
  -3  -1  20   14.60    7.31
   3   1 -21   82.28   14.87
  -3  -1  21   83.48   13.25
   3   1 -22   20.29   10.15
  -3  -1  22   18.96    7.80
   3   1 -23   10.48    8.55
  -3  -1  23    8.16    6.65
   3   1 -24   24.81   10.65
  -3  -1  24   33.08    9.46
   3   1 -25  230.39   23.02
  -3  -1  25  219.92   19.96
   3   1 -26   11.99    9.17
   3   1 -27    8.56    9.01
   3   1 -28    1.41    6.91
   2   2  26    1.41    5.45
   2   2  25   15.49    7.41
   2   2  24    7.16    6.61
   2   2  23    4.93    6.66
   2   2  22    0.19    5.74
   2   2  21    6.05    5.99
   2   2  20   12.22    7.69
   2   2  19  154.36   16.94
   2   2  18   18.04    8.24
  -2  -2 -18   23.42    7.87
   2   2  17    3.74    6.71
  -2  -2 -17    8.54    5.80
   2   2  16    8.24    3.72
   2   2  16    0.17    5.65
  -2  -2 -16    0.83    4.67
   2   2  15  180.54   12.40
   2   2  15  176.12   16.11
  -2  -2 -15  189.10   15.06
   2   2  14  102.79    9.15
   2   2  14  123.47   13.35
  -2  -2 -14  104.46   11.33
   2   2  13    3.66    2.78
   2   2  13   -0.18    4.17
  -2  -2 -13    2.84    4.14
   2   2  12    8.08    3.40
   2   2  12    2.48    4.83
  -2  -2 -12    4.87    4.26
   2   2  11    7.61    3.55
   2   2  11    4.25    4.42
  -2  -2 -11    0.01    3.90
   2   2  10    1.71    2.62
   2   2  10    0.86    4.47
  -2  -2 -10   -2.03    3.57
   2   2   9  148.40    9.02
   2   2   9  155.45   12.24
  -2  -2  -9  145.55   11.31
   2   2   8  627.14   16.68
   2   2   8  761.47   23.67
  -2  -2  -8  717.82   22.46
   2   2   7   51.33    5.22
   2   2   7   56.98    7.47
  -2  -2  -7   54.90    7.49
   2   2   6   25.53    3.71
   2   2   6   26.85    5.41
  -2  -2  -6   27.66    5.41
   2   2   5  325.44    9.47
   2   2   5  406.23   14.35
  -2  -2  -5  380.00   14.15
   2   2   4  452.21   10.36
   2   2   4  529.78   15.19
  -2  -2  -4  500.41   15.35
   2   2   3   41.95    3.29
   2   2   3   48.00    5.05
  -2  -2  -3   45.70    5.27
   2   2   2   16.69    2.49
   2   2   2   11.05    3.26
  -2  -2  -2   12.65    3.37
   2   2   1  361.02    8.14
   2   2   1  357.26   10.37
  -2  -2  -1  333.21   10.52
   2   2   0   75.11    5.21
  -2  -2   0   81.22    5.30
  -2  -2   0   80.14    4.39
   2   2  -1   13.90    2.96
  -2  -2   1   13.27    2.58
  -2  -2   1   16.43    2.75
   2   2  -2   75.36    5.23
  -2  -2   2   90.55    4.37
  -2  -2   2  101.23    5.63
   2   2  -3  570.77   13.65
  -2  -2   3  664.00   10.40
  -2  -2   3  736.04   15.57
   2   2  -4    3.04    2.86
  -2  -2   4    0.69    2.62
   2   2  -5  995.72   20.63
  -2  -2   5 1108.30   22.00
   2   2  -6    8.05    3.27
  -2  -2   6    7.74    3.34
   2   2  -7    9.33    3.96
  -2  -2   7    7.82    3.50
   2   2  -8   43.36    2.81
   2   2  -8   40.38    6.26
  -2  -2   8   42.45    6.18
   2   2  -9   45.30    3.59
   2   2  -9   34.90    6.60
  -2  -2   9   42.57    6.95
   2   2 -10    2.97    2.32
   2   2 -10    0.70    4.37
  -2  -2  10    4.44    4.72
   2   2 -11   48.35    4.67
   2   2 -11   47.56    8.24
  -2  -2  11   45.12    7.63
   2   2 -12  640.42   14.75
   2   2 -12  536.24   22.40
  -2  -2  12  628.84   23.29
   2   2 -13  352.93   11.58
   2   2 -13  304.97   17.78
  -2  -2  13  334.59   17.53
   2   2 -14   50.32    4.71
   2   2 -14   32.13    8.33
  -2  -2  14   47.43    8.80
   2   2 -15    2.87    5.05
  -2  -2  15    1.26    3.98
   2   2 -16   57.92   10.85
  -2  -2  16   64.64   10.54
   2   2 -17    6.62    6.07
  -2  -2  17    9.42    6.19
   2   2 -18   16.93    7.94
  -2  -2  18   17.36    7.35
   2   2 -19   23.13    9.68
  -2  -2  19   18.01    7.95
   2   2 -20   31.14   10.25
  -2  -2  20   33.58    9.13
   2   2 -21   35.60   11.16
  -2  -2  21   52.21   11.28
   2   2 -22   12.47    8.31
  -2  -2  22   23.95    8.70
   2   2 -23   90.92   16.82
  -2  -2  23   96.29   14.99
   2   2 -24   63.06   15.51
  -2  -2  24   71.71   13.74
   2   2 -25    5.74    7.52
  -2  -2  25    4.03    4.85
   2   2 -26   -6.54    5.64
   2   2 -27    6.45    7.46
   1   3  26   10.79    6.78
   1   3  25   16.74    8.18
   1   3  24    9.47    6.91
   1   3  23   21.83    8.70
   1   3  22    4.38    5.85
   1   3  21    0.10    6.11
   1   3  20  225.57   20.31
   1   3  19   26.45   10.09
  -1  -3 -19   28.45    8.23
   1   3  18   14.64    7.92
  -1  -3 -18   19.54    7.05
   1   3  17   32.90    9.58
  -1  -3 -17   32.13    8.66
   1   3  16   30.16    6.89
   1   3  16   33.79    9.69
  -1  -3 -16   31.12    8.63
   1   3  15   43.60    7.51
   1   3  15   45.75   10.48
  -1  -3 -15   52.10    9.89
   1   3  14   31.01    6.29
   1   3  14   32.16    8.79
  -1  -3 -14   29.54    7.94
   1   3  13   14.72    4.22
   1   3  13    7.23    5.63
  -1  -3 -13    8.24    5.29
   1   3  12  141.97   10.05
   1   3  12  161.17   13.23
  -1  -3 -12  138.75   12.10
   1   3  11  145.26    9.85
   1   3  11  184.27   13.46
  -1  -3 -11  137.01   11.73
   1   3  10  603.80   18.92
   1   3  10  738.04   24.59
  -1  -3 -10  685.54   23.87
   1   3   9   63.69    6.88
   1   3   9   81.92    9.06
  -1  -3  -9   66.16    9.02
   1   3   8   36.44    5.67
   1   3   8   55.63    7.81
  -1  -3  -8   43.26    7.59
   1   3   7   12.46    4.12
   1   3   7   18.98    5.39
  -1  -3  -7   11.44    5.10
   1   3   6   24.70    4.25
   1   3   6   27.11    5.11
  -1  -3  -6   24.52    5.39
   1   3   5    9.79    2.86
   1   3   5   11.56    3.62
  -1  -3  -5    7.69    3.62
   1   3   4  322.59   10.45
   1   3   4  348.35   11.75
  -1  -3  -4  317.83   12.83
   1   3   3  198.76    8.10
   1   3   3  208.09    8.54
  -1  -3  -3  190.74    9.64
   1   3   2  444.94   11.85
   1   3   2  451.60   11.71
  -1  -3  -2  397.19   13.00
   1   3   1  548.91   13.29
   1   3   1  510.94   11.94
  -1  -3  -1  481.08   13.63
   1   3   0   69.16    4.91
  -1  -3   0   66.70    5.40
  -1  -3   0   83.35    5.76
   1   3  -1  560.41   12.69
  -1  -3   1  636.65   14.07
  -1  -3   1  750.29   16.49
   1   3  -2  373.29   10.95
  -1  -3   2  443.86   11.03
  -1  -3   2  518.00   14.20
   1   3  -3  117.76    6.88
  -1  -3   3  135.30    5.89
  -1  -3   3  149.18    8.28
   1   3  -4  146.94    8.09
  -1  -3   4  140.75    5.64
  -1  -3   4  181.79    9.42
   1   3  -5   18.37    4.15
  -1  -3   5   18.72    2.23
  -1  -3   5   21.93    4.47
   1   3  -6    6.56    3.41
  -1  -3   6    2.84    1.39
  -1  -3   6    4.19    2.82
   1   3  -7   16.04    4.97
  -1  -3   7   25.77    2.94
  -1  -3   7   28.91    5.72
   1   3  -8   66.70    4.54
   1   3  -8   61.55    8.25
  -1  -3   8   63.02    8.16
   1   3  -9  141.32    6.59
   1   3  -9  120.11   11.00
  -1  -3   9  123.81   10.70
   1   3 -10   13.11    3.22
   1   3 -10   11.73    5.91
  -1  -3  10    8.70    5.17
   1   3 -11   15.03    3.29
   1   3 -11    9.54    5.28
  -1  -3  11   12.52    5.67
   1   3 -12 1051.50   20.30
   1   3 -12  939.43   30.73
  -1  -3  12 1007.10   30.40
   1   3 -13    3.38    2.28
   1   3 -13    2.05    4.74
  -1  -3  13    0.22    3.82
   1   3 -14  117.83   12.83
  -1  -3  14  136.07   12.59
   1   3 -15   41.76    9.81
  -1  -3  15   55.45   10.02
   1   3 -16   27.15    8.75
  -1  -3  16   23.49    7.83
   1   3 -17    6.03    6.40
  -1  -3  17    2.68    4.98
   1   3 -18   10.18    7.68
  -1  -3  18   10.03    6.45
   1   3 -19   40.19   11.54
  -1  -3  19   48.68   10.82
   1   3 -20   40.56   12.44
  -1  -3  20   39.43   10.19
   1   3 -21    9.42    8.05
  -1  -3  21   14.10    7.11
   1   3 -22  211.26   21.50
  -1  -3  22  189.65   17.80
   1   3 -23    0.12    7.26
  -1  -3  23   10.06    6.21
   1   3 -24   30.73   12.03
  -1  -3  24   51.58   12.16
   1   3 -25    7.52    8.07
   1   3 -26    3.45    7.24
   0   4  26   -2.77    5.05
   0   4  25    2.63    5.57
   0   4  24    2.88    5.78
   0   4  23    6.03    5.95
   0   4  22   28.49    9.91
   0   4  21  143.00   16.69
   0   4  20   26.98    9.55
   0  -4 -20   23.94    7.79
   0   4  19   12.44    7.53
   0  -4 -19   12.25    6.73
   0   4  18   29.94    9.64
   0  -4 -18   28.40    8.70
   0   4  17    1.92    3.14
   0   4  17    0.91    5.88
   0  -4 -17    5.05    5.09
   0   4  16   23.68    6.53
   0   4  16   22.23    8.06
   0  -4 -16   25.89    8.14
   0   4  15   10.69    4.48
   0   4  15    5.25    5.93
   0  -4 -15    8.33    5.97
   0   4  14    4.47    3.31
   0   4  14    5.72    5.37
   0  -4 -14    1.34    4.75
   0   4  13  201.60   12.73
   0   4  13  222.82   15.42
   0  -4 -13  212.45   15.36
   0   4  12  176.40   11.60
   0   4  12  192.64   13.70
   0  -4 -12  187.33   14.09
   0   4  11  311.81   15.08
   0   4  11  329.23   16.83
   0  -4 -11  309.04   17.28
   0   4  10  505.80   18.42
   0   4  10  597.09   21.36
   0  -4 -10  602.53   23.11
   0   4   9   16.28    4.86
   0   4   9   15.69    5.42
   0  -4  -9   17.08    6.20
   0   4   8   -1.21    3.64
   0   4   8    1.22    4.07
   0  -4  -8    0.56    4.34
   0   4   7  444.50   16.02
   0   4   7  474.47   16.21
   0  -4  -7  414.70   17.94
   0   4   6   -1.51    3.09
   0   4   6    2.31    3.37
   0  -4  -6    0.65    3.46
   0   4   5   80.56    6.75
   0   4   5   77.09    6.18
   0  -4  -5   68.99    7.44
   0   4   4    1.02    2.58
   0   4   4    0.77    2.14
   0  -4  -4   -0.91    2.22
   0   4   3  619.62   16.87
   0   4   3  616.88   13.86
   0   4   2   20.07    4.19
   0   4   2   24.05    3.34
   0  -4  -2   25.90    4.65
   0   4   1  116.86    7.47
   0   4   1  116.28    5.89
   0  -4  -1   99.71    7.13
   0   4   0  197.88    7.56
   0  -4   0  209.98    9.75
   0  -4   0  250.61   10.91
   0   4  -1   91.46    5.66
   0  -4   1  108.07    6.95
   0  -4   1  129.57    8.29
   0   4  -2   19.73    3.50
   0  -4   2   19.35    3.67
   0  -4   2   29.12    5.06
   0   4  -3  509.15   14.47
   0  -4   3  514.40   13.82
   0  -4   3  605.77   18.22
   0   4  -4    1.01    2.88
   0  -4   4   -0.51    1.46
   0  -4   4    3.58    3.13
   0   4  -5   71.64    7.01
   0  -4   5   68.51    5.15
   0  -4   5   76.33    7.75
   0   4  -6    2.95    3.88
   0  -4   6    0.16    2.20
   0  -4   6    0.04    3.22
   0   4  -7  431.22   17.41
   0  -4   7  425.89   12.52
   0  -4   7  487.43   19.15
   0   4  -8    2.89    4.68
   0  -4   8    0.77    2.56
   0  -4   8    0.05    3.82
   0   4  -9   15.52    6.15
   0  -4   9   18.84    3.69
   0  -4   9   13.65    5.65
   0   4 -10  657.94   16.54
   0   4 -10  602.02   23.59
   0  -4  10  608.08   23.27
   0   4 -11  339.12   12.23
   0   4 -11  270.16   16.93
   0  -4  11  360.96   18.66
   0   4 -12  226.68   10.19
   0   4 -12  173.33   14.45
   0  -4  12  197.11   14.26
   0   4 -13  223.11   16.84
   0  -4  13  246.41   16.44
   0   4 -14    3.85    5.49
   0  -4  14    1.04    4.06
   0   4 -15   12.04    6.74
   0  -4  15   10.85    6.29
   0   4 -16   19.13    8.51
   0  -4  16   15.37    7.08
   0   4 -17    4.71    6.61
   0  -4  17    1.31    5.07
   0   4 -18   31.31   10.59
   0  -4  18   22.62    8.09
   0   4 -19   14.74    8.87
   0  -4  19   18.40    7.40
   0   4 -20   19.41    9.86
   0  -4  20   28.74    9.44
   0   4 -21  116.32   18.07
   0  -4  21  120.75   14.44
   0   4 -22   19.22   10.31
   0  -4  22   22.06    7.60
   0   4 -23   -4.27    5.34
   0  -4  23    5.87    5.70
   0   4 -24    3.81    8.18
   0   4 -25   -6.35    6.04
   0   4 -26   -4.38    8.56
  -1   5  25    5.44    5.67
  -1   5  24    6.43    6.24
  -1   5  23   68.60   13.97
  -1   5  22    3.89    6.18
  -1   5  21   15.38    8.28
   1  -5 -21   21.63    7.11
  -1   5  20   36.80   10.76
   1  -5 -20   37.13    9.20
  -1   5  19   97.44   14.44
   1  -5 -19  104.17   14.17
  -1   5  18    0.49    4.50
  -1   5  18    5.54    6.05
   1  -5 -18    4.06    5.10
  -1   5  17   30.40    7.57
  -1   5  17   29.18    8.87
   1  -5 -17   24.85    8.27
  -1   5  16   10.58    4.66
  -1   5  16    7.24    6.28
   1  -5 -16   10.11    5.65
  -1   5  15   14.57    5.61
  -1   5  15   22.77    7.78
   1  -5 -15   11.72    6.22
  -1   5  14   85.35    9.60
  -1   5  14   84.21   11.23
   1  -5 -14   65.87   10.84
  -1   5  13  277.57   15.72
  -1   5  13  343.87   18.23
   1  -5 -13  290.98   18.23
  -1   5  12  264.63   15.29
  -1   5  12  303.72   16.21
   1  -5 -12  266.68   17.06
  -1   5  11  771.15   24.96
  -1   5  11  870.62   25.85
   1  -5 -11  784.80   27.99
  -1   5  10    1.59    3.67
  -1   5  10    0.08    3.56
   1  -5 -10    0.43    3.76
  -1   5   9   13.36    5.26
  -1   5   9   13.68    4.92
   1  -5  -9    9.06    5.09
  -1   5   8    8.79    4.46
  -1   5   8   11.39    4.41
   1  -5  -8    8.01    5.22
  -1   5   7   51.33    7.81
  -1   5   7   51.82    6.15
   1  -5  -7   55.45    8.69
  -1   5   6   63.43    8.03
  -1   5   6   63.74    6.41
   1  -5  -6   48.21    8.10
  -1   5   5   39.31    6.75
  -1   5   5   43.44    5.17
   1  -5  -5   27.25    6.53
  -1   5   4   58.89    7.22
  -1   5   4   62.01    5.08
   1  -5  -4   51.24    7.42
  -1   5   3  301.06   13.76
  -1   5   3  293.66    9.23
   1  -5  -3  275.76   13.66
  -1   5   2   29.99    5.64
  -1   5   2   32.59    3.85
   1  -5  -2   24.87    5.19
  -1   5   1   58.36    6.75
  -1   5   1   53.08    4.55
   1  -5  -1   50.79    6.55
  -1   5   0   88.17    5.65
   1  -5   0   95.22    7.78
   1  -5   0  114.61    8.91
  -1   5  -1   35.62    4.41
   1  -5   1   39.05    5.84
   1  -5   1   46.39    6.74
  -1   5  -2  120.98    7.59
   1  -5   2  136.06    8.93
   1  -5   2  177.46   11.15
  -1   5  -3   70.29    6.83
   1  -5   3   59.29    6.37
   1  -5   3   70.14    8.33
  -1   5  -4   56.72    7.01
   1  -5   4   50.05    6.21
   1  -5   4   69.89    8.96
  -1   5  -5    4.37    4.49
   1  -5   5   -0.09    2.77
   1  -5   5    7.08    5.25
  -1   5  -6  189.46   12.18
   1  -5   6  175.92    9.72
   1  -5   6  214.85   13.62
  -1   5  -7   10.03    5.44
   1  -5   7   13.29    4.05
   1  -5   7   12.31    5.43
  -1   5  -8    5.56    4.77
   1  -5   8    7.27    3.07
   1  -5   8   12.92    5.32
  -1   5  -9  911.46   28.61
   1  -5   9 1007.60   22.90
   1  -5   9 1042.30   31.30
  -1   5 -10  275.32   16.83
   1  -5  10  276.95   12.05
   1  -5  10  289.13   17.13
  -1   5 -11  120.63    8.28
  -1   5 -11  100.19   11.40
   1  -5  11  115.28   11.57
  -1   5 -12   49.04    9.57
   1  -5  12   50.01    9.62
  -1   5 -13  103.84   12.72
   1  -5  13  109.20   12.11
  -1   5 -14   11.46    7.07
   1  -5  14   13.13    6.29
  -1   5 -15   17.31    8.28
   1  -5  15   19.56    7.46
  -1   5 -16    3.91    6.99
   1  -5  16   -0.23    4.75
  -1   5 -17    5.24    6.63
   1  -5  17    3.62    4.79
  -1   5 -18   -0.21    6.69
   1  -5  18    4.67    4.77
  -1   5 -19   76.90   14.87
   1  -5  19  109.95   13.73
  -1   5 -20    6.81    7.27
   1  -5  20   11.26    6.20
  -1   5 -21   54.69   13.76
   1  -5  21   57.62   12.25
  -1   5 -22   30.05   11.63
   1  -5  22   37.88   10.64
  -1   5 -23    7.80    8.18
  -1   5 -24    7.31    8.93
  -1   5 -25   -2.28    7.67
   2  -6 -22   34.39    9.02
   2  -6 -21    6.03    5.00
  -2   6  20   79.58   13.11
   2  -6 -20   71.22   12.62
  -2   6  19   11.25    6.32
  -2   6  19   14.44    6.76
   2  -6 -19   10.72    6.55
  -2   6  18   19.82    7.28
  -2   6  18    1.20    5.06
   2  -6 -18    0.43    4.72
  -2   6  17    5.27    5.02
  -2   6  17    4.36    5.63
   2  -6 -17    1.50    4.99
  -2   6  16   98.96   11.59
  -2   6  16  132.64   13.29
   2  -6 -16  125.51   13.80
  -2   6  15    8.55    5.17
  -2   6  15   11.03    6.08
   2  -6 -15    4.32    5.44
  -2   6  14  101.71   11.12
  -2   6  14  108.85   11.16
   2  -6 -14   97.00   13.00
  -2   6  13   10.52    5.30
  -2   6  13   15.08    6.02
   2  -6 -13   15.74    6.43
  -2   6  12  198.40   14.14
  -2   6  12  231.27   13.74
   2  -6 -12  184.03   15.17
  -2   6  11   12.91    5.00
  -2   6  11    9.92    4.58
   2  -6 -11    6.95    5.16
  -2   6  10  584.80   22.81
  -2   6  10  607.18   19.53
   2  -6 -10  589.12   24.88
  -2   6   9   62.74    8.84
  -2   6   9   57.65    6.47
   2  -6  -9   55.23    9.39
  -2   6   8   41.17    7.62
  -2   6   8   48.36    5.91
   2  -6  -8   38.10    8.04
  -2   6   7  169.91   12.31
  -2   6   7  180.20    9.09
   2  -6  -7  148.85   12.50
  -2   6   6  375.39   17.56
  -2   6   6  374.07   11.78
   2  -6  -6  322.14   17.24
  -2   6   5   76.07    9.54
  -2   6   5   64.29    5.25
   2  -6  -5   57.37    8.69
  -2   6   4   15.03    5.80
  -2   6   4   20.13    3.58
   2  -6  -4   14.30    5.78
  -2   6   3  130.90   10.78
  -2   6   3  140.44    6.68
   2  -6  -3  130.61   11.03
  -2   6   2  371.99   17.32
  -2   6   2  351.37   10.21
   2  -6  -2  310.97   15.74
  -2   6   1  188.37   12.56
  -2   6   1  157.18    7.64
   2  -6  -1  145.30   11.36
  -2   6   0   41.97    5.01
   2  -6   0   47.15    7.55
  -2   6  -1   64.74    6.17
   2  -6   1   80.39    8.65
   2  -6   1  104.73    9.99
  -2   6  -2   37.16    5.64
   2  -6   2   45.62    7.12
   2  -6   2   55.76    8.83
  -2   6  -3   10.03    4.53
   2  -6   3    6.87    4.32
   2  -6   3    6.67    5.38
  -2   6  -4   53.62    7.31
   2  -6   4   46.75    6.74
   2  -6   4   47.07    8.48
  -2   6  -5   13.81    5.19
   2  -6   5   16.90    4.59
   2  -6   5   17.44    6.16
  -2   6  -6   18.30    5.84
   2  -6   6   17.59    4.61
   2  -6   6   18.61    6.56
  -2   6  -7   50.96    8.24
   2  -6   7   54.41    6.05
   2  -6   7   64.04    9.80
  -2   6  -8  383.92   18.79
   2  -6   8  389.98   15.63
   2  -6   8  413.34   20.66
  -2   6  -9   17.07    6.30
   2  -6   9   24.38    5.38
   2  -6   9   26.92    7.83
  -2   6 -10   22.93    7.16
   2  -6  10   25.53    5.14
   2  -6  10   19.64    6.87
  -2   6 -11    0.72    4.96
   2  -6  11    4.15    2.47
   2  -6  11   -2.48    3.36
  -2   6 -12  166.45   15.27
   2  -6  12  170.92   15.09
  -2   6 -13  190.54   16.81
   2  -6  13  220.98   17.36
  -2   6 -14   16.84    7.72
   2  -6  14   26.11    8.61
  -2   6 -15    4.39    6.46
   2  -6  15    0.19    4.62
  -2   6 -16  146.62   16.65
   2  -6  16  182.13   16.86
  -2   6 -17   73.13   14.37
   2  -6  17   83.06   13.79
  -2   6 -18  103.75   16.75
   2  -6  18  116.06   14.07
  -2   6 -19   14.87    9.35
   2  -6  19   16.23    7.07
  -2   6 -20   10.79    8.68
   2  -6  20   19.33    7.66
  -2   6 -21   33.13   12.27
   2  -6  21   45.78   11.21
  -2   6 -22   16.00    9.50
  -2   6 -23    3.86    8.05
  -2   6 -24   -3.24    7.81
   3  -7 -22   13.71    5.92
   3  -7 -21   14.33    6.51
   3  -7 -20    8.08    5.42
  -3   7  19   42.68   10.67
   3  -7 -19   50.09   11.36
  -3   7  18    0.97    4.89
   3  -7 -18   -1.01    3.95
  -3   7  17    1.60    5.31
   3  -7 -17    7.91    5.56
  -3   7  16   10.59    6.63
   3  -7 -16   11.94    6.80
  -3   7  15   75.05   11.59
   3  -7 -15   73.43   12.28
  -3   7  14  100.84   11.77
   3  -7 -14  103.71   13.96
  -3   7  13    1.94    4.11
   3  -7 -13   -2.05    3.88
  -3   7  12  248.15   16.87
   3  -7 -12  232.03   17.58
  -3   7  11  608.21   25.35
  -3   7  10    2.25    3.80
   3  -7 -10    1.16    4.19
  -3   7   9    9.07    4.94
  -3   7   9    5.84    2.93
   3  -7  -9    6.21    4.86
  -3   7   8   60.31    9.22
  -3   7   8   65.29    5.54
   3  -7  -8   68.34   10.41
  -3   7   7   22.93    6.99
  -3   7   7   24.59    3.59
   3  -7  -7   17.98    6.40
  -3   7   6   17.62    6.14
  -3   7   6   23.08    3.34
   3  -7  -6   20.45    6.61
  -3   7   5    2.90    4.51
  -3   7   5    5.63    2.24
   3  -7  -5    2.73    3.82
  -3   7   4  353.97   18.06
  -3   7   4  370.18    9.40
   3  -7  -4  335.24   17.86
  -3   7   3  475.12   20.82
  -3   7   3  479.52   10.99
   3  -7  -3  436.88   20.03
  -3   7   2   95.04   10.45
  -3   7   2   87.04    5.53
   3  -7  -2   85.19    9.83
  -3   7   1  147.69   12.18
  -3   7   1  121.91    6.91
   3  -7  -1  133.49   11.40
  -3   7   0  135.47   11.99
  -3   7   0  102.31    6.77
   3  -7   0  112.29   10.50
  -3   7  -1   15.09    4.00
   3  -7   1   14.47    5.24
   3  -7   1   20.01    6.91
  -3   7  -2  217.07   10.88
   3  -7   2  239.24   14.13
   3  -7   2  265.39   16.30
  -3   7  -3   22.02    5.05
   3  -7   3   31.23    6.54
   3  -7   3   36.97    8.33
  -3   7  -4   23.73    5.79
   3  -7   4   29.63    6.20
   3  -7   4   31.86    7.89
  -3   7  -5   12.52    5.17
   3  -7   5   13.61    4.49
   3  -7   5   14.78    6.31
  -3   7  -6  144.05   11.63
   3  -7   6  140.36   10.37
   3  -7   6  159.88   13.60
  -3   7  -7   76.43    9.87
   3  -7   7   70.50    7.55
   3  -7   7   80.90   11.44
  -3   7  -8  250.59   16.13
   3  -7   8  248.28   13.81
   3  -7   8  261.02   17.55
  -3   7  -9   59.95   10.26
   3  -7   9   63.43    7.24
   3  -7   9   72.36   11.89
  -3   7 -10   -0.97    4.98
   3  -7  10    2.09    2.43
   3  -7  10    0.66    4.89
  -3   7 -11    2.09    5.53
   3  -7  11    2.64    5.02
  -3   7 -12   25.26    8.88
   3  -7  12   34.30    9.87
  -3   7 -13   10.31    7.18
   3  -7  13    4.51    5.95
  -3   7 -14    7.34    7.10
   3  -7  14   12.15    6.14
  -3   7 -15  171.62   17.56
   3  -7  15  190.07   17.62
  -3   7 -16   47.32   12.67
   3  -7  16   70.67   13.23
  -3   7 -17   71.09   14.56
   3  -7  17   70.81   13.31
  -3   7 -18   31.46   10.95
   3  -7  18   33.68   10.44
  -3   7 -19    2.31    6.37
   3  -7  19    3.53    5.05
  -3   7 -20   -5.62    5.16
   3  -7  20    0.84    5.02
  -3   7 -21   15.42    9.72
  -3   7 -22   -6.97    6.48
  -3   7 -23   17.34   10.70
   4  -8 -23   57.61   12.59
   4  -8 -22    2.44    4.39
   4  -8 -21   22.42    7.95
  -4   8  20    9.48    5.62
   4  -8 -20   11.24    6.09
  -4   8  19   14.91    7.28
   4  -8 -19   11.13    6.91
  -4   8  18   69.42   12.58
   4  -8 -18   70.84   12.90
  -4   8  17   77.00   12.90
   4  -8 -17   78.17   13.40
  -4   8  16    6.57    6.94
   4  -8 -16   12.86    7.17
  -4   8  15   90.29   13.32
   4  -8 -15   91.42   14.03
  -4   8  14    1.74    5.64
   4  -8 -14   -2.33    4.47
  -4   8  13   -1.12    5.11
   4  -8 -13    1.28    5.04
  -4   8  12  107.64   12.54
   4  -8 -12  102.72   13.90
  -4   8  11   -1.13    4.47
   4  -8 -11    0.32    4.32
  -4   8  10    2.00    4.96
   4  -8 -10    0.82    4.61
  -4   8   9    9.26    5.65
   4  -8  -9    1.85    4.57
  -4   8   8   -0.86    3.92
   4  -8  -8    0.21    4.00
  -4   8   7   26.48    7.74
   4  -8  -7   26.73    7.70
  -4   8   6    4.35    4.43
   4  -8  -6    0.71    3.37
  -4   8   5  334.34   18.99
   4  -8  -5  305.13   18.51
  -4   8   4    4.11    4.81
   4  -8  -4   -1.17    3.19
  -4   8   3   33.49    8.38
   4  -8  -3   25.93    7.21
  -4   8   2  203.52   14.97
   4  -8  -2  183.77   14.03
  -4   8   1  151.93   13.16
   4  -8  -1  126.22   11.66
  -4   8   0  107.72   11.79
  -4   8   0   76.78    5.88
   4  -8   0   84.30    9.60
  -4   8  -1    3.12    4.37
  -4   8  -1   -0.20    2.57
   4  -8   1    5.23    3.93
  -4   8  -2   -0.37    2.69
   4  -8   2   -0.17    2.17
   4  -8   2   -0.10    3.35
  -4   8  -3   24.09    5.59
   4  -8   3   28.72    6.82
   4  -8   3   36.72    8.65
  -4   8  -4   17.82    5.69
   4  -8   4   18.83    5.50
   4  -8   4   11.81    5.85
  -4   8  -5  128.13   11.03
   4  -8   5  116.07   10.49
   4  -8   5  133.52   13.45
  -4   8  -6   50.57    8.79
   4  -8   6   44.35    7.80
   4  -8   6   46.58   10.08
  -4   8  -7   98.07   11.14
   4  -8   7  107.80   10.19
   4  -8   7  116.73   13.29
  -4   8  -8  278.55   17.83
   4  -8   8  272.24   15.79
   4  -8   8  298.58   20.08
  -4   8  -9    8.40    6.18
   4  -8   9   12.34    4.35
   4  -8   9    5.73    5.76
  -4   8 -10   22.53    7.98
   4  -8  10   14.02    7.35
  -4   8 -11    4.35    6.06
   4  -8  11    7.76    6.26
  -4   8 -12   14.79    8.01
   4  -8  12   10.06    6.46
  -4   8 -13   23.06    9.07
   4  -8  13   39.39   10.57
  -4   8 -14    1.00    6.12
   4  -8  14    2.13    6.00
  -4   8 -15   58.14   13.23
   4  -8  15   80.33   14.70
  -4   8 -16    6.69    8.07
   4  -8  16    8.95    6.45
  -4   8 -17  143.58   17.64
   4  -8  17  158.64   17.39
  -4   8 -18   -1.29    6.11
   4  -8  18    4.19    5.57
  -4   8 -19   -0.56    6.51
   4  -8  19    2.02    6.36
  -4   8 -20   -0.33    6.29
   4  -8  20   -0.95    4.42
  -4   8 -21    0.65    6.77
  -4   8 -22   -6.06    6.20
   5  -9 -24   20.81    6.14
   5  -9 -23    7.79    4.84
   5  -9 -22    7.45    5.11
  -5   9  21   10.13    6.86
   5  -9 -21    6.94    5.09
  -5   9  20  108.65   15.92
   5  -9 -20  107.10   16.31
  -5   9  19   83.39   14.15
   5  -9 -19   94.31   15.57
  -5   9  18   16.82    8.35
   5  -9 -18   15.68    7.37
  -5   9  17   50.12   11.52
   5  -9 -17   57.40   12.64
  -5   9  16  170.10   16.93
   5  -9 -16  165.44   17.25
  -5   9  15   21.25    8.63
   5  -9 -15   20.02    8.47
  -5   9  14   61.43   12.24
   5  -9 -14   67.47   12.99
  -5   9  13    2.00    6.14
   5  -9 -13    3.48    5.36
  -5   9  12    5.95    6.70
   5  -9 -12    9.00    6.28
  -5   9  11   23.18    8.40
   5  -9 -11   17.38    7.66
  -5   9  10   20.44    8.44
   5  -9 -10   12.72    6.84
  -5   9   9    4.99    5.98
   5  -9  -9   -0.60    3.95
  -5   9   8   31.16    9.16
   5  -9  -8   34.22    9.24
  -5   9   7    1.90    5.35
   5  -9  -7    2.91    4.68
  -5   9   6   74.47   12.18
   5  -9  -6   76.49   11.98
  -5   9   5   16.24    7.21
   5  -9  -5    8.69    5.54
  -5   9   4    3.19    5.75
   5  -9  -4   10.42    5.89
  -5   9   3   10.03    6.43
   5  -9  -3   13.03    5.92
  -5   9   2   68.29   11.73
   5  -9  -2   47.57    9.47
  -5   9   1   16.45    7.24
   5  -9  -1   22.38    7.32
  -5   9   0   75.01   11.95
   5  -9   0   79.45   11.27
  -5   9  -1  103.07   12.37
   5  -9   1   86.54   10.29
  -5   9  -2   62.92   11.18
   5  -9   2   62.88    9.92
   5  -9   3  147.37   12.92
   5  -9   4  397.82   20.76
   5  -9   4  493.66   26.15
   5  -9   5   62.26    9.74
   5  -9   5   73.28   12.67
   5  -9   6   18.02    5.61
   5  -9   6    6.10    6.93
  -5   9  -7  153.20   13.73
   5  -9   7  160.77   13.24
   5  -9   7  170.45   16.45
  -5   9  -8  100.57   12.98
   5  -9   8   85.51    9.71
   5  -9   8   92.28   14.19
  -5   9  -9    0.94    4.93
   5  -9   9   10.23    6.63
  -5   9 -10    3.84    5.66
   5  -9  10    1.77    5.82
  -5   9 -11   29.41    9.42
   5  -9  11   44.50   11.36
  -5   9 -12  137.13   15.51
   5  -9  12  123.48   14.92
  -5   9 -13    1.96    6.02
   5  -9  13    1.49    5.16
  -5   9 -14   31.28   10.16
   5  -9  14   30.19    9.79
  -5   9 -15    7.43    6.89
   5  -9  15    3.22    5.26
  -5   9 -16   32.27   10.76
   5  -9  16   42.33   11.13
  -5   9 -17   35.33   11.14
   5  -9  17   43.54   11.48
  -5   9 -18   -2.18    5.84
   5  -9  18    8.94    6.20
  -5   9 -19   -6.53    5.51
   5  -9  19    8.75    5.10
  -5   9 -20   -5.20    5.69
  -5   9 -21   -1.14    6.22
   6 -10 -24   11.43    5.11
   6 -10 -23   32.43    9.39
   6 -10 -22    2.94    4.33
  -6  10  21   32.40    9.78
   6 -10 -21   33.55    9.88
  -6  10  20    1.99    5.81
   6 -10 -20    7.14    4.66
  -6  10  19    9.71    7.54
   6 -10 -19   10.10    6.05
  -6  10  18   31.22   10.08
   6 -10 -18   25.48    8.77
  -6  10  17   49.93   12.63
   6 -10 -17   56.66   12.64
  -6  10  16   29.36    9.84
   6 -10 -16   29.60    9.49
  -6  10  15  143.37   16.49
   6 -10 -15  112.91   16.40
  -6  10  14    7.34    6.67
   6 -10 -14    6.35    6.24
  -6  10  13    7.07    6.23
   6 -10 -13    3.55    5.38
  -6  10  12   48.47   11.95
   6 -10 -12   35.63   10.25
  -6  10  11    8.81    6.88
   6 -10 -11    5.79    5.92
  -6  10  10    1.12    5.87
   6 -10 -10    0.78    5.17
  -6  10   9   72.05   13.15
   6 -10  -9   78.82   13.49
  -6  10   8   14.62    8.26
   6 -10  -8    8.58    6.38
  -6  10   7    4.86    6.60
   6 -10  -7    0.60    4.16
  -6  10   6   44.15   11.32
   6 -10  -6   34.34    9.56
  -6  10   5   32.14   10.16
   6 -10  -5   38.04   10.04
  -6  10   4   -2.53    5.06
   6 -10  -4   -0.07    4.15
  -6  10   3   -0.71    5.94
   6 -10  -3    0.94    4.10
  -6  10   2   95.11   14.17
   6 -10  -2   87.69   12.91
  -6  10   1   53.73   12.10
   6 -10  -1   51.83   10.60
  -6  10   0   38.88   10.94
   6 -10   0   32.85    8.92
  -6  10  -1  325.90   22.37
   6 -10   1  266.94   18.84
  -6  10  -2   24.25    9.16
   6 -10   2   15.08    6.22
  -6  10  -3  335.52   22.96
   6 -10   3  296.80   19.68
  -6  10  -4  147.41   15.93
   6 -10   4  137.05   13.56
   6 -10   5   12.09    5.34
   6 -10   6   10.33    4.73
   6 -10   6   10.73    7.32
   6 -10   7   71.88   11.22
   6 -10   7   55.81   12.52
   6 -10   8   23.69    6.62
   6 -10   8   24.02    9.24
   6 -10   9   17.82    8.50
   6 -10  10   37.43   11.11
   6 -10  11   73.42   14.55
   6 -10  12    3.39    6.19
   6 -10  13    4.86    7.08
   6 -10  14   49.39   12.75
   6 -10  15   17.87    8.29
   6 -10  16   33.33   10.08
   6 -10  17   30.94    9.57
   6 -10  18    8.07    6.03
   7 -11 -24   13.78    4.41
   7 -11 -23    5.15    4.03
   7 -11 -22    8.54    5.98
  -7  11  21    3.63    6.04
   7 -11 -21    2.84    4.40
  -7  11  20   17.87    8.70
   7 -11 -20    6.14    4.76
  -7  11  19   53.16   12.79
   7 -11 -19   52.47   12.06
  -7  11  18   18.84    9.53
   7 -11 -18   18.81    7.98
  -7  11  17    9.91    7.47
   7 -11 -17   16.64    7.78
  -7  11  16   18.65    9.69
   7 -11 -16   23.41    8.42
  -7  11  15   19.69   10.08
   7 -11 -15   32.61    9.93
  -7  11  14   21.37    9.79
   7 -11 -14   20.93    8.53
  -7  11  13   21.30    9.08
   7 -11 -13   18.69    8.20
  -7  11  12   24.68    9.93
   7 -11 -12   30.87    9.44
  -7  11  11   -0.74    6.01
   7 -11 -11    0.83    4.97
  -7  11  10    5.85    6.59
   7 -11 -10    8.79    6.61
  -7  11   9   67.38   13.81
   7 -11  -9   61.43   12.87
  -7  11   8    4.71    7.26
   7 -11  -8    3.51    5.37
  -7  11   7   24.07    9.73
   7 -11  -7   19.11    8.20
  -7  11   6   75.30   13.92
   7 -11  -6   87.14   14.23
  -7  11   5   50.70   12.75
   7 -11  -5   39.85   10.70
  -7  11   4    4.42    7.33
   7 -11  -4    1.33    4.70
  -7  11   3   -1.42    6.75
   7 -11  -3    3.44    4.94
  -7  11   2   44.92   12.05
   7 -11  -2   40.88   10.41
  -7  11   1    3.70    6.03
   7 -11  -1   -0.62    4.13
  -7  11   0   55.34   12.79
   7 -11   0   45.36   10.55
  -7  11  -1    7.99    6.95
   7 -11   1   17.16    6.96
  -7  11  -2   42.21   11.52
   7 -11   2   50.80   10.86
  -7  11  -3   76.35   14.50
   7 -11   3   69.77   11.99
  -7  11  -4   17.18    8.27
   7 -11   4   11.63    6.02
  -7  11  -5   36.97   11.24
   7 -11   5   35.41    9.10
  -7  11  -6   32.77   10.13
   7 -11   6   23.81    7.28
   7 -11   7   32.16    8.69
   7 -11   8   24.07   10.21
   7 -11   9   65.60   14.41
   7 -11  10   54.16   12.97
   7 -11  11   13.39    9.00
   7 -11  12    8.86    6.85
   7 -11  13   44.40   11.95
   7 -11  14   18.66    8.00
   7 -11  15    6.56    6.39
   7 -11  16   20.15    8.33
   7 -11  17    5.86    4.60
  -8  12  22    3.40    4.21
   8 -12 -22    6.70    3.93
  -8  12  21   28.91   10.00
   8 -12 -21   26.99    8.19
  -8  12  20   46.20   12.49
   8 -12 -20   54.48   13.07
  -8  12  19   59.11   13.61
   8 -12 -19   72.17   15.17
  -8  12  18    7.14    7.82
   8 -12 -18   10.70    5.65
  -8  12  17   40.03   11.71
   8 -12 -17   38.84   11.15
  -8  12  16   27.07   10.30
   8 -12 -16   28.67    9.64
  -8  12  15   54.03   13.64
   8 -12 -15   66.78   14.32
  -8  12  14    0.59    6.05
   8 -12 -14    3.92    5.17
  -8  12  13   16.40    8.84
   8 -12 -13   14.45    7.07
  -8  12  12   27.50   11.03
   8 -12 -12   16.26    7.91
  -8  12  11   41.39   12.36
   8 -12 -11   45.98   12.11
  -8  12  10   66.54   14.52
   8 -12 -10   66.11   13.48
  -8  12   9    9.82    7.89
   8 -12  -9   12.89    6.84
  -8  12   8    5.17    7.19
   8 -12  -8    2.44    4.42
  -8  12   7   12.22    8.04
   8 -12  -7   10.34    6.14
  -8  12   6    6.76    7.55
   8 -12  -6   16.41    7.13
  -8  12   5   77.43   15.41
   8 -12  -5   52.19   12.04
  -8  12   4    5.46    7.11
   8 -12  -4   -1.72    3.80
  -8  12   3   -1.98    4.89
   8 -12  -3    1.67    4.61
  -8  12   2   16.75    8.61
   8 -12  -2   13.19    7.01
  -8  12   1   26.76   10.07
   8 -12  -1   14.21    6.69
  -8  12   0   45.24   12.50
   8 -12   0   33.52    9.76
  -8  12  -1   24.06    9.29
   8 -12   1   16.75    6.67
  -8  12  -2   32.27   10.85
   8 -12   2   39.65    9.54
  -8  12  -3   21.56    9.53
   8 -12   3   17.58    7.05
  -8  12  -4   13.25    7.96
   8 -12   4   24.64    8.01
  -8  12  -5    7.44    6.19
   8 -12   5   -2.75    2.80
  -8  12  -6    5.20    5.61
  -8  12  -7   -2.42    4.45
  -8  12  -8   72.45   14.85
  -8  12  -9   48.66   11.91
   8 -12  12   28.03   10.69
   8 -12  13   12.74    7.52
   8 -12  14    2.33    4.97
  -9  13  21    4.40    4.19
  -9  13  20    9.54    6.47
  -9  13  19   38.31   10.39
   9 -13 -19   40.67   10.30
  -9  13  18    0.21    6.62
   9 -13 -18    0.34    3.39
  -9  13  17   11.30    8.07
   9 -13 -17   10.28    4.83
  -9  13  16   22.85   10.53
   9 -13 -16   35.42   10.63
  -9  13  15    7.08    7.62
   9 -13 -15    6.97    5.05
  -9  13  14   -0.16    6.42
   9 -13 -14    1.90    4.05
  -9  13  13   56.84   14.36
   9 -13 -13   52.97   13.17
  -9  13  12   21.74   11.22
   9 -13 -12   22.47    8.18
  -9  13  11   22.44   10.44
   9 -13 -11   14.28    7.14
  -9  13  10   50.24   13.34
   9 -13 -10   53.27   13.47
  -9  13   9   33.50   11.93
   9 -13  -9   31.76   10.48
  -9  13   8    4.45    7.37
   9 -13  -8    9.54    6.82
  -9  13   7   27.19   11.33
   9 -13  -7   27.25    9.39
  -9  13   6  118.88   18.62
   9 -13  -6  112.37   17.28
  -9  13   5   11.34    9.18
   9 -13  -5    9.76    6.22
  -9  13   4   24.63   10.05
   9 -13  -4   34.98   10.06
  -9  13   3  130.96   19.14
   9 -13  -3  100.37   16.34
  -9  13   2    1.90    6.47
   9 -13  -2    3.40    4.27
  -9  13   1    8.11    7.38
   9 -13  -1    8.87    5.55
  -9  13   0   33.45   11.12
   9 -13   0   32.38   10.21
  -9  13  -1   47.93   12.89
   9 -13   1   47.10   11.22
  -9  13  -2   41.38   11.73
   9 -13   2   32.30   10.02
  -9  13  -3   35.93   11.17
   9 -13   3   25.12    7.51
  -9  13  -4    1.62    6.00
   9 -13   4    3.32    4.11
  -9  13  -5   14.11    7.25
  -9  13  -6   19.35    8.83
  -9  13  -7   44.00   12.78
  -9  13  -8   12.49    5.90
  -9  13  -9    4.33    4.97
  -9  13 -10   10.14    6.45
  -9  13 -11   23.21    7.45
  -9  13 -12   18.06    5.84
 -10  14  18   29.19   10.20
 -10  14  17    6.07    5.45
 -10  14  16   10.02    7.20
  10 -14 -16    1.88    3.98
 -10  14  15    9.39    7.55
  10 -14 -15   13.53    5.80
 -10  14  14    9.19    7.64
  10 -14 -14    1.61    3.62
 -10  14  13    6.37    6.70
  10 -14 -13    0.50    3.64
 -10  14  12   12.16    8.01
  10 -14 -12    4.93    5.17
 -10  14  11   32.32   11.06
  10 -14 -11   33.29   10.55
 -10  14  10   30.22   11.00
  10 -14 -10   35.31   11.61
 -10  14   9   21.58   10.40
  10 -14  -9   19.92    8.27
 -10  14   8   -6.96    5.21
  10 -14  -8    4.90    5.37
 -10  14   7   12.35    8.77
  10 -14  -7   28.78   10.19
 -10  14   6   35.47   11.99
  10 -14  -6   40.24   11.99
 -10  14   5    6.59    6.83
  10 -14  -5    7.15    5.65
 -10  14   4   59.26   14.49
  10 -14  -4   35.69   10.40
 -10  14   3    7.17    6.74
  10 -14  -3   12.23    6.51
 -10  14   2   10.43    6.87
 -10  14   1   48.91   13.03
  10 -14  -1   42.24   11.48
 -10  14   0   18.04    8.97
  10 -14   0   28.40    9.45
 -10  14  -1    6.30    5.70
  10 -14   1    4.00    4.82
 -10  14  -2    9.30    6.32
  10 -14   2   14.42    6.61
 -10  14  -3    3.61    5.02
  10 -14   3    1.19    4.73
 -10  14  -4   47.38   12.95
 -10  14  -5   28.55    9.55
 -10  14  -6    5.69    5.86
 -10  14  -7   17.54    6.93
 -10  14  -8    6.74    5.29
 -11  15  12    4.71    5.07
 -11  15  11   16.57    7.14
  11 -15 -11   24.25    7.55
 -11  15  10   36.91   10.81
  11 -15 -10   38.07   10.49
 -11  15   9   18.87    7.86
  11 -15  -9   38.73    9.95
 -11  15   8    9.35    6.88
  11 -15  -8    9.14    5.77
 -11  15   7   20.98    9.65
  11 -15  -7   33.47   10.69
 -11  15   6   26.00   10.32
  11 -15  -6   36.39   10.38
 -11  15   5   27.14    9.69
  11 -15  -5   20.54    7.11
 -11  15   4   24.83    8.71
  11 -15  -4   14.04    6.89
 -11  15   3    7.27    6.27
  11 -15  -3    6.91    4.74
 -11  15   2   69.26   15.52
  11 -15  -2   48.90   11.30
 -11  15   1    3.10    5.13
  11 -15  -1    6.38    4.99
 -11  15   0   36.47   10.87
  11 -15   0   53.15   12.52
 -11  15  -1    0.54    4.81
  11 -15   1    1.09    4.08
  11 -15   2   -0.93    3.56
  18 -12   1   27.80    8.00
  18 -12   0   28.18    8.36
 -18  12   0   28.97    7.64
  18 -12  -1    5.36    4.13
 -18  12   1   -0.15    4.25
  18 -12  -2    3.15    4.66
 -18  12   2   -1.59    4.87
  18 -12  -3   12.65    6.21
 -18  12   3   17.28    7.58
  18 -12  -4   15.81    6.45
 -18  12   4   17.57    6.94
  18 -12  -5   21.79    7.94
 -18  12   5   31.15    8.91
  18 -12  -6    1.51    4.17
 -18  12   6    4.34    5.33
  18 -12  -7    4.46    4.87
 -18  12   7    4.55    5.53
  18 -12  -8   17.38    7.12
 -18  12   8   26.91    8.67
  18 -12  -9   29.83    9.99
 -18  12   9   18.13    7.33
  18 -12 -10   12.50    6.83
 -18  12  10   11.48    6.08
  18 -12 -11    6.66    4.59
 -18  12  11   12.00    6.15
  18 -12 -12    9.06    4.82
 -18  12  12    6.48    5.61
  18 -12 -13   51.92   12.60
 -18  12  13   25.87    9.10
  18 -12 -14   21.25    7.09
 -18  12  14   24.53    8.60
  18 -12 -15    6.51    3.74
 -18  12  15    6.95    5.44
  18 -12 -16    8.73    6.08
 -18  12  16    3.36    4.54
  18 -12 -17   30.58    8.52
  17 -11   5    8.55    5.66
  17 -11   4   10.69    6.26
  17 -11   3    7.38    5.15
  17 -11   2   11.70    5.55
  17 -11   1   25.12    8.39
 -17  11  -1   17.68    7.74
  17 -11   0    6.57    5.50
 -17  11   0   -0.23    4.48
  17 -11  -1   -1.42    4.04
 -17  11   1    2.73    4.97
  17 -11  -2   40.65   11.22
 -17  11   2   30.61   10.11
  17 -11  -3    7.41    6.06
 -17  11   3   20.27    8.23
  17 -11  -4   25.02    9.33
 -17  11   4   30.84    9.92
  17 -11  -5   14.18    7.54
 -17  11   5    9.59    6.68
  17 -11  -6   10.97    6.41
 -17  11   6   26.53    9.25
  17 -11  -7   50.79   13.28
 -17  11   7   58.09   13.83
  17 -11  -8   47.38   12.40
 -17  11   8   59.73   13.50
  17 -11  -9   21.76    8.87
 -17  11   9   17.47    8.48
  17 -11 -10   33.74   10.64
 -17  11  10   31.26   10.43
  17 -11 -11    6.87    4.95
 -17  11  11   13.58    7.52
  17 -11 -12   55.07   13.33
 -17  11  12   69.21   14.92
  17 -11 -13   45.99   11.87
 -17  11  13   53.27   13.48
  17 -11 -14   -1.19    3.82
 -17  11  14    3.43    5.45
  17 -11 -15   14.83    7.15
 -17  11  15   18.89    8.32
  17 -11 -16    6.15    5.05
 -17  11  16    7.54    6.31
  17 -11 -17   50.25   12.33
 -17  11  17   46.49   12.51
  17 -11 -18   22.18    7.40
 -17  11  18    8.83    5.70
  17 -11 -19   19.53    7.21
 -17  11  19    8.64    6.80
  17 -11 -20    0.19    3.74
 -17  11  20   13.10    5.91
  17 -11 -21   33.23    8.13
  17 -11 -22    2.48    3.83
  16 -10   7   -2.59    4.29
  16 -10   6    4.52    5.21
  16 -10   5   31.08    8.98
  16 -10   4   39.97   10.96
  16 -10   3    3.14    5.11
  16 -10   2   21.36    7.77
 -16  10  -2   26.73    9.00
  16 -10   1   -0.63    4.21
 -16  10  -1    7.57    5.87
  16 -10   0    4.18    4.36
 -16  10   0    3.34    5.60
  16 -10  -1  115.59   17.67
 -16  10   1  117.90   17.06
  16 -10  -2   18.02    7.89
 -16  10   2   11.59    6.51
  16 -10  -3    3.75    5.23
 -16  10   3    2.15    5.28
  16 -10  -4    1.97    4.93
 -16  10   4    3.86    6.52
  16 -10  -5   37.28   11.22
 -16  10   5   42.75   11.74
  16 -10  -6    9.49    6.29
 -16  10   6   11.02    7.60
  16 -10  -7   13.58    7.50
 -16  10   7   20.65    9.28
  16 -10  -8   35.67   10.81
 -16  10   8   37.78   11.47
  16 -10  -9   96.01   16.40
 -16  10   9   98.30   16.51
  16 -10 -10    8.60    5.60
 -16  10  10   16.33    8.27
  16 -10 -11   53.67   13.27
 -16  10  11   60.16   13.59
  16 -10 -12   23.74    8.42
 -16  10  12   15.17    8.09
  16 -10 -13    1.24    4.15
 -16  10  13   -1.45    5.09
  16 -10 -14   24.97    8.65
 -16  10  14   24.70    9.44
  16 -10 -15   13.77    6.84
 -16  10  15    4.68    5.72
  16 -10 -16   10.60    6.08
 -16  10  16    4.14    5.27
  16 -10 -17   41.61   11.06
 -16  10  17   35.77   10.81
  16 -10 -18   55.68   13.16
 -16  10  18   54.91   13.99
  16 -10 -19   19.64    7.44
 -16  10  19   14.73    8.54
  16 -10 -20   12.55    6.33
 -16  10  20    7.97    6.58
  16 -10 -21   49.65   12.03
 -16  10  21   45.27   12.55
  16 -10 -22   -2.43    3.60
 -16  10  22    0.01    5.01
  16 -10 -23   37.72    9.70
 -16  10  23   38.92   11.06
  15  -9   8    1.62    4.44
  15  -9   7   14.02    7.20
  15  -9   6   10.16    6.08
  15  -9   5   23.02    7.45
  15  -9   4   91.32   15.72
  15  -9   3    4.87    5.26
 -15   9  -3    1.94    4.95
  15  -9   2   25.43    9.06
 -15   9  -2   33.81    9.83
  15  -9   1   -0.79    4.62
 -15   9  -1    0.55    5.23
  15  -9   0  130.44   15.99
 -15   9   0  153.02   16.44
  15  -9  -1   18.40    7.91
 -15   9   1   16.18    8.36
  15  -9  -2    2.24    4.32
 -15   9   2   -3.53    4.42
  15  -9  -3   20.09    8.09
 -15   9   3   13.46    7.59
  15  -9  -4   35.50   10.41
 -15   9   4   37.53   10.52
  15  -9  -5   99.55   15.67
 -15   9   5  111.75   16.11
  15  -9  -6   35.19   10.65
 -15   9   6   32.40   10.62
  15  -9  -7   27.24    9.21
 -15   9   7   27.88   10.23
  15  -9  -8  132.07   15.65
 -15   9   8  133.98   17.67
  15  -9  -9   21.49    8.37
 -15   9   9    9.73    7.52
  15  -9 -10   33.51   10.30
 -15   9  10   36.46   10.85
  15  -9 -11    7.17    6.13
 -15   9  11    9.34    6.77
  15  -9 -12    1.66    4.30
 -15   9  12    5.92    6.02
  15  -9 -13   28.74    9.95
 -15   9  13   30.76   10.12
  15  -9 -14   47.13   11.77
 -15   9  14   34.83   11.22
  15  -9 -15   14.43    6.83
 -15   9  15   18.28    8.84
  15  -9 -16   -0.62    3.79
 -15   9  16   -0.39    4.60
  15  -9 -17   54.33   12.63
 -15   9  17   51.15   13.52
  15  -9 -18  121.71   17.50
 -15   9  18  104.54   17.87
  15  -9 -19   16.80    6.82
 -15   9  19    8.07    7.30
  15  -9 -20   13.28    6.62
 -15   9  20    3.56    7.55
  15  -9 -21    7.03    5.21
 -15   9  21   -1.46    6.26
  15  -9 -22    2.91    4.35
 -15   9  22    1.04    6.11
  15  -9 -23   19.67    6.80
 -15   9  23   15.15    8.35
 -15   9  24    1.90    5.34
 -15   9  25    4.72    5.06
 -14   8  -9   28.65    8.63
  14  -8   8    7.64    4.89
  14  -8   7    7.06    5.77
  14  -8   6   13.87    6.74
  14  -8   5   69.07   13.30
  14  -8   4   19.74    7.53
 -14   8  -4   19.46    7.94
  14  -8   3   40.15   10.73
 -14   8  -3   39.82   10.54
  14  -8   2   18.91    7.67
 -14   8  -2   16.70    8.00
  14  -8   1   10.89    6.58
 -14   8  -1   14.48    7.92
  14  -8   0    1.97    4.69
 -14   8   0    6.56    6.58
  14  -8  -1   15.14    7.16
 -14   8   1   15.70    7.90
  14  -8  -2    7.76    5.97
 -14   8   2    1.77    5.55
  14  -8  -3    3.66    5.25
 -14   8   3   -0.12    5.45
  14  -8  -4    6.99    6.13
 -14   8   4   14.40    7.91
  14  -8  -5   44.73   11.17
 -14   8   5   65.57   12.81
  14  -8  -6   28.61    9.23
 -14   8   6   42.36   11.22
  14  -8  -7   16.79    7.87
 -14   8   7   27.74    9.51
  14  -8  -8    0.19    4.71
 -14   8   8   -1.61    5.98
  14  -8  -9  104.55   15.21
 -14   8   9  124.72   15.09
  14  -8 -10    9.74    6.24
 -14   8  10   14.39    7.92
  14  -8 -11   26.66    9.03
 -14   8  11   25.75    9.73
  14  -8 -12   17.96    7.70
 -14   8  12   17.73    8.30
  14  -8 -13   79.45   13.84
 -14   8  13   73.40   13.65
  14  -8 -14   48.85   11.40
 -14   8  14   43.27   11.77
  14  -8 -15    4.45    5.51
 -14   8  15    3.55    5.79
  14  -8 -16   29.05   10.05
 -14   8  16   22.09    9.45
  14  -8 -17  179.63   17.81
 -14   8  17  164.68   18.47
  14  -8 -18    5.71    5.65
 -14   8  18    3.12    6.56
  14  -8 -19    1.94    3.86
 -14   8  19    2.54    6.88
  14  -8 -20   27.07    8.24
 -14   8  20   17.57    9.90
  14  -8 -21    6.64    4.57
 -14   8  21    3.72    7.08
  14  -8 -22   33.38    8.57
 -14   8  22   22.60    9.63
 -14   8  23   21.41    9.68
 -14   8  24    8.35    7.89
 -14   8  25    2.37    6.30
 -14   8  26    1.95    5.20
 -14   8  27   18.88    7.41
  13  -7  16   56.57   12.46
  13  -7  15   12.54    6.40
  13  -7  14    9.02    7.05
  13  -7  13   61.93   14.38
  13  -7  12   33.11   10.57
  13  -7  11   30.46   10.52
  13  -7  10   28.47    9.15
 -13   7 -10   18.74    6.72
  13  -7   9   18.84    7.95
 -13   7  -9   13.01    6.30
  13  -7   7   13.10    6.45
  13  -7   6  101.19   15.00
  13  -7   5   50.63   11.48
 -13   7  -5   71.81   12.01
  13  -7   4   11.36    6.40
 -13   7  -4   15.65    7.18
  13  -7   3  213.07   18.32
 -13   7  -3  230.77   17.90
  13  -7   2    5.80    5.08
 -13   7  -2    3.96    5.60
  13  -7   1   51.05   11.16
 -13   7  -1   54.99   10.94
  13  -7   0    3.30    4.71
 -13   7   0   -0.93    5.50
  13  -7  -1   84.94   13.22
 -13   7   1   96.04   13.41
  13  -7  -2    0.92    4.39
 -13   7   2    4.64    5.78
  13  -7  -3   65.22   12.18
 -13   7   3   51.74   10.78
  13  -7  -4   61.55   11.84
 -13   7   4   82.25   12.67
  13  -7  -5   35.42    9.56
 -13   7   5   45.87   10.87
  13  -7  -6  139.77   14.71
 -13   7   6  149.24   14.99
  13  -7  -7   40.04    9.79
 -13   7   7   40.75   10.07
  13  -7  -8    7.86    5.91
 -13   7   8    8.04    6.70
  13  -7  -9    5.29    5.04
 -13   7   9    7.89    6.05
  13  -7 -10   29.72    9.13
 -13   7  10   39.83   10.70
  13  -7 -11   11.73    6.83
 -13   7  11   13.19    7.61
  13  -7 -12    4.15    5.34
 -13   7  12    0.23    4.71
  13  -7 -13   92.58   13.83
 -13   7  13  110.95   15.37
  13  -7 -14   89.80   13.67
 -13   7  14  101.03   15.34
  13  -7 -15   37.70   10.12
 -13   7  15   49.83   12.18
  13  -7 -16   27.01    8.67
 -13   7  16   28.19   10.35
  13  -7 -17    2.54    4.28
 -13   7  17    0.54    6.12
  13  -7 -18    3.72    5.12
 -13   7  18   -0.49    5.81
  13  -7 -19   85.86   13.64
  13  -7 -20    3.21    4.52
 -13   7  20    3.92    6.64
  13  -7 -21    9.32    4.97
 -13   7  21    5.76    6.75
  13  -7 -22   14.22    5.51
 -13   7  22   12.43    7.47
 -13   7  23   84.57   16.93
 -13   7  24   14.77    8.56
 -13   7  25    1.15    6.33
 -13   7  26   40.72   12.35
 -13   7  27   29.61   10.23
 -13   7  28    5.64    4.94
  12  -6  17    6.65    6.16
  12  -6  16   29.98   10.94
  12  -6  15   18.45    9.40
  12  -6  14   41.26   12.39
  12  -6  13   10.97    7.62
  12  -6  12   -0.23    6.48
  12  -6  11   17.23    9.31
 -12   6 -11   24.75    7.95
  12  -6  10    0.00    6.28
 -12   6 -10    9.46    5.68
  12  -6   9  111.05   15.30
 -12   6  -9   97.61   14.44
  12  -6   8   33.56    9.33
  12  -6   7   90.69   13.70
  12  -6   7   87.92   13.16
  12  -6   6  126.00   13.63
  12  -6   6  123.79   13.46
 -12   6  -6  147.51   13.78
  12  -6   5    4.13    4.52
  12  -6   5   -2.53    4.24
 -12   6  -5    0.68    5.04
  12  -6   4  101.62   13.97
  12  -6   4  102.26   11.20
 -12   6  -4   98.03   11.51
  12  -6   3   48.35   10.36
  12  -6   3   68.22   10.00
 -12   6  -3   64.07   10.79
  12  -6   2    2.46    4.40
  12  -6   2    0.61    3.86
 -12   6  -2    2.63    5.22
  12  -6   1   97.38   12.02
  12  -6   1  139.60   11.11
 -12   6  -1  137.15   13.43
  12  -6   0  110.30   12.77
  12  -6   0  114.61    9.80
 -12   6   0  105.82   11.97
  12  -6  -1   13.12    6.30
 -12   6   1   18.54    7.33
  12  -6  -2    2.52    4.41
 -12   6   2    1.89    5.00
  12  -6  -3    8.39    5.35
 -12   6   3    4.04    5.61
 -12   6   4 1036.50   34.10
  12  -6  -5   47.48    9.98
 -12   6   5   57.49   10.32
  12  -6  -6   95.94   12.80
 -12   6   6  104.51   12.27
  12  -6  -7    2.90    4.66
 -12   6   7    3.74    5.52
  12  -6  -8   71.92   11.42
 -12   6   8   81.17   11.87
  12  -6  -9  120.34   12.84
 -12   6   9  136.25   13.71
  12  -6 -10    7.33    5.24
 -12   6  10    6.72    5.89
  12  -6 -11   -2.03    3.65
 -12   6  11   -3.95    4.49
  12  -6 -12    2.41    4.79
 -12   6  12    1.90    5.06
  12  -6 -13  117.35   13.24
 -12   6  13  123.88   13.76
  12  -6 -14  149.80   14.73
 -12   6  14  161.73   16.26
  12  -6 -15    9.52    5.97
 -12   6  15   12.29    7.36
  12  -6 -16    9.06    5.92
 -12   6  16    1.15    6.06
  12  -6 -17   -0.02    4.36
 -12   6  17    1.28    6.05
  12  -6 -18    8.52    5.27
 -12   6  18    5.80    7.11
  12  -6 -19    6.35    4.66
 -12   6  19   -6.50    4.83
  12  -6 -20    1.11    3.67
 -12   6  20    3.09    6.18
  12  -6 -21   -0.99    3.51
 -12   6  21    1.99    6.45
 -12   6  22   23.38    9.56
 -12   6  23    9.12    7.72
 -12   6  24   81.05   16.36
 -12   6  25    2.04    6.55
 -12   6  26   23.70   10.52
 -12   6  27    9.39    7.40
 -12   6  28   43.04   11.80
 -12   6  29   10.81    5.32
  11  -5  18   20.52    9.21
  11  -5  17   24.24   10.79
  11  -5  16   12.76    8.02
  11  -5  15   25.85   10.20
  11  -5  14    1.11    6.31
  11  -5  13    8.07    7.82
  11  -5  12   -1.23    4.77
 -11   5 -12    1.70    4.78
  11  -5  11   -3.44    5.27
 -11   5 -11    3.35    4.94
  11  -5  10   44.44   11.13
 -11   5 -10   50.25   11.16
  11  -5   9   44.60   11.05
 -11   5  -9   46.13   10.92
  11  -5   8   -1.29    5.03
 -11   5  -8    6.68    5.91
  11  -5   7   34.04    9.70
 -11   5  -7   28.71    7.70
  11  -5   6   11.48    5.64
  11  -5   6    3.13    5.15
 -11   5  -6    6.21    5.39
  11  -5   5   34.42    8.90
  11  -5   5   33.21    8.40
 -11   5  -5   39.35    8.38
  11  -5   4    2.90    4.06
  11  -5   4    3.17    4.42
 -11   5  -4   -0.96    4.20
  11  -5   3   17.14    6.75
  11  -5   3   18.97    5.96
 -11   5  -3   16.03    6.38
  11  -5   2    2.74    3.72
  11  -5   2   -1.39    3.48
 -11   5  -2    0.34    4.22
  11  -5   1   59.08   10.12
  11  -5   1   67.43    8.02
 -11   5  -1   83.59   10.70
  11  -5   0  200.54   15.19
  11  -5   0  209.92   12.23
 -11   5   0  221.65   14.84
  11  -5  -1   56.39    9.77
  11  -5  -1   70.32    7.15
 -11   5   1   74.01   10.12
  11  -5  -2  222.14   15.81
  11  -5  -2  245.07   11.84
 -11   5   2  255.22   15.89
  11  -5  -3 1531.90   40.60
  11  -5  -3 1608.20   28.70
 -11   5   3 1619.50   39.30
  11  -5  -4   80.80   11.20
  11  -5  -4   73.83    6.14
 -11   5   4   96.01   10.79
  11  -5  -5    3.43    4.39
  11  -5  -5    5.49    2.63
 -11   5   5    3.18    4.42
  11  -5  -6   97.61   11.08
  11  -5  -6  102.19    5.86
 -11   5   6  103.23   11.27
  11  -5  -7  197.53   14.89
 -11   5   7  194.31   14.54
  11  -5  -8   21.27    6.85
 -11   5   8   22.42    7.34
  11  -5  -9   20.30    6.92
 -11   5   9   29.03    8.10
  11  -5 -10   13.56    5.96
 -11   5  10    8.20    5.84
  11  -5 -11   15.18    6.24
 -11   5  11   18.14    7.10
  11  -5 -12   -1.79    3.47
 -11   5  12    1.32    4.68
  11  -5 -13  212.95   15.85
 -11   5  13  238.02   17.83
  11  -5 -14   -0.48    3.76
 -11   5  14    1.27    5.44
  11  -5 -15   27.44    7.94
 -11   5  15   21.75    8.57
  11  -5 -16   70.16   10.96
 -11   5  16   79.70   13.02
  11  -5 -17    7.41    5.51
 -11   5  17   10.13    6.76
  11  -5 -18    0.68    3.78
 -11   5  18   -2.18    4.67
  11  -5 -19   37.95    9.09
 -11   5  19   32.94   10.36
  11  -5 -20   11.58    5.47
 -11   5  20    9.33    7.39
 -11   5  21    9.92    7.63
 -11   5  22    2.34    6.72
 -11   5  23  177.68   19.14
 -11   5  24   69.70   15.40
 -11   5  25   48.28   12.78
 -11   5  26    6.09    6.42
 -11   5  27   31.42   10.40
 -11   5  28    3.29    6.14
 -11   5  29    6.34    5.61
 -11   5  30    7.45    5.07
  10  -4  19   39.30   12.07
  10  -4  18    0.79    6.87
  10  -4  17   54.31   14.85
  10  -4  16    0.21    6.60
  10  -4  15    4.85    7.80
  10  -4  14   -2.09    5.80
  10  -4  13   -2.77    6.01
 -10   4 -13    3.16    4.84
  10  -4  12    1.58    6.12
 -10   4 -12   11.53    5.99
  10  -4  11   -1.86    5.96
 -10   4 -11   -2.34    4.16
  10  -4  10   53.00   11.60
 -10   4 -10   57.05   11.33
  10  -4   9  146.83   15.34
 -10   4  -9  154.50   14.90
  10  -4   8   33.13    6.72
  10  -4   8   13.53    7.38
 -10   4  -8   15.91    7.21
  10  -4   7    8.61    4.66
  10  -4   7    0.18    5.16
 -10   4  -7    4.39    4.89
  10  -4   6  136.89   13.10
  10  -4   6  164.24   14.17
  10  -4   5   26.13    7.26
  10  -4   5   12.98    5.83
 -10   4  -5   22.00    6.26
  10  -4   4   34.74    8.03
  10  -4   4   35.55    7.64
 -10   4  -4   38.49    7.36
  10  -4   3   74.26   10.56
  10  -4   3   72.20    9.30
 -10   4  -3   68.05    8.88
  10  -4   2   27.11    7.07
  10  -4   2   31.68    6.75
 -10   4  -2   29.26    6.43
  10  -4   1  135.31   12.03
  10  -4   1  127.31    9.95
 -10   4  -1  142.18   11.21
  10  -4   0  146.45   12.53
  10  -4   0  149.32   10.17
 -10   4   0  168.95   11.99
  10  -4  -1  153.37   12.66
  10  -4  -1  179.47   10.56
 -10   4   1  190.35   12.98
  10  -4  -2  290.85   16.76
  10  -4  -2  325.67   13.19
 -10   4   2  324.20   16.33
  10  -4  -3   71.85   10.05
  10  -4  -3   63.59    6.15
 -10   4   3   65.93    9.06
  10  -4  -4   86.39    9.89
  10  -4  -4   88.55    6.63
 -10   4   4   87.62    9.79
  10  -4  -5   -0.29    3.76
  10  -4  -5    2.87    2.75
 -10   4   5    4.29    5.10
  10  -4  -6   -0.09    3.76
  10  -4  -6    4.12    2.75
 -10   4   6    3.87    5.15
  10  -4  -7   12.29    5.37
  10  -4  -7   10.18    3.26
 -10   4   7    9.93    5.75
  10  -4  -8   75.35    9.35
  10  -4  -8   85.93    6.14
 -10   4   8   96.03   10.72
  10  -4  -9  196.82   13.87
  10  -4  -9  187.60    8.66
 -10   4   9  205.62   14.83
  10  -4 -10   51.76    8.61
  10  -4 -10   43.29    5.00
 -10   4  10   44.93    8.80
  10  -4 -11   49.46    8.51
  10  -4 -11   46.21    5.49
 -10   4  11   52.58    9.62
  10  -4 -12   51.60    8.71
  10  -4 -12   33.73    5.29
 -10   4  12   42.81    9.11
  10  -4 -13   95.51   10.44
  10  -4 -13   97.44    8.26
 -10   4  13  105.68   11.80
  10  -4 -14   13.34    5.78
  10  -4 -14   14.47    4.85
 -10   4  14   23.62    7.87
  10  -4 -15   10.62    5.66
  10  -4 -15    8.80    4.41
 -10   4  15    9.56    6.31
  10  -4 -16    2.55    4.10
  10  -4 -16    6.36    4.40
 -10   4  16    2.63    5.16
  10  -4 -17   27.51    7.51
  10  -4 -17   28.83    7.14
 -10   4  17   23.18    8.61
  10  -4 -18    6.28    5.20
  10  -4 -18   10.43    5.67
 -10   4  18    5.78    6.27
  10  -4 -19   16.83    6.64
 -10   4  19   16.68    7.90
 -10   4  20   18.24    8.55
 -10   4  21    5.84    6.45
 -10   4  22   10.90    8.19
 -10   4  23  138.00   16.87
 -10   4  24   69.50   14.53
 -10   4  25    3.66    6.30
 -10   4  26    2.87    6.26
 -10   4  27    3.14    6.50
 -10   4  28    3.58    6.13
 -10   4  29    6.74    6.72
 -10   4  30   16.80    6.16
   9  -3  20   29.33   10.05
   9  -3  19   15.05    9.09
   9  -3  18   63.54   15.11
   9  -3  17    5.29    7.09
   9  -3  16   -5.61    5.77
   9  -3  15    7.08    7.65
   9  -3  14   13.97    8.29
  -9   3 -14   17.33    6.50
   9  -3  13    4.14    6.70
  -9   3 -13   10.34    5.86
   9  -3  12   11.94    7.72
  -9   3 -12   13.72    6.95
   9  -3  11   -2.47    5.28
  -9   3 -11    1.56    4.76
   9  -3  10  275.61   20.31
  -9   3 -10  284.38   19.42
   9  -3   9  111.32   13.27
  -9   3  -9   96.25   11.65
   9  -3   8   76.47    7.87
   9  -3   8   76.90   12.01
  -9   3  -8   65.50   10.60
   9  -3   7   51.94    7.28
   9  -3   7   45.19    9.51
  -9   3  -7   48.05    9.39
   9  -3   6   14.14    4.46
   9  -3   6   19.36    6.50
  -9   3  -6    9.76    5.24
   9  -3   5    7.99    4.36
   9  -3   5    5.72    3.28
   9  -3   5    4.22    3.80
   9  -3   4   21.47    6.18
   9  -3   4   25.55    6.61
  -9   3  -4   17.14    5.07
   9  -3   3   18.53    6.05
   9  -3   3   16.92    5.71
  -9   3  -3   24.01    5.63
   9  -3   2    3.33    3.90
   9  -3   2   -0.40    3.49
  -9   3  -2    4.59    3.94
   9  -3   1   71.98    8.92
   9  -3   1  109.60    9.39
  -9   3  -1  115.60    9.17
   9  -3   0  264.12   15.35
   9  -3   0  261.06   12.97
  -9   3   0  286.73   13.83
   9  -3  -1    5.23    4.37
   9  -3  -1    8.52    3.98
  -9   3   1    6.99    4.83
   9  -3  -2   70.81    9.42
   9  -3  -2   79.92    7.34
  -9   3   2   77.60    8.83
   9  -3  -3   46.34    8.10
   9  -3  -3   43.77    5.84
  -9   3   3   51.83    7.86
   9  -3  -4  292.32   15.69
   9  -3  -4  326.09   11.81
  -9   3   4  338.47   15.71
   9  -3  -5    8.43    4.97
   9  -3  -5    8.44    3.72
  -9   3   5   11.96    5.72
   9  -3  -6   34.44    7.11
   9  -3  -6   42.89    5.27
  -9   3   6   31.12    7.27
   9  -3  -7  189.62   12.74
   9  -3  -7  183.05    8.91
  -9   3   7  187.88   12.73
   9  -3  -8  607.44   21.50
   9  -3  -8  560.14   15.01
  -9   3   8  662.08   23.45
   9  -3  -9   16.24    5.66
   9  -3  -9   14.92    4.23
  -9   3   9   14.76    6.33
   9  -3 -10  260.08   14.54
   9  -3 -10  234.38   10.92
  -9   3  10  279.84   16.50
   9  -3 -11  307.70   15.73
   9  -3 -11  255.12   11.82
  -9   3  11  277.98   16.52
   9  -3 -12   79.29    8.76
   9  -3 -12   73.53    7.38
  -9   3  12   82.41   10.74
   9  -3 -13   98.61    9.56
   9  -3 -13   97.63    8.79
  -9   3  13   99.90   11.00
   9  -3 -14   17.60    5.60
   9  -3 -14   16.55    5.40
  -9   3  14   18.61    6.62
   9  -3 -15   60.54    8.69
   9  -3 -15   63.32    8.65
  -9   3  15   54.86   10.17
   9  -3 -16    5.86    4.27
   9  -3 -16   10.00    5.32
  -9   3  16    5.56    5.71
   9  -3 -17    4.62    4.09
   9  -3 -17    2.72    5.00
  -9   3  17    2.26    5.44
   9  -3 -18   58.47    9.04
   9  -3 -18   55.51    9.90
  -9   3  18   57.37   11.72
   9  -3 -19  178.71   15.05
  -9   3  19  163.07   16.25
   9  -3 -20   15.74    7.56
  -9   3  20   10.69    7.09
   9  -3 -21    4.77    6.66
  -9   3  21    5.02    6.14
   9  -3 -22   80.21   13.33
  -9   3  22   78.67   14.41
   9  -3 -23    1.74    6.37
  -9   3  23   -3.18    5.36
   9  -3 -24    4.43    6.54
  -9   3  24   -1.50    5.20
   9  -3 -25   -3.15    6.36
  -9   3  25    1.01    6.16
   9  -3 -26    4.58    7.48
  -9   3  26    4.35    5.86
  -9   3  27   10.45    8.00
  -9   3  28   44.19   12.03
  -9   3  29   11.73    7.14
  -9   3  30   16.33    6.30
   8  -2  21   29.54    9.94
   8  -2  20    6.23    7.34
   8  -2  19   18.48    9.81
   8  -2  18    0.28    6.16
   8  -2  17   -0.87    5.70
   8  -2  16   54.37   13.44
   8  -2  15   -1.46    5.26
  -8   2 -15    5.43    5.60
   8  -2  14    7.64    7.52
  -8   2 -14   16.78    7.22
   8  -2  13   77.57   14.36
  -8   2 -13   71.68   11.84
   8  -2  12  122.31   15.06
  -8   2 -12  124.10   13.43
   8  -2  11  219.02   18.08
  -8   2 -11  206.92   16.44
   8  -2  10   10.69    6.70
  -8   2 -10    7.21    5.38
   8  -2   9   46.11    6.80
   8  -2   9   44.24   10.08
  -8   2  -9   37.01    8.50
   8  -2   8  268.14   12.97
   8  -2   8  242.95   16.88
  -8   2  -8  255.09   16.52
   8  -2   7    9.62    3.38
   8  -2   7    6.46    4.96
  -8   2  -7    8.02    5.08
   8  -2   6    2.45    2.71
   8  -2   6   -0.87    3.67
  -8   2  -6   -0.79    3.18
   8  -2   5   15.17    4.16
   8  -2   5   15.92    5.79
  -8   2  -5    8.17    4.83
   8  -2   4   10.69    3.86
   8  -2   4    9.02    5.18
   8  -2   3   42.98    7.76
   8  -2   3   46.20    7.58
  -8   2  -3   47.82    6.32
   8  -2   2   88.01    9.43
   8  -2   2   84.43    8.71
  -8   2  -2   90.37    7.56
   8  -2   1  668.29   22.45
   8  -2   1  683.77   20.61
  -8   2  -1  739.50   18.90
   8  -2   0    0.95    3.43
   8  -2   0    3.28    3.89
  -8   2   0    3.08    3.74
   8  -2  -1   97.62    9.12
   8  -2  -1   99.64    7.89
  -8   2   1  107.33    8.11
   8  -2  -2    0.74    3.13
   8  -2  -2    1.50    2.86
  -8   2   2    0.06    3.16
   8  -2  -3    3.41    3.50
   8  -2  -3    1.76    2.87
  -8   2   3    3.01    3.48
   8  -2  -4   77.63    7.77
   8  -2  -4   86.29    6.41
  -8   2   4   83.22    7.54
   8  -2  -5   33.13    5.95
   8  -2  -5   32.41    4.65
  -8   2   5   37.32    6.19
   8  -2  -6  149.04   10.17
   8  -2  -6  150.80    8.01
  -8   2   6  142.70    9.86
   8  -2  -7    7.34    4.04
   8  -2  -7    3.63    3.23
  -8   2   7    6.27    4.68
   8  -2  -8  109.60    9.10
   8  -2  -8   94.48    7.60
  -8   2   8  121.66   10.17
   8  -2  -9  497.55   17.74
   8  -2  -9  437.01   14.70
  -8   2   9  502.80   20.00
   8  -2 -10  192.11   11.56
   8  -2 -10  185.32   10.59
  -8   2  10  200.58   13.36
   8  -2 -11  308.33   14.27
   8  -2 -11  293.85   13.57
  -8   2  11  309.28   16.66
   8  -2 -12  265.56   13.38
   8  -2 -12  242.21   13.04
  -8   2  12  261.26   15.93
   8  -2 -13   74.71    7.85
   8  -2 -13   78.65    8.37
  -8   2  13   81.22    9.88
   8  -2 -14   -1.11    2.74
   8  -2 -14   -0.43    3.72
  -8   2  14   -0.80    3.18
   8  -2 -15    6.02    3.85
   8  -2 -15    2.22    4.05
  -8   2  15    1.47    3.73
   8  -2 -16   11.77    4.77
   8  -2 -16   14.85    6.13
  -8   2  16   18.07    6.70
   8  -2 -17  133.34   10.49
   8  -2 -17  129.77   12.49
  -8   2  17  124.15   13.28
   8  -2 -18  109.84   12.23
  -8   2  18   97.19   13.29
   8  -2 -19  141.50   14.44
  -8   2  19  136.87   14.52
   8  -2 -20   74.98   12.28
  -8   2  20   79.54   13.03
   8  -2 -21  164.05   16.41
  -8   2  21  140.82   15.57
   8  -2 -22    8.68    7.39
  -8   2  22   11.77    6.89
   8  -2 -23   28.57   10.29
  -8   2  23   17.34    7.87
   8  -2 -24   17.89    9.06
  -8   2  24   15.56    7.91
   8  -2 -25    1.57    7.59
  -8   2  25   11.85    6.98
   8  -2 -26    1.53    7.09
  -8   2  26    1.44    5.29
   8  -2 -27   41.10   13.17
  -8   2  27   30.21   10.57
   8  -2 -28   -1.45    7.16
  -8   2  28    5.19    6.21
   8  -2 -29   14.70    9.00
  -8   2  29    8.47    6.10
   8  -2 -30    5.47    6.47
  -8   2  30    9.54    4.86
   7  -1  22    8.45    6.11
   7  -1  21   19.36    8.82
   7  -1  20   17.33    9.45
   7  -1  19   16.04    9.73
   7  -1  18    4.72    7.44
   7  -1  17   46.44   12.54
   7  -1  16   30.20   10.41
  -7   1 -16   41.22   10.08
   7  -1  15   18.18    9.25
  -7   1 -15   19.61    7.30
   7  -1  14  111.01   16.01
  -7   1 -14  110.34   12.95
   7  -1  13  140.36   16.11
  -7   1 -13  154.53   14.55
   7  -1  12   25.35    9.20
  -7   1 -12   25.57    7.89
   7  -1  11   24.46    8.38
  -7   1 -11   27.15    7.77
   7  -1  10  112.37    8.29
   7  -1  10   90.67   12.81
  -7   1 -10  101.86   11.10
   7  -1   9  162.83    9.66
   7  -1   9  140.51   13.29
  -7   1  -9  140.25   12.41
   7  -1   8   30.77    4.99
   7  -1   8   24.31    7.56
  -7   1  -8   25.47    7.00
   7  -1   7   17.14    4.07
   7  -1   7   15.58    6.32
  -7   1  -7   21.04    6.47
   7  -1   6   92.49    6.82
   7  -1   6   80.93    9.69
  -7   1  -6   91.43    9.84
   7  -1   5   59.22    5.86
   7  -1   5   57.60    8.86
  -7   1  -5   73.67    9.42
   7  -1   4    5.27    3.17
   7  -1   4    3.90    4.71
  -7   1  -4    2.08    4.17
   7  -1   3 1074.00   27.30
  -7   1  -3 1064.30   27.70
  -7   1  -3 1163.70   20.40
   7  -1   2  248.21   13.17
   7  -1   2  275.23   13.37
  -7   1  -2  283.66    9.85
   7  -1   1   69.22    7.25
   7  -1   1   81.20    7.46
  -7   1  -1   84.21    5.86
   7  -1   0   32.14    5.54
   7  -1   0   29.19    5.09
  -7   1   0   35.10    4.05
   7  -1  -1  512.12   16.98
   7  -1  -1  509.92   15.21
  -7   1   1  503.20   13.24
   7  -1  -2    5.90    3.17
   7  -1  -2    5.84    2.95
  -7   1   2    3.42    2.53
   7  -1  -3  306.07   12.53
   7  -1  -3  314.23   11.07
  -7   1   3  306.83   11.17
   7  -1  -4  266.87   11.53
   7  -1  -4  279.94   10.35
  -7   1   4  277.22   11.15
   7  -1  -5  126.37    7.99
   7  -1  -5  137.02    7.50
  -7   1   5  139.16    8.57
   7  -1  -6   22.29    4.27
   7  -1  -6   25.46    4.14
  -7   1   6   22.17    4.59
   7  -1  -7   35.41    5.04
   7  -1  -7   33.63    4.84
  -7   1   7   28.97    5.52
   7  -1  -8   15.33    3.98
   7  -1  -8   14.15    4.06
  -7   1   8   13.95    4.66
   7  -1  -9  223.40   10.58
   7  -1  -9  212.76   11.16
  -7   1   9  203.46   12.25
   7  -1 -10   38.33    5.66
   7  -1 -10   27.91    5.97
  -7   1  10   28.08    6.94
   7  -1 -11    1.74    3.36
   7  -1 -11    3.01    4.33
  -7   1  11    0.84    4.60
   7  -1 -12    4.81    3.51
   7  -1 -12    4.61    4.51
  -7   1  12    5.21    4.87
   7  -1 -13   -0.56    2.72
   7  -1 -13    2.47    4.12
  -7   1  13   -1.98    3.41
   7  -1 -14   12.59    4.09
   7  -1 -14    9.64    5.23
  -7   1  14    9.28    5.33
   7  -1 -15   -1.19    2.32
   7  -1 -15    0.65    3.97
  -7   1  15    1.72    3.61
   7  -1 -16   63.40    6.66
   7  -1 -16   57.11    9.43
  -7   1  16   65.57   10.33
   7  -1 -17    7.15    5.54
  -7   1  17    5.04    5.14
   7  -1 -18    4.87    5.54
  -7   1  18    3.68    5.22
   7  -1 -19  486.32   25.20
  -7   1  19  445.83   24.80
   7  -1 -20   34.45   10.21
  -7   1  20   30.01    9.35
   7  -1 -21   18.33    8.71
  -7   1  21   12.09    7.05
   7  -1 -22   56.87   13.07
  -7   1  22   48.62   11.60
   7  -1 -23    3.91    7.26
  -7   1  23   -1.47    4.75
   7  -1 -24   17.73    9.34
  -7   1  24   13.58    7.23
   7  -1 -25   -1.60    6.81
  -7   1  25    4.02    5.34
   7  -1 -26   17.09    9.60
  -7   1  26   15.76    7.20
   7  -1 -27   15.08    8.90
  -7   1  27   18.44    8.49
   7  -1 -28    8.17    8.85
  -7   1  28    0.60    6.11
   7  -1 -29   96.04   18.38
  -7   1  29  108.83   17.78
   7  -1 -30   30.60   10.07
   6   0  23    0.27    4.16
   6   0  22   30.93   10.16
   6   0  21    4.90    6.56
   6   0  20   35.89   11.22
   6   0  19    2.14    5.68
   6   0  18    3.53    6.93
   6   0  17    1.75    6.11
  -6   0 -17    1.67    4.65
   6   0  16   15.48    7.77
  -6   0 -16   19.83    7.63
   6   0  15   -4.73    5.41
  -6   0 -15   -1.17    4.56
   6   0  14  158.67   16.69
  -6   0 -14  180.53   15.60
   6   0  13    6.02    6.12
  -6   0 -13    2.21    4.58
   6   0  12    6.06    6.08
  -6   0 -12    4.08    4.84
   6   0  11   -3.04    4.79
  -6   0 -11    2.56    4.34
   6   0  10   50.78    5.47
   6   0  10   34.46    8.85
  -6   0 -10   44.81    8.74
   6   0   9    2.46    2.14
   6   0   9   -1.58    3.86
  -6   0  -9   -3.16    2.77
   6   0   8    5.73    2.71
   6   0   8    6.12    4.45
  -6   0  -8    2.70    3.96
   6   0   7    1.03    2.24
   6   0   7   -1.76    3.59
  -6   0  -7    0.60    3.91
   6   0   6  256.02    9.36
   6   0   6  235.30   14.78
  -6   0  -6  245.30   14.57
   6   0   5   -1.62    2.28
   6   0   5    1.16    4.21
  -6   0  -5   -2.01    3.84
   6   0   4 3506.50   34.70
   6   0   4 3056.60   47.50
  -6   0  -4 3128.40   47.60
   6   0   3    0.34    1.53
   6   0   3    1.43    3.10
  -6   0  -3    1.27    3.10
   6   0   2  576.55   18.09
  -6   0  -2  570.58   18.16
  -6   0  -2  617.15   10.86
   6   0   1    2.80    2.83
  -6   0  -1    0.09    2.06
  -6   0  -1    0.58    1.25
   6   0   0 1496.80   26.80
  -6   0   0 1471.30   27.30
  -6   0   0 1496.40   18.90
   6   0  -1    0.57    2.17
   6   0  -1   -1.06    2.15
  -6   0   1   -0.57    1.52
   6   0  -2  110.46    7.19
   6   0  -2  115.37    7.19
  -6   0   2  110.39    5.74
   6   0  -3    0.74    2.03
   6   0  -3   -1.78    2.19
  -6   0   3    0.75    2.09
   6   0  -4  406.20   12.21
   6   0  -4  390.07   12.24
  -6   0   4  379.43   11.83
   6   0  -5    0.39    1.76
   6   0  -5    1.63    2.42
  -6   0   5   -1.51    2.12
   6   0  -6   13.84    2.96
   6   0  -6   10.78    3.40
  -6   0   6   14.61    3.91
   6   0  -7    0.14    1.66
   6   0  -7   -0.09    2.48
  -6   0   7   -2.53    1.82
   6   0  -8    9.95    2.71
   6   0  -8   13.44    4.07
  -6   0   8    7.40    3.54
   6   0  -9    0.73    2.03
   6   0  -9    0.36    3.14
  -6   0   9   -0.77    3.10
   6   0 -10  285.56    9.99
   6   0 -10  305.29   14.33
  -6   0  10  283.57   14.74
   6   0 -11   -0.86    2.49
   6   0 -11    0.64    4.33
  -6   0  11    0.41    4.11
   6   0 -12   54.55    5.44
   6   0 -12   60.16    8.65
  -6   0  12   60.04    8.91
   6   0 -13    0.37    2.17
   6   0 -13   -1.19    3.89
  -6   0  13    0.08    3.73
   6   0 -14    3.35    2.67
   6   0 -14    3.76    4.55
  -6   0  14    1.48    3.91
   6   0 -15   -0.88    2.07
   6   0 -15   -3.89    3.68
  -6   0  15    2.23    3.67
   6   0 -16   52.54    9.53
  -6   0  16   51.52    9.56
   6   0 -17    0.73    4.74
  -6   0  17    0.27    4.12
   6   0 -19   -0.88    6.19
  -6   0  19   -5.20    4.17
   6   0 -20   34.03   10.61
  -6   0  20   20.70    7.93
   6   0 -21   -0.47    6.51
  -6   0  21   -3.02    4.66
   6   0 -22    3.59    8.02
  -6   0  22    5.73    5.65
   6   0 -23    4.49    7.44
  -6   0  23    4.66    5.15
   6   0 -24   41.85   12.79
  -6   0  24   37.07   10.41
   6   0 -25    7.29    8.16
  -6   0  25    0.75    6.01
   6   0 -26   11.40    8.96
  -6   0  26   35.55   10.93
   6   0 -27    0.97    6.99
  -6   0  27    1.25    5.84
   6   0 -28   48.07   14.08
  -6   0  28   37.62   11.28
   6   0 -29    2.53    6.94
  -6   0  29   12.19    6.24
   5   1  24   10.57    6.94
   5   1  23   -1.45    4.56
   5   1  22   15.89    7.48
   5   1  21    5.56    6.72
   5   1  20    6.20    6.59
   5   1  19    6.83    6.75
   5   1  18    5.26    6.19
  -5  -1 -18   11.71    5.34
   5   1  17   -0.52    6.39
  -5  -1 -17    3.75    5.21
   5   1  16  113.41   16.36
  -5  -1 -16  116.13   13.21
   5   1  15  133.39   15.67
  -5  -1 -15  151.24   14.64
   5   1  14   60.56   12.42
  -5  -1 -14   58.29   10.76
   5   1  13   14.48    7.53
  -5  -1 -13   16.67    6.71
   5   1  12   18.22    7.77
  -5  -1 -12   21.84    6.98
   5   1  11   30.42    5.12
   5   1  11   31.16    8.74
  -5  -1 -11   32.02    7.79
   5   1  10    8.61    2.95
   5   1  10    8.76    6.13
  -5  -1 -10    1.87    4.08
   5   1   9   -0.17    2.16
   5   1   9    0.59    4.08
  -5  -1  -9   -0.68    3.30
   5   1   8  158.04    8.02
   5   1   8  173.41   13.49
  -5  -1  -8  156.69   12.22
   5   1   7  146.99    7.32
   5   1   7  155.43   12.16
  -5  -1  -7  157.30   12.09
   5   1   6   44.03    4.34
   5   1   6   47.86    8.39
  -5  -1  -6   58.23    8.39
   5   1   5 2360.00   25.70
   5   1   5 2425.10   42.30
  -5  -1  -5 2404.30   41.20
   5   1   4  589.46    9.75
   5   1   4  609.23   19.68
  -5  -1  -4  585.35   19.11
   5   1   3  533.76   17.58
  -5  -1  -3  535.14   17.43
   5   1   2  427.15   14.91
  -5  -1  -2  420.56   14.77
   5   1   1  974.70   21.57
  -5  -1  -1  907.57   20.73
   5   1   0  537.80   15.31
  -5  -1   0  527.55   14.97
   5   1  -1   41.17    5.10
  -5  -1   1   44.37    4.85
  -5  -1   1   39.54    2.97
   5   1  -2   53.40    5.38
  -5  -1   2   52.28    4.76
  -5  -1   2   46.80    3.67
   5   1  -3   38.77    4.89
  -5  -1   3   34.44    3.94
  -5  -1   3   34.40    3.98
   5   1  -4  211.68    7.47
   5   1  -4  184.62    8.88
  -5  -1   4  202.12    8.48
   5   1  -5   11.40    2.34
   5   1  -5   10.07    3.26
  -5  -1   5    8.92    3.30
   5   1  -6  421.39    9.13
   5   1  -6  364.88   12.89
  -5  -1   6  400.57   13.59
   5   1  -7   47.42    3.06
   5   1  -7   44.18    5.61
  -5  -1   7   44.09    5.49
   5   1  -8  132.18    4.75
   5   1  -8  124.44    8.82
  -5  -1   8  126.04    8.80
   5   1  -9   60.78    3.53
   5   1  -9   55.98    6.77
  -5  -1   9   57.12    7.02
   5   1 -10   42.22    3.53
   5   1 -10   38.96    7.16
  -5  -1  10   44.74    7.25
   5   1 -11   68.19    4.54
   5   1 -11   69.92    8.57
  -5  -1  11   73.15    9.26
   5   1 -12   13.01    2.80
   5   1 -12   13.46    6.11
  -5  -1  12    9.74    5.46
   5   1 -13  154.49    6.92
   5   1 -13  157.18   12.45
  -5  -1  13  157.10   12.54
   5   1 -14    3.05    1.93
   5   1 -14    3.64    4.76
  -5  -1  14    5.27    4.41
   5   1 -15   16.31    6.60
  -5  -1  15   12.48    5.56
   5   1 -16  136.35   13.11
  -5  -1  16  131.74   12.73
   5   1 -17  742.37   30.31
  -5  -1  17  684.87   28.65
   5   1 -18    4.47    5.60
  -5  -1  18    1.72    5.27
   5   1 -19   82.05   13.22
  -5  -1  19   85.84   12.91
   5   1 -20  127.59   15.52
  -5  -1  20  149.87   15.45
   5   1 -21   17.10    9.26
  -5  -1  21   22.71    8.54
   5   1 -22    4.23    7.11
  -5  -1  22    1.61    5.27
   5   1 -23    4.94    8.11
  -5  -1  23    2.72    5.68
   5   1 -24   20.79   10.31
  -5  -1  24   15.29    7.71
   5   1 -25    2.73    7.28
  -5  -1  25    6.17    6.04
   5   1 -26    5.74    8.15
  -5  -1  26    8.61    6.28
   5   1 -27  116.38   19.81
  -5  -1  27  125.50   18.39
   5   1 -28   42.41   14.36
  -5  -1  28   48.69   11.87
   5   1 -29    6.85    7.77
   4   2  24   22.07    8.40
   4   2  23   25.36    9.79
   4   2  22    1.89    5.59
   4   2  21    6.29    6.28
   4   2  20    7.87    7.22
   4   2  19    6.39    6.74
  -4  -2 -19    3.02    4.28
   4   2  18   -0.58    6.12
  -4  -2 -18    1.63    4.57
   4   2  17  150.18   16.95
  -4  -2 -17  153.92   15.12
   4   2  16   80.56   14.26
  -4  -2 -16   80.77   12.50
   4   2  15   57.02   12.04
  -4  -2 -15   51.18   10.55
   4   2  14    2.97    5.95
  -4  -2 -14   -0.95    4.04
   4   2  13   64.79   11.75
  -4  -2 -13   67.28   10.71
   4   2  12   13.53    4.09
   4   2  12    5.29    5.28
  -4  -2 -12    4.55    5.13
   4   2  11   17.16    3.85
   4   2  11   13.18    6.38
  -4  -2 -11   13.00    5.80
   4   2  10   41.19    5.35
   4   2  10   43.61    8.98
  -4  -2 -10   34.24    7.76
   4   2   9  108.25    7.05
   4   2   9  108.82   11.13
  -4  -2  -9  115.49   10.92
   4   2   8   39.70    4.75
   4   2   8   39.84    7.97
  -4  -2  -8   38.89    7.65
   4   2   7   59.29    5.34
   4   2   7   75.78    9.42
  -4  -2  -7   68.51    9.16
   4   2   6   65.00    4.97
   4   2   6   76.66    9.13
  -4  -2  -6   73.43    9.02
   4   2   5 1176.50   16.90
   4   2   5 1333.00   29.70
  -4  -2  -5 1224.20   28.40
   4   2   4  185.75    5.56
   4   2   4  225.75   11.79
  -4  -2  -4  204.86   11.36
   4   2   3  359.64    6.97
   4   2   3  447.31   15.47
  -4  -2  -3  426.53   15.19
   4   2   2   73.94    2.90
   4   2   2   89.19    7.05
  -4  -2  -2   75.97    6.54
   4   2   1   31.28    4.79
  -4  -2  -1   27.79    4.44
   4   2   0   49.62    5.18
  -4  -2   0   56.38    5.39
  -4  -2   0   60.72    3.34
   4   2  -1  458.79   13.63
  -4  -2   1  472.42   12.80
  -4  -2   1  498.76   10.41
   4   2  -2 1334.60   23.20
  -4  -2   2 1558.70   22.50
  -4  -2   2 1550.50   21.40
   4   2  -3    5.06    3.02
  -4  -2   3    5.32    2.17
  -4  -2   3    4.53    2.63
   4   2  -4  654.01   16.57
  -4  -2   4  854.96   13.53
  -4  -2   4  854.42   18.07
   4   2  -5 1482.40   26.40
  -4  -2   5 1847.10   20.60
  -4  -2   5 1859.20   29.20
   4   2  -6  170.83    9.35
  -4  -2   6  226.34   10.55
   4   2  -7  100.94    7.83
  -4  -2   7  117.70    8.24
   4   2  -8    6.42    3.90
  -4  -2   8    7.59    3.83
   4   2  -9    5.71    4.41
  -4  -2   9    4.16    4.02
   4   2 -10  350.11   16.49
  -4  -2  10  382.98   17.26
   4   2 -11  132.27   11.28
  -4  -2  11  134.13   11.53
   4   2 -12   62.56    9.34
  -4  -2  12   61.49    9.00
   4   2 -13   17.01    2.26
   4   2 -13    8.51    5.50
  -4  -2  13   13.02    5.70
   4   2 -14   -0.61    4.53
  -4  -2  14    1.12    3.77
   4   2 -15  475.39   23.43
  -4  -2  15  492.99   23.06
   4   2 -16   23.93    7.88
  -4  -2  16   19.26    7.22
   4   2 -17   12.88    7.43
  -4  -2  17   18.11    7.34
   4   2 -18   73.38   12.60
  -4  -2  18   77.09   12.25
   4   2 -19   53.94   11.88
  -4  -2  19   52.27   11.11
   4   2 -20   15.04    8.33
  -4  -2  20   12.29    7.07
   4   2 -21    6.06    7.61
  -4  -2  21    3.30    5.13
   4   2 -22   56.74   13.69
  -4  -2  22   37.28   10.52
   4   2 -23   53.21   13.97
  -4  -2  23   66.09   13.57
   4   2 -24    2.11    7.86
  -4  -2  24    3.39    5.66
   4   2 -25   91.07   17.48
  -4  -2  25   94.52   16.02
   4   2 -26   25.07   11.33
  -4  -2  26   27.85   11.10
   4   2 -27   61.49   15.52
  -4  -2  27   55.54   13.36
   4   2 -28    6.46    6.93
   3   3  25    5.45    6.13
   3   3  24   22.14    7.70
   3   3  23    4.02    6.06
   3   3  22    0.38    5.82
   3   3  21   -1.30    5.60
   3   3  20    1.53    6.20
   3   3  19   18.20    8.92
  -3  -3 -19   25.81    8.42
   3   3  18  282.15   22.47
  -3  -3 -18  260.30   19.67
   3   3  17    7.61    7.58
  -3  -3 -17    7.17    5.94
   3   3  16    5.58    6.67
  -3  -3 -16    9.76    5.90
   3   3  15   61.13   12.23
  -3  -3 -15   70.59   11.97
   3   3  14  177.89   16.22
  -3  -3 -14  159.44   14.67
   3   3  13    0.05    2.43
   3   3  13    1.93    5.23
  -3  -3 -13   -2.69    3.81
   3   3  12    7.01    2.87
   3   3  12    6.68    5.56
  -3  -3 -12    7.55    5.09
   3   3  11    8.22    3.17
   3   3  11    2.80    4.76
  -3  -3 -11    6.80    5.03
   3   3  10   50.97    5.40
   3   3  10   48.64    8.82
  -3  -3 -10   48.98    8.72
   3   3   9   15.64    3.89
   3   3   9   21.01    6.72
  -3  -3  -9   17.60    6.31
   3   3   8  273.69   11.06
   3   3   8  340.36   17.09
  -3  -3  -8  311.09   16.66
   3   3   7   35.45    4.78
   3   3   7   33.37    7.20
  -3  -3  -7   34.17    7.33
   3   3   6  281.51   10.15
   3   3   6  357.97   15.94
  -3  -3  -6  331.02   16.02
   3   3   5  348.36   10.44
   3   3   5  395.85   15.69
  -3  -3  -5  390.48   16.31
   3   3   4  356.89    9.97
   3   3   4  402.44   14.91
  -3  -3  -4  385.83   15.48
   3   3   3   52.63    4.03
   3   3   3   57.35    6.01
  -3  -3  -3   53.95    6.16
   3   3   2  167.59    6.57
   3   3   2  180.61    9.20
  -3  -3  -2  159.88    9.22
   3   3   1    9.41    3.30
  -3  -3  -1    7.74    3.12
  -3  -3  -1   13.58    2.64
   3   3   0  474.00   13.78
  -3  -3   0  473.69   13.94
  -3  -3   0  533.86   12.46
   3   3  -1    8.76    3.14
  -3  -3   1    8.42    2.89
  -3  -3   1    8.60    2.84
   3   3  -2  329.59   11.57
  -3  -3   2  360.08   10.66
  -3  -3   2  413.04   12.22
   3   3  -3   55.82    5.53
  -3  -3   3   69.85    4.71
  -3  -3   3   82.08    6.20
   3   3  -4 2265.90   33.30
  -3  -3   4 2761.40   29.00
  -3  -3   4 3027.40   39.30
   3   3  -5    3.48    2.66
  -3  -3   5    4.35    1.52
  -3  -3   5    4.59    3.02
   3   3  -6  665.26   19.12
  -3  -3   6  684.10   10.36
  -3  -3   6  801.79   21.17
   3   3  -7  281.24   13.34
  -3  -3   7  287.68   13.38
   3   3  -8  136.87   10.50
  -3  -3   8  147.58   10.39
   3   3  -9   17.02    5.93
  -3  -3   9   19.55    6.27
   3   3 -10   65.36    9.10
  -3  -3  10   79.36    9.84
   3   3 -11   52.29    9.02
  -3  -3  11   57.68    8.95
   3   3 -12  185.87   13.93
  -3  -3  12  210.16   14.45
   3   3 -13    3.90    4.61
  -3  -3  13   -0.42    3.77
   3   3 -14  864.89   31.12
  -3  -3  14  901.98   30.81
   3   3 -15  131.37   13.27
  -3  -3  15  140.18   13.11
   3   3 -16   50.42   10.75
  -3  -3  16   56.72   10.59
   3   3 -17    3.70    6.04
  -3  -3  17    7.18    5.41
   3   3 -18    6.06    7.01
  -3  -3  18    7.16    6.16
   3   3 -19   30.91   10.38
  -3  -3  19   32.25    9.11
   3   3 -20    2.55    6.77
  -3  -3  20    3.25    5.32
   3   3 -21   10.63    8.22
  -3  -3  21   19.03    7.78
   3   3 -22    9.42    8.27
  -3  -3  22   11.02    7.24
   3   3 -23    4.09    6.99
  -3  -3  23    3.05    5.50
   3   3 -24  161.26   21.63
  -3  -3  24  183.38   18.44
   3   3 -25    6.43    7.84
  -3  -3  25   -2.36    4.67
   3   3 -26   21.75   10.22
  -3  -3  26   21.35    9.04
   3   3 -27    8.46    8.18
   2   4  25    9.60    6.12
   2   4  24   11.63    6.42
   2   4  23   12.63    7.10
   2   4  22    1.80    5.04
   2   4  21    7.47    6.71
   2   4  20   14.14    7.38
  -2  -4 -20   15.81    6.11
   2   4  19   92.53   15.12
  -2  -4 -19   94.54   14.17
   2   4  18  191.60   18.41
  -2  -4 -18  188.05   17.15
   2   4  17    9.42    7.11
  -2  -4 -17   24.17    7.71
   2   4  16    0.65    5.91
  -2  -4 -16   -2.76    4.15
   2   4  15  112.07   13.55
  -2  -4 -15   99.56   12.39
   2   4  14   19.90    4.84
   2   4  14   11.46    6.94
  -2  -4 -14   11.58    6.69
   2   4  13    7.07    3.28
   2   4  13   10.03    6.46
  -2  -4 -13    4.00    5.38
   2   4  12   10.66    3.72
   2   4  12    3.00    4.74
  -2  -4 -12    0.96    4.24
   2   4  11  232.15   12.24
   2   4  11  287.37   17.08
  -2  -4 -11  263.51   16.92
   2   4  10  149.49    9.59
   2   4  10  189.14   13.51
  -2  -4 -10  156.16   13.07
   2   4   9  139.40    9.17
   2   4   9  156.75   12.28
  -2  -4  -9  160.40   13.02
   2   4   8   59.47    6.31
   2   4   8   67.62    8.45
  -2  -4  -8   64.21    9.50
   2   4   7  306.77   12.41
   2   4   7  380.20   16.49
  -2  -4  -7  323.91   16.85
   2   4   6   19.28    4.75
   2   4   6   21.26    5.87
  -2  -4  -6   22.76    6.58
   2   4   5   49.04    5.79
   2   4   5   39.93    6.30
  -2  -4  -5   35.15    6.98
   2   4   4    4.97    2.96
   2   4   4   10.26    4.06
  -2  -4  -4   11.64    4.65
   2   4   3   50.34    5.16
   2   4   3   52.57    5.65
  -2  -4  -3   49.70    6.65
   2   4   2  115.73    7.10
   2   4   2  103.58    6.99
  -2  -4  -2   99.67    7.98
   2   4   1   68.83    5.86
  -2  -4  -1   59.60    6.08
   2   4   0    5.24    2.82
  -2  -4   0    3.22    2.52
  -2  -4   0    7.29    3.11
   2   4  -1   17.17    3.65
  -2  -4   1   19.44    3.76
  -2  -4   1   18.71    4.03
   2   4  -2  183.33    8.91
  -2  -4   2  210.39    9.09
  -2  -4   2  241.03   10.90
   2   4  -3  127.97    7.86
  -2  -4   3  149.31    7.36
  -2  -4   3  175.91    9.77
   2   4  -4   60.68    6.13
  -2  -4   4   68.49    4.91
  -2  -4   4   81.17    7.10
   2   4  -5  138.62    8.88
  -2  -4   5  162.07    6.82
  -2  -4   5  180.44   10.76
   2   4  -6   77.67    7.89
  -2  -4   6   75.23    4.59
  -2  -4   6   95.48    8.65
   2   4  -7   61.92    8.20
  -2  -4   7   51.88    3.93
  -2  -4   7   61.29    8.28
   2   4  -8   10.02    5.66
  -2  -4   8    9.00    2.36
  -2  -4   8    8.28    4.83
   2   4  -9   10.87    5.66
  -2  -4   9   13.36    2.58
  -2  -4   9   12.91    5.63
   2   4 -10    1.24    1.77
   2   4 -10    4.33    4.73
  -2  -4  10   -0.26    4.22
   2   4 -11   52.51    3.79
   2   4 -11   40.15    8.36
  -2  -4  11   45.37    8.57
   2   4 -12  195.20   15.03
  -2  -4  12  202.96   14.60
   2   4 -13  796.09   29.85
  -2  -4  13  813.09   29.35
   2   4 -14  200.44   16.17
  -2  -4  14  257.15   17.40
   2   4 -15  157.56   15.29
  -2  -4  15  170.63   14.97
   2   4 -16    3.18    5.62
  -2  -4  16   -0.58    4.32
   2   4 -17   81.62   13.53
  -2  -4  17   97.48   13.64
   2   4 -18   32.60   10.38
  -2  -4  18   36.25    9.73
   2   4 -19    4.75    6.75
  -2  -4  19    1.07    4.69
   2   4 -20   26.19   10.35
  -2  -4  20   33.91    9.73
   2   4 -21   -0.98    6.50
  -2  -4  21    4.94    5.73
   2   4 -22   11.95    8.20
  -2  -4  22   14.77    7.50
   2   4 -23   81.35   16.60
  -2  -4  23  113.60   16.83
   2   4 -24   23.51   10.21
  -2  -4  24   30.32    9.59
   2   4 -25    8.58    9.21
  -2  -4  25    4.71    6.13
   2   4 -26    4.29    7.82
  -2  -4  26    0.88    4.75
   2   4 -27    6.52    6.28
   1   5  26   15.39    6.81
   1   5  25   -2.34    5.30
   1   5  24   -0.03    5.39
   1   5  23   19.43    8.04
   1   5  22   37.03   11.05
   1   5  21   55.09   12.72
  -1  -5 -21   39.52   10.15
   1   5  20   13.62    7.70
  -1  -5 -20   10.70    5.87
   1   5  19   92.53   14.99
  -1  -5 -19   90.54   13.93
   1   5  18   -0.55    5.36
  -1  -5 -18    4.01    5.17
   1   5  17    2.81    5.97
  -1  -5 -17    3.13    5.43
   1   5  16    3.53    5.57
  -1  -5 -16    2.24    5.03
   1   5  15   20.70    5.56
   1   5  15   16.50    7.98
  -1  -5 -15   14.02    6.98
   1   5  14   10.63    4.56
   1   5  14    8.92    6.45
  -1  -5 -14    9.04    6.09
   1   5  13  113.95    9.80
   1   5  13  113.78   12.14
  -1  -5 -13  109.31   12.53
   1   5  12   55.85    7.79
   1   5  12   56.50    9.52
  -1  -5 -12   56.75   10.14
   1   5  11   99.00    8.70
   1   5  11  116.55   11.27
  -1  -5 -11   95.69   11.23
   1   5  10  247.75   13.31
   1   5  10  277.67   15.47
  -1  -5 -10  241.74   16.34
   1   5   9  890.94   24.35
   1   5   9 1026.10   28.10
  -1  -5  -9  965.75   30.70
   1   5   8    2.80    3.30
   1   5   8    4.48    4.40
  -1  -5  -8    1.22    4.14
   1   5   7   11.08    4.76
   1   5   7   14.08    5.08
  -1  -5  -7   13.98    6.06
   1   5   6  205.07   11.59
   1   5   6  216.56   11.79
  -1  -5  -6  194.73   13.70
   1   5   5    5.09    4.38
   1   5   5    4.63    3.83
  -1  -5  -5    4.75    4.72
   1   5   4   54.22    6.77
   1   5   4   60.48    6.58
  -1  -5  -4   45.08    7.53
   1   5   3   75.31    7.32
   1   5   3   64.13    6.30
  -1  -5  -3   64.87    7.84
   1   5   2  162.68    9.85
   1   5   2  163.45    8.59
  -1  -5  -2  146.49   10.32
   1   5   1   43.41    5.96
   1   5   1   46.63    5.52
  -1  -5  -1   33.94    5.77
   1   5   0  101.56    7.00
  -1  -5   0   87.67    7.69
  -1  -5   0  111.83    8.58
   1   5  -1   45.52    5.30
  -1  -5   1   55.27    6.16
  -1  -5   1   55.39    6.63
   1   5  -2   24.25    4.57
  -1  -5   2   29.16    4.72
  -1  -5   2   31.13    5.99
   1   5  -3  220.83   10.72
  -1  -5   3  248.31   10.97
  -1  -5   3  282.33   13.66
   1   5  -4   46.09    6.43
  -1  -5   4   45.17    5.51
  -1  -5   4   53.47    7.74
   1   5  -5   36.29    6.66
  -1  -5   5   45.95    5.50
  -1  -5   5   50.31    7.97
   1   5  -6   56.12    7.99
  -1  -5   6   49.55    5.33
  -1  -5   6   68.82    9.06
   1   5  -7   58.72    8.53
  -1  -5   7   42.88    4.84
  -1  -5   7   55.43    8.66
   1   5  -8    8.60    5.53
  -1  -5   8   11.32    3.05
  -1  -5   8   15.77    5.89
   1   5  -9   12.00    5.74
  -1  -5   9   14.28    3.01
  -1  -5   9   12.28    5.49
   1   5 -10    0.14    4.16
  -1  -5  10   -0.39    3.77
   1   5 -11  790.56   28.53
  -1  -5  11  839.39   29.29
   1   5 -12  286.80   18.38
  -1  -5  12  287.21   17.96
   1   5 -13  254.44   18.03
  -1  -5  13  308.74   18.99
   1   5 -14   67.34   11.76
  -1  -5  14   77.29   11.84
   1   5 -15   11.46    7.48
  -1  -5  15    7.89    5.91
   1   5 -16    8.23    6.95
  -1  -5  16    3.31    5.59
   1   5 -17   33.07   10.57
  -1  -5  17   25.53    8.46
   1   5 -18    3.93    6.89
  -1  -5  18    4.64    5.73
   1   5 -19   84.82   15.38
  -1  -5  19  105.73   15.21
   1   5 -20   30.09   10.77
  -1  -5  20   40.31   10.85
   1   5 -21    9.35    8.05
  -1  -5  21   19.51    7.79
   1   5 -22   -0.40    6.62
  -1  -5  22    7.67    6.53
   1   5 -23   46.94   13.42
  -1  -5  23   66.10   14.15
   1   5 -24   -0.18    6.73
  -1  -5  24    4.67    5.95
   1   5 -25   -5.42    6.34
  -1  -5  25    2.73    4.77
   1   5 -26    3.31    7.70
   0   6  22   50.20   11.72
   0  -6 -22   35.17    9.47
   0   6  21   10.98    6.77
   0  -6 -21   10.74    5.34
   0   6  20   21.93    8.82
   0  -6 -20   24.52    7.82
   0   6  19    8.88    6.63
   0  -6 -19    2.39    4.19
   0   6  18  220.26   18.44
   0  -6 -18  201.75   18.18
   0   6  17   14.74    7.75
   0  -6 -17   19.43    7.99
   0   6  16    4.92    4.46
   0   6  16   -0.94    5.33
   0  -6 -16    0.93    4.85
   0   6  15   13.84    5.52
   0   6  15   15.85    7.38
   0  -6 -15   18.21    7.42
   0   6  14  201.29   14.13
   0   6  14  225.77   16.59
   0  -6 -14  207.27   17.20
   0   6  13   58.45    9.19
   0   6  13   55.22    9.73
   0  -6 -13   60.60   10.90
   0   6  12   64.45    8.82
   0   6  12   70.44    9.93
   0  -6 -12   55.68   10.29
   0   6  11   10.65    4.57
   0   6  11   12.49    5.14
   0  -6 -11    5.53    4.90
   0   6  10  535.21   20.85
   0   6  10  610.54   21.87
   0  -6 -10  543.78   24.48
   0   6   9   -0.20    2.79
   0   6   9   -0.15    3.35
   0  -6  -9    0.22    3.68
   0   6   8  347.77   16.35
   0   6   8  429.03   16.81
   0  -6  -8  381.15   19.84
   0   6   7  137.47   10.60
   0   6   7  150.33    9.89
   0  -6  -7  136.61   12.37
   0   6   6   29.69    6.57
   0   6   6   34.59    5.67
   0  -6  -6   25.68    7.11
   0   6   5    2.72    4.50
   0   6   5    1.04    3.19
   0  -6  -5    4.26    4.44
   0   6   4   -0.93    3.74
   0   6   4    1.66    3.45
   0  -6  -4   -1.69    4.08
   0   6   3    2.11    4.36
   0   6   3    3.13    3.54
   0  -6  -3    2.72    4.23
   0   6   2    5.14    4.75
   0   6   2    5.47    3.92
   0  -6  -2    3.82    4.52
   0   6   1   24.26    6.25
   0   6   1   25.59    4.99
   0  -6  -1   15.68    5.47
   0   6   0   34.48    5.46
   0  -6   0   22.83    5.93
   0  -6   0   29.17    6.74
   0   6  -1   22.18    5.06
   0  -6   1   19.49    5.43
   0  -6   1   24.99    6.51
   0   6  -2    3.25    3.77
   0  -6   2    4.35    4.00
   0  -6   2    4.48    5.05
   0   6  -3   -0.79    3.55
   0  -6   3    5.00    3.86
   0  -6   3    1.71    4.72
   0   6  -4   -1.03    3.67
   0  -6   4    0.35    2.94
   0  -6   4    1.27    4.81
   0   6  -5   -0.61    3.76
   0  -6   5   -0.39    2.48
   0  -6   5   -0.13    4.37
   0   6  -6   23.84    6.33
   0  -6   6   26.42    4.64
   0  -6   6   29.22    7.28
   0   6  -7  136.93   11.31
   0  -6   7  119.25    7.98
   0  -6   7  148.73   12.58
   0   6  -8  351.47   17.75
   0  -6   8  360.92   13.41
   0  -6   8  399.24   20.06
   0   6  -9    2.07    4.44
   0  -6   9    0.90    1.99
   0  -6   9   -2.22    3.08
   0   6 -10  545.43   23.73
   0  -6  10  617.57   17.61
   0  -6  10  609.03   25.70
   0   6 -11    8.70    5.87
   0  -6  11   10.48    5.57
   0   6 -12   55.11   10.57
   0  -6  12   63.84   11.07
   0   6 -13   49.87   10.72
   0  -6  13   65.13   11.58
   0   6 -14  192.55   17.29
   0  -6  14  202.52   17.06
   0   6 -15   14.11    8.08
   0  -6  15   22.98    8.45
   0   6 -16    2.36    6.47
   0  -6  16    2.03    5.15
   0   6 -17   15.25    8.53
   0  -6  17   23.38    8.27
   0   6 -18  173.11   18.25
   0  -6  18  236.87   19.71
   0   6 -19    0.63    7.63
   0  -6  19    9.53    6.35
   0   6 -20   24.83   10.58
   0  -6  20   22.54    8.49
   0   6 -21    5.88    8.24
   0  -6  21   13.56    7.34
   0   6 -22   39.24   12.89
   0  -6  22   55.27   12.44
   0   6 -23   43.38   12.81
   0  -6  23   61.59   13.85
   0   6 -24    1.96    6.65
   0  -6  24    5.84    5.45
   0   6 -25    1.87    7.60
   1  -7 -22   48.89   11.49
   1  -7 -21   20.93    7.40
   1  -7 -20    0.81    4.43
   1  -7 -19  105.23   15.53
   1  -7 -18   30.71    9.48
   1  -7 -17   19.52    8.04
  -1   7  16   -1.69    4.45
   1  -7 -16    3.21    4.87
  -1   7  15   18.58    6.76
  -1   7  15   27.21    7.81
   1  -7 -15   19.56    8.18
  -1   7  14   19.16    6.29
  -1   7  14   19.51    7.09
   1  -7 -14   15.31    7.37
  -1   7  13    9.82    5.20
  -1   7  13    4.13    4.83
   1  -7 -13    3.53    5.16
  -1   7  12  213.82   14.87
  -1   7  12  248.65   15.05
   1  -7 -12  198.38   16.76
  -1   7  11  195.26   13.90
  -1   7  11  222.86   13.59
   1  -7 -11  201.51   16.44
  -1   7  10   26.01    6.91
  -1   7  10   34.03    6.55
   1  -7 -10   31.16    8.66
  -1   7   9  169.66   12.64
  -1   7   9  192.06   11.51
   1  -7  -9  175.44   14.81
  -1   7   8  132.54   11.35
  -1   7   8  146.89    9.75
   1  -7  -8  148.20   13.45
  -1   7   7    4.42    3.98
  -1   7   7    4.36    3.45
   1  -7  -7    7.60    5.07
  -1   7   6   51.35    8.26
  -1   7   6   45.22    5.63
   1  -7  -6   38.48    7.95
  -1   7   5  336.22   16.94
  -1   7   5  338.60   12.33
   1  -7  -5  321.17   17.87
  -1   7   4   30.74    7.21
  -1   7   4   30.76    4.66
   1  -7  -4   25.36    6.73
  -1   7   3   -2.06    3.54
  -1   7   3    0.37    2.71
   1  -7  -3   -1.44    3.22
  -1   7   2  208.99   13.97
  -1   7   2  203.80    9.46
   1  -7  -2  187.05   13.29
  -1   7   1  819.15   26.58
  -1   7   1  736.85   17.79
   1  -7  -1  721.42   24.39
  -1   7   0   82.14    7.00
   1  -7   0   78.52    8.88
  -1   7  -1    2.69    3.30
   1  -7   1    2.75    3.89
   1  -7   1    1.24    4.15
  -1   7  -2   47.16    6.17
   1  -7   2   49.31    7.46
   1  -7   2   57.33    9.18
  -1   7  -3   58.63    7.29
   1  -7   3   60.11    7.40
   1  -7   3   79.86    9.91
  -1   7  -4  106.77    9.02
   1  -7   4  101.99    8.87
   1  -7   4  131.35   12.09
  -1   7  -5   31.54    6.34
   1  -7   5   34.43    5.96
   1  -7   5   30.74    7.85
  -1   7  -6   -2.47    2.99
   1  -7   6    0.28    2.07
   1  -7   6   -0.61    3.14
  -1   7  -7  147.70   12.17
   1  -7   7  135.60    9.38
   1  -7   7  163.23   13.61
  -1   7  -8  134.91   12.07
   1  -7   8  132.64    9.37
   1  -7   8  157.18   13.87
  -1   7  -9  371.30   19.68
   1  -7   9  396.05   15.96
   1  -7   9  352.80   20.44
  -1   7 -10   35.93    8.71
   1  -7  10   33.96    5.55
   1  -7  10   34.74    9.02
  -1   7 -11    0.99    5.15
   1  -7  11    4.36    5.78
  -1   7 -12    5.05    6.02
   1  -7  12   11.80    6.52
  -1   7 -13  148.86   15.41
   1  -7  13  191.57   16.90
  -1   7 -14   18.57    8.43
   1  -7  14   17.10    7.87
  -1   7 -15    0.93    6.07
   1  -7  15    1.25    5.12
  -1   7 -16    1.88    6.11
   1  -7  16    5.19    5.68
  -1   7 -17   78.51   15.02
   1  -7  17  100.17   15.43
  -1   7 -18   -2.84    5.91
   1  -7  18   -1.14    4.08
  -1   7 -19   61.98   14.26
   1  -7  19   79.95   14.87
  -1   7 -20   53.16   13.93
   1  -7  20   71.49   14.40
  -1   7 -21   49.83   13.87
   1  -7  21   39.77   11.25
  -1   7 -22   19.93    9.88
   1  -7  22   32.63    9.62
  -1   7 -23   -2.44    5.83
   1  -7  23    3.70    5.75
  -1   7 -24    6.14    7.80
   2  -8 -23   45.37   11.31
   2  -8 -22   16.28    7.32
   2  -8 -21   30.58    9.28
   2  -8 -20   28.12    8.89
   2  -8 -19   24.01    8.25
   2  -8 -18   42.66   11.23
  -2   8  17    8.20    5.65
   2  -8 -17    3.67    5.76
  -2   8  16   27.69    9.01
   2  -8 -16   30.52    9.62
  -2   8  15   38.25    9.62
   2  -8 -15   26.82    9.35
  -2   8  14    7.25    6.00
   2  -8 -14   10.04    6.73
  -2   8  13  200.63   16.32
   2  -8 -13  210.66   18.18
  -2   8  12   23.00    7.65
   2  -8 -12   26.27    8.75
  -2   8  11   34.31    8.62
   2  -8 -11   36.03    9.74
  -2   8  10  140.02   12.94
   2  -8 -10  144.99   14.58
  -2   8   9   68.60   10.24
   2  -8  -9   62.13   10.97
  -2   8   8   84.76   10.10
   2  -8  -8   82.54   12.01
  -2   8   7   39.69    8.41
   2  -8  -7   41.23    8.80
  -2   8   6    7.74    5.19
   2  -8  -6    5.50    4.43
  -2   8   5    2.48    4.08
   2  -8  -5    2.04    3.55
  -2   8   4  181.89   14.10
   2  -8  -4  147.74   12.91
  -2   8   3  283.93   17.21
  -2   8   3  266.94   10.10
   2  -8  -3  250.99   16.20
  -2   8   2    3.09    4.47
  -2   8   2    6.98    2.90
   2  -8  -2    0.79    3.47
  -2   8   1   96.64   10.54
  -2   8   1   88.10    6.81
   2  -8  -1   92.53   10.13
  -2   8   0  429.36   21.01
  -2   8   0  382.77   13.56
   2  -8   0  383.08   19.00
  -2   8  -1  142.64    9.03
   2  -8   1  150.40   11.96
  -2   8  -2   -0.04    2.64
   2  -8   2    0.81    2.82
   2  -8   2   -1.98    3.63
  -2   8  -3   53.83    7.17
   2  -8   3   61.12    8.46
   2  -8   3   67.05   10.72
  -2   8  -4    4.51    4.07
   2  -8   4    5.26    3.11
   2  -8   4    6.44    5.00
  -2   8  -5  208.72   13.16
   2  -8   5  220.29   13.47
   2  -8   5  266.77   17.99
  -2   8  -6  175.67   12.78
   2  -8   6  164.11   11.35
   2  -8   6  199.59   15.90
  -2   8  -7  114.01   11.13
   2  -8   7  109.28    9.45
   2  -8   7  128.59   13.44
  -2   8  -8    8.56    5.78
   2  -8   8    6.39    3.23
   2  -8   8    5.49    5.82
  -2   8  -9  295.44   18.50
   2  -8   9  297.66   15.23
   2  -8   9  323.70   21.14
  -2   8 -10   20.30    7.59
   2  -8  10   14.11    7.10
  -2   8 -11    4.79    6.68
   2  -8  11   11.69    6.95
  -2   8 -12   -5.07    5.03
   2  -8  12   -2.63    4.45
  -2   8 -13   21.52    8.47
   2  -8  13   23.51    8.74
  -2   8 -14   -0.61    5.02
   2  -8  14    2.63    5.85
  -2   8 -15    6.40    6.89
   2  -8  15    2.63    5.83
  -2   8 -16  114.68   16.59
   2  -8  16  126.29   17.35
  -2   8 -17   12.80    8.61
   2  -8  17   26.07    9.35
  -2   8 -18   10.34    7.31
   2  -8  18   10.13    6.31
  -2   8 -19   75.88   15.68
   2  -8  19  106.28   17.28
  -2   8 -20    1.39    6.21
   2  -8  20    6.23    6.58
  -2   8 -21    0.25    6.02
   2  -8  21    7.05    6.57
  -2   8 -22   20.10   10.08
   2  -8  22   30.38    9.74
  -2   8 -23    1.69    6.62
   3  -9 -24   56.50   11.59
   3  -9 -23   38.70   10.32
   3  -9 -22   60.30   13.07
   3  -9 -21    3.93    4.62
   3  -9 -20    4.54    4.55
   3  -9 -19   33.45    9.87
  -3   9  18   14.48    6.56
   3  -9 -18    6.51    5.83
  -3   9  17   27.68    8.63
   3  -9 -17   34.90   10.56
  -3   9  16    4.65    5.49
   3  -9 -16    0.56    4.70
  -3   9  15    6.40    6.13
   3  -9 -15    4.05    5.55
  -3   9  14   27.43    8.96
   3  -9 -14   25.11    9.10
  -3   9  13   -2.23    4.74
   3  -9 -13   -0.58    4.57
  -3   9  12   14.51    7.31
   3  -9 -12   13.07    7.06
  -3   9  11    1.70    5.70
   3  -9 -11    4.91    5.69
  -3   9  10    1.06    5.68
   3  -9 -10    7.16    5.88
  -3   9   9   75.79   11.85
   3  -9  -9   77.06   12.60
  -3   9   8    0.40    5.12
   3  -9  -8    5.62    5.04
  -3   9   7   -1.90    4.67
   3  -9  -7    3.75    4.35
  -3   9   6    5.03    5.92
   3  -9  -6    3.65    4.76
  -3   9   5   70.26   11.40
   3  -9  -5   68.28   11.09
  -3   9   4  195.30   15.78
   3  -9  -4  147.96   13.68
  -3   9   3   80.82   11.74
   3  -9  -3   87.29   11.82
  -3   9   2    2.65    4.42
   3  -9  -2    6.77    4.52
  -3   9   1   87.31   12.31
   3  -9  -1   91.63   10.59
  -3   9   0  473.99   23.83
   3  -9   0  471.24   22.58
  -3   9  -1   41.84    9.64
   3  -9   1   40.09    8.24
   3  -9   2    6.01    3.94
  -3   9  -3   11.72    4.53
   3  -9   3   19.00    5.90
   3  -9   3   22.67    8.03
  -3   9  -4   82.62    8.82
   3  -9   4  104.02   10.19
   3  -9   4  111.34   13.07
  -3   9  -5   72.30    8.59
   3  -9   5   82.90    9.19
   3  -9   5   76.46   12.43
  -3   9  -6  110.58   11.09
   3  -9   6  120.70   10.88
   3  -9   6  120.14   13.37
  -3   9  -7   77.07   10.61
   3  -9   7   85.26    9.08
   3  -9   7   97.35   14.12
  -3   9  -8   41.73    9.44
   3  -9   8   49.01    8.07
   3  -9   8   30.57    9.45
  -3   9  -9   76.39   11.86
   3  -9   9   76.30   13.31
  -3   9 -10   27.55    8.66
   3  -9  10   42.79   11.06
  -3   9 -11   12.47    6.70
   3  -9  11    9.40    6.84
  -3   9 -12    6.88    6.30
   3  -9  12    4.05    6.30
  -3   9 -13    4.19    5.94
   3  -9  13    2.45    5.76
  -3   9 -14   72.34   13.54
   3  -9  14   92.28   15.59
  -3   9 -15   -2.26    5.58
   3  -9  15    7.34    6.86
  -3   9 -16   -5.76    5.22
   3  -9  16   -4.43    5.50
  -3   9 -17    6.65    6.28
   3  -9  17    6.11    7.03
  -3   9 -18    3.83    5.95
   3  -9  18   14.39    8.91
  -3   9 -19    5.17    7.54
   3  -9  19   12.45    7.94
  -3   9 -20   11.51    8.24
   3  -9  20   16.26    8.29
  -3   9 -21   13.25    8.93
   3  -9  21   21.80    8.23
  -3   9 -22   -5.94    5.95
   4 -10 -23   60.51   13.14
   4 -10 -22   32.35    9.32
   4 -10 -21    9.53    5.14
   4 -10 -20   61.92   13.46
   4 -10 -19   24.97    8.76
  -4  10  18    4.74    6.23
   4 -10 -18    3.63    4.74
  -4  10  17    5.83    5.70
   4 -10 -17    8.56    5.42
  -4  10  16   38.46   10.62
   4 -10 -16   49.43   12.21
  -4  10  15  121.50   14.54
   4 -10 -15  104.43   16.21
  -4  10  14   17.30    8.04
   4 -10 -14   11.69    7.20
  -4  10  13   46.29   11.38
   4 -10 -13   49.47   11.89
  -4  10  12   22.58    9.00
   4 -10 -12   20.34    8.27
  -4  10  11   15.98    8.51
   4 -10 -11   19.35    8.45
  -4  10  10   50.39   11.12
   4 -10 -10   41.78   10.91
  -4  10   9   76.64   13.09
   4 -10  -9   63.76   12.33
  -4  10   8   -1.63    4.64
   4 -10  -8    1.14    4.44
  -4  10   7   80.37   13.02
   4 -10  -7   84.02   13.42
  -4  10   6   14.49    7.88
   4 -10  -6   17.21    7.08
  -4  10   5   82.07   13.19
   4 -10  -5   85.88   13.01
  -4  10   4   75.46   12.89
   4 -10  -4   68.71   11.69
  -4  10   3   13.58    7.98
   4 -10  -3   11.62    6.29
  -4  10   2   12.71    6.97
   4 -10  -2    6.51    5.46
  -4  10   1    9.32    7.11
   4 -10  -1    7.19    5.13
  -4  10   0  268.01   19.64
   4 -10   0  220.68   16.82
  -4  10  -1  113.72   15.11
   4 -10   1   85.46   11.89
  -4  10  -2   89.35   13.73
   4 -10   2   79.65   11.47
   4 -10   3   52.54    9.89
   4 -10   4   46.28    9.21
   4 -10   4   51.51   11.41
   4 -10   5  165.49   14.04
   4 -10   5  206.53   18.41
   4 -10   6   93.02   10.60
   4 -10   6  116.15   15.90
   4 -10   7    4.17    3.49
   4 -10   7    4.81    5.87
   4 -10   8    1.99    5.27
   4 -10   9   65.83   13.43
   4 -10  10    4.58    6.11
   4 -10  11   15.67    7.89
  -4  10 -12   48.87   11.06
   4 -10  12   68.92   14.24
  -4  10 -13   72.26   13.55
   4 -10  13   73.13   14.73
  -4  10 -14    5.79    6.00
   4 -10  14    2.47    5.46
  -4  10 -15   -5.97    4.67
   4 -10  15   -3.44    5.53
  -4  10 -16   16.39    7.82
   4 -10  16   16.49    8.08
  -4  10 -17    6.41    6.34
   4 -10  17    4.84    6.03
  -4  10 -18   -1.47    6.01
   4 -10  18    9.50    5.95
  -4  10 -19   12.79    8.38
   4 -10  19   18.98    9.19
  -4  10 -20    0.78    5.73
   4 -10  20   10.49    5.15
   5 -11 -23   24.75    7.42
   5 -11 -22   17.47    6.85
   5 -11 -21   28.44    8.73
   5 -11 -20   32.99   10.11
  -5  11  19   11.99    6.69
   5 -11 -19   15.05    7.99
  -5  11  18    7.45    6.28
   5 -11 -18   16.58    6.83
  -5  11  17  100.59   15.88
   5 -11 -17   84.23   15.36
  -5  11  16    6.33    6.54
   5 -11 -16    5.66    4.78
  -5  11  15   35.94   10.89
   5 -11 -15   42.38   11.83
  -5  11  14  123.60   17.14
   5 -11 -14  128.28   17.92
  -5  11  13   21.13    8.63
   5 -11 -13   12.60    6.84
  -5  11  12    6.19    6.17
   5 -11 -12    7.07    6.08
  -5  11  11    3.89    6.75
   5 -11 -11    4.51    5.38
  -5  11  10   17.60    8.90
   5 -11 -10    5.34    5.65
  -5  11   9   14.67    8.12
   5 -11  -9    9.64    6.66
  -5  11   8   65.81   13.23
   5 -11  -8   57.42   12.25
  -5  11   7   83.73   14.28
   5 -11  -7   79.72   13.77
  -5  11   6    3.07    6.75
   5 -11  -6   -0.54    4.56
  -5  11   5  245.77   20.21
   5 -11  -5  247.13   19.77
  -5  11   4   75.77   13.81
   5 -11  -4   69.37   12.76
  -5  11   3   21.83    9.04
   5 -11  -3   27.72    8.54
  -5  11   2    1.34    6.99
   5 -11  -2    5.69    5.39
  -5  11   1   52.25   12.41
   5 -11  -1   59.46   11.40
  -5  11   0   -2.20    5.82
   5 -11   0    4.65    5.08
  -5  11  -1   84.75   14.28
   5 -11   1   87.86   13.05
  -5  11  -2  114.37   15.97
   5 -11   2  103.03   12.24
  -5  11  -3   30.86   10.24
   5 -11   3   19.28    6.72
  -5  11  -4   50.87   11.98
   5 -11   4   54.97   10.33
   5 -11   5  163.31   14.72
   5 -11   6   20.08    6.86
   5 -11   6   23.34    9.51
   5 -11   7   37.61   11.05
   5 -11   8   25.58    9.92
   5 -11   9   10.22    7.36
   5 -11  10   65.51   14.38
   5 -11  11   71.23   14.58
   5 -11  12   44.48   11.98
   5 -11  13    4.13    6.04
   5 -11  14   14.74    7.22
   5 -11  15   96.90   17.72
   5 -11  16   19.43    9.34
   5 -11  17   17.97    8.76
   5 -11  18   27.50    8.98
   6 -12 -21   16.19    6.03
   6 -12 -20   23.08    7.58
  -6  12  19   13.50    7.85
   6 -12 -19    6.48    4.73
  -6  12  18   36.35   11.06
   6 -12 -18   31.32    9.83
  -6  12  17   27.92   10.12
   6 -12 -17   24.64    9.21
  -6  12  16    1.14    6.41
   6 -12 -16    7.04    5.66
  -6  12  15   50.49   13.25
   6 -12 -15   59.29   13.66
  -6  12  14   75.05   14.93
   6 -12 -14   84.59   15.68
  -6  12  13   31.18   10.98
   6 -12 -13   38.94   11.12
  -6  12  12    5.95    6.94
   6 -12 -12    9.30    6.19
  -6  12  11    1.87    6.49
   6 -12 -11    5.30    5.75
  -6  12  10   22.07    9.75
   6 -12 -10   10.64    6.61
  -6  12   9   17.69    9.25
   6 -12  -9   15.40    7.39
  -6  12   8   63.99   13.97
   6 -12  -8   56.66   12.63
  -6  12   7    1.60    6.84
   6 -12  -7   -1.76    4.55
  -6  12   6   32.14   10.75
   6 -12  -6   26.98    9.46
  -6  12   5   33.42   11.38
   6 -12  -5   30.39    9.77
  -6  12   4   47.72   12.81
   6 -12  -4   48.83   11.27
  -6  12   3    0.75    6.94
   6 -12  -3    6.15    5.18
  -6  12   2    1.28    6.75
   6 -12  -2    3.06    4.76
  -6  12   1   15.99    9.05
   6 -12  -1   13.17    6.48
  -6  12   0  127.40   15.92
   6 -12   0  109.30   13.39
  -6  12  -1   72.12   14.44
   6 -12   1   65.27   12.32
  -6  12  -2   -1.19    5.01
   6 -12   2    2.24    4.40
  -6  12  -3   27.12   10.17
   6 -12   3   27.70    8.25
  -6  12  -4   24.14    9.30
   6 -12   4   23.87    7.46
  -6  12  -5   45.94   12.45
   6 -12   5   46.67   10.30
  -6  12  -6  100.25   16.25
   6 -12   8   -3.75    5.57
   6 -12   9   12.09    7.86
   6 -12  10   39.62   11.22
   6 -12  11   12.99    7.33
   6 -12  12   10.17    7.70
   6 -12  13    8.65    6.87
   6 -12  14   59.72   13.42
   6 -12  15   49.60   11.69
   6 -12  16    8.11    4.64
  -7  13  20   18.85    5.65
  -7  13  19   22.16    9.16
   7 -13 -19   14.38    5.92
  -7  13  18   24.08    9.31
   7 -13 -18   17.66    6.70
  -7  13  17    0.79    5.79
   7 -13 -17    2.62    4.09
  -7  13  16   11.70    7.78
   7 -13 -16   16.00    7.43
  -7  13  15    0.06    6.57
   7 -13 -15    5.08    4.95
  -7  13  14   53.40   13.74
   7 -13 -14   51.58   12.78
  -7  13  13    5.37    7.48
   7 -13 -13    4.69    5.01
  -7  13  12   -0.48    7.20
   7 -13 -12    1.16    4.46
  -7  13  11  100.99   17.17
   7 -13 -11  112.65   17.80
  -7  13  10    0.57    6.55
   7 -13 -10    3.18    5.68
  -7  13   9   27.54   10.99
   7 -13  -9   30.60   10.51
  -7  13   8   14.15    9.21
   7 -13  -8    9.77    6.58
  -7  13   7    7.94    7.96
   7 -13  -7    6.61    5.90
  -7  13   6   10.82    8.66
   7 -13  -6    2.50    5.05
  -7  13   5  112.25   17.98
   7 -13  -5   90.04   15.28
  -7  13   4   77.14   15.57
   7 -13  -4   74.58   14.09
  -7  13   3   -1.36    5.78
   7 -13  -3    0.65    3.64
  -7  13   2   84.61   16.42
   7 -13  -2   95.79   15.29
  -7  13   1   41.26   12.79
   7 -13  -1   56.69   12.46
  -7  13   0   -3.20    5.72
   7 -13   0    1.74    3.94
  -7  13  -1   12.83    8.43
   7 -13   1   13.16    6.56
  -7  13  -2   36.14   11.63
   7 -13   2   31.21    9.18
  -7  13  -3   14.51    8.39
   7 -13   3   20.24    6.80
  -7  13  -4    4.85    6.85
   7 -13   4    4.72    4.20
  -7  13  -5    9.50    6.75
  -7  13  -6    8.76    7.05
  -7  13  -7    7.11    6.57
  -7  13  -8   14.35    7.16
  -7  13  -9   23.45    8.88
  -7  13 -10    8.46    6.12
   7 -13  13   21.91    8.39
  -8  14  18   -1.64    5.22
  -8  14  17    6.60    6.00
  -8  14  16   33.48   11.46
   8 -14 -16   38.92   10.15
  -8  14  15   30.26   10.45
   8 -14 -15   31.52    9.41
  -8  14  14   34.98   11.43
   8 -14 -14   31.50    9.46
  -8  14  13   32.44   11.01
   8 -14 -13   37.78   10.72
  -8  14  12   51.97   13.98
   8 -14 -12   47.16   12.61
  -8  14  11    2.11    7.26
   8 -14 -11    5.98    5.57
  -8  14  10   -1.16    7.98
   8 -14 -10    1.46    4.52
  -8  14   9   80.64   16.84
   8 -14  -9   73.55   15.31
  -8  14   8    7.03    8.19
   8 -14  -8   12.57    7.44
  -8  14   7   -3.12    6.67
   8 -14  -7    4.23    4.71
  -8  14   6   10.04    8.32
   8 -14  -6    8.07    7.41
  -8  14   5    7.92    7.74
   8 -14  -5    4.45    4.92
  -8  14   4   29.32   11.43
   8 -14  -4   42.23   11.77
  -8  14   3   30.97   12.37
   8 -14  -3   34.26   10.67
  -8  14   2   35.37   12.37
   8 -14  -2   34.85   10.83
  -8  14   1    4.57    6.45
   8 -14  -1    6.45    6.17
  -8  14   0   21.15    9.59
   8 -14   0   12.43    6.82
  -8  14  -1   71.07   15.16
   8 -14   1   49.38   11.57
  -8  14  -2    4.50    5.82
   8 -14   2    5.45    4.81
  -8  14  -3   10.22    8.14
   8 -14   3    5.93    4.45
  -8  14  -4    8.36    6.35
  -8  14  -5   14.55    8.06
  -8  14  -6   35.97   10.93
  -8  14  -7   45.34   12.37
  -8  14  -8    7.94    6.30
  -8  14  -9   38.50   10.33
  -8  14 -10    1.69    4.85
  -9  15  15    8.12    6.02
  -9  15  14   39.44   10.72
  -9  15  13   25.82    9.23
   9 -15 -13   21.30    5.74
  -9  15  12    4.40    6.79
   9 -15 -12    5.42    3.77
  -9  15  11    3.47    6.18
   9 -15 -11   -1.01    3.29
  -9  15  10   14.01    8.18
   9 -15 -10   24.58    7.88
  -9  15   9    9.55    7.32
   9 -15  -9   20.57    7.72
  -9  15   8   13.09    8.09
   9 -15  -8   13.37    6.77
  -9  15   7   15.08    9.56
   9 -15  -7    5.84    5.56
  -9  15   6    4.72    6.73
   9 -15  -6    7.18    6.57
  -9  15   5   94.17   18.13
   9 -15  -5   96.14   17.23
  -9  15   4   22.59   10.04
   9 -15  -4   28.10    9.33
  -9  15   3   16.72    8.92
   9 -15  -3    8.80    5.37
  -9  15   2    6.22    5.45
   9 -15  -2    4.11    5.17
  -9  15   1   22.93    8.96
   9 -15  -1   13.48    6.39
  -9  15   0    3.68    5.13
   9 -15   0    6.21    5.49
  -9  15  -1   40.80   12.06
   9 -15   1   39.23   10.66
  -9  15  -2   57.60   14.26
   9 -15   2   24.98    7.80
  -9  15  -3   27.14   10.01
  -9  15  -4    8.27    6.59
  -9  15  -5   33.31   10.41
  10 -16  -5   30.50    7.57
  10 -16  -4   -0.17    3.46
  10 -16  -2    4.21    4.14
  10 -16  -1   11.53    4.57
  10 -16   0   -1.92    3.33
  10 -16   1   24.52    5.51
 -20  12   4    4.16    4.68
 -20  12   5   16.87    7.40
 -20  12   6   72.13   14.38
 -20  12   7   15.70    7.46
 -20  12   8    0.97    5.24
 -20  12   9    6.02    5.60
 -20  12  10    4.15    4.98
 -20  12  11   39.19   11.25
 -20  12  12    5.23    5.32
 -20  12  13    9.58    4.81
  19 -11   1   11.28    4.57
  19 -11   0   51.12   12.15
  19 -11  -1   42.26   11.11
  19 -11  -2    4.89    4.27
 -19  11   2   11.14    5.75
  19 -11  -3    8.75    5.76
 -19  11   3   -0.75    4.77
  19 -11  -4   37.22   10.99
 -19  11   4   30.24   10.33
  19 -11  -5   44.94   12.79
 -19  11   5   60.54   13.86
  19 -11  -6    7.56    6.17
 -19  11   6   14.08    6.18
  19 -11  -7   29.64    9.92
 -19  11   7   33.83   10.05
  19 -11  -8   13.45    7.37
 -19  11   8    8.22    6.15
  19 -11  -9   27.23    9.19
 -19  11   9   13.19    7.53
  19 -11 -10   24.94    8.69
 -19  11  10   23.76    8.40
  19 -11 -11    9.32    6.83
 -19  11  11   21.85    8.24
  19 -11 -12    4.80    4.39
 -19  11  12    7.80    5.47
  19 -11 -13   27.74    9.17
 -19  11  13   31.46   10.16
  19 -11 -14    9.37    6.25
 -19  11  14   13.52    6.96
  19 -11 -15   15.31    7.06
 -19  11  15   14.98    6.90
  19 -11 -16    2.31    3.91
 -19  11  16    2.00    5.26
  19 -11 -17   15.55    5.75
 -19  11  17   10.57    6.33
  19 -11 -18   10.94    4.75
 -19  11  18   11.41    5.26
  19 -11 -19    9.25    5.03
  19 -11 -20   25.06    7.14
  18 -10   6   13.84    4.69
  18 -10   5    1.92    4.89
  18 -10   4   10.09    5.12
  18 -10   3   12.63    5.84
  18 -10   2   17.98    6.91
  18 -10   1   33.35   11.50
  18 -10   0   37.36   10.57
  18 -10  -1    8.68    6.52
 -18  10   1   14.12    7.57
  18 -10  -2   17.70    8.13
 -18  10   2   15.15    7.61
  18 -10  -3   27.39   10.04
 -18  10   3   33.01   10.37
  18 -10  -4    6.94    5.10
 -18  10   4    9.24    6.01
  18 -10  -5    0.59    4.42
 -18  10   5   10.49    6.72
  18 -10  -6   38.60   11.25
 -18  10   6   39.73   11.32
  18 -10  -7    6.58    6.29
 -18  10   7    8.82    5.90
  18 -10  -8    2.20    5.19
 -18  10   8    2.10    5.26
  18 -10  -9   15.21    7.01
 -18  10   9   11.84    6.73
  18 -10 -10   82.04   15.69
 -18  10  10   90.34   16.11
  18 -10 -11  127.17   18.83
 -18  10  11  138.29   17.10
  18 -10 -12   65.96   14.25
 -18  10  12   60.02   13.45
  18 -10 -13   34.17   10.38
 -18  10  13   24.15    9.19
  18 -10 -14    4.80    4.55
 -18  10  14    3.43    5.44
  18 -10 -15   23.69    8.12
 -18  10  15    9.77    6.17
  18 -10 -16   42.48   11.45
 -18  10  16   50.37   13.09
  18 -10 -17    2.06    4.12
 -18  10  17    6.97    6.08
  18 -10 -18   22.99    8.02
 -18  10  18   26.86    9.35
  18 -10 -19   31.56    8.63
 -18  10  19   44.27   11.81
  18 -10 -20   25.91    8.25
 -18  10  20   22.68    8.56
  18 -10 -21    3.99    4.33
 -18  10  21    2.66    4.71
  18 -10 -22   52.22   12.69
 -18  10  22   39.41   11.13
  18 -10 -23    6.67    4.13
 -17   9  -8   45.04   10.12
  17  -9   6    2.77    5.01
  17  -9   5   15.31    7.23
  17  -9   4    7.01    5.53
  17  -9   3   39.67   11.14
  17  -9   2   18.43    7.53
  17  -9   1    3.58    4.92
  17  -9   0   12.84    6.63
 -17   9   0   14.31    6.76
  17  -9  -1    2.02    4.71
 -17   9   1    6.97    6.41
  17  -9  -2   41.55   11.86
 -17   9   2   60.24   12.82
  17  -9  -3    1.32    4.46
 -17   9   3    8.11    6.80
  17  -9  -4    3.14    4.43
 -17   9   4    5.72    5.95
  17  -9  -5   64.20   13.93
 -17   9   5   53.28   12.60
  17  -9  -6    7.70    6.59
 -17   9   6   11.84    6.81
  17  -9  -7   40.87   11.89
 -17   9   7   53.75   12.66
  17  -9  -8    7.25    5.81
 -17   9   8   19.53    8.24
  17  -9  -9   79.05   14.85
 -17   9   9   80.43   15.02
  17  -9 -10  162.37   17.76
 -17   9  10  179.22   18.57
  17  -9 -11   66.87   14.20
 -17   9  11   47.25   12.07
  17  -9 -12    0.86    4.26
 -17   9  12    9.93    7.15
  17  -9 -13   22.83    8.42
 -17   9  13   21.28    8.63
  17  -9 -14    9.24    5.66
 -17   9  14   14.56    7.14
  17  -9 -15   23.92    8.96
 -17   9  15   32.96   10.51
  17  -9 -16    8.42    5.41
 -17   9  16    0.41    5.17
  17  -9 -17    2.79    4.37
 -17   9  17    3.01    5.36
  17  -9 -18   14.04    6.83
 -17   9  18   18.40    7.74
  17  -9 -19   10.64    5.56
 -17   9  19   12.00    6.82
  17  -9 -20   53.81   12.36
 -17   9  20   31.81   11.38
  17  -9 -21    6.49    4.24
 -17   9  21    1.29    6.30
  17  -9 -22    8.63    5.15
 -17   9  22    9.09    7.31
  17  -9 -23    3.34    3.36
 -17   9  23   12.87    6.42
 -17   9  24    7.10    5.99
 -16   8  -9   28.08    8.98
 -16   8  -8   11.83    6.78
  16  -8   6    4.10    5.08
  16  -8   5    7.35    5.60
  16  -8   4   10.75    6.02
  16  -8   3   59.74   13.24
  16  -8   2    3.81    5.87
  16  -8   1   47.91   11.89
 -16   8  -1   65.42   12.73
  16  -8   0   20.68    8.04
 -16   8   0   23.88    8.31
  16  -8  -1   53.04   12.49
 -16   8   1   58.65   12.10
  16  -8  -2   22.64    8.59
 -16   8   2   21.00    8.19
  16  -8  -3    9.18    6.16
 -16   8   3    7.33    6.70
  16  -8  -4    9.84    6.33
 -16   8   4   13.50    7.33
  16  -8  -5   -0.25    4.42
 -16   8   5   -3.53    4.94
  16  -8  -6   35.62   10.91
 -16   8   6   38.47   10.85
  16  -8  -7   12.88    7.17
 -16   8   7   13.46    7.96
  16  -8  -8    9.79    5.90
 -16   8   8    0.57    5.60
  16  -8  -9   85.29   14.54
 -16   8   9   79.77   13.99
  16  -8 -10   11.72    6.86
 -16   8  10    7.69    6.53
  16  -8 -11   29.58    9.80
 -16   8  11   22.32    9.39
  16  -8 -12   23.31    8.86
 -16   8  12   32.23   10.20
  16  -8 -13   71.18   13.59
 -16   8  13   58.63   13.27
  16  -8 -14  103.99   15.92
 -16   8  14   92.75   15.62
  16  -8 -15   80.68   14.36
 -16   8  15   77.17   14.70
  16  -8 -16   31.08    9.62
 -16   8  16   28.44   10.09
  16  -8 -17   14.85    6.45
 -16   8  17    6.61    6.54
  16  -8 -18   23.57    8.17
 -16   8  18   29.15   10.14
  16  -8 -19  106.64   15.93
 -16   8  19  100.86   17.02
  16  -8 -20    7.10    4.82
 -16   8  20    3.03    7.13
  16  -8 -21    3.56    3.84
 -16   8  21    4.47    5.82
  16  -8 -22   32.29    8.38
 -16   8  22   14.05    8.24
 -16   8  23   16.91    9.19
 -16   8  24    5.59    5.46
 -16   8  25    8.40    5.92
 -16   8  26    6.57    5.06
 -15   7 -10    2.18    4.76
 -15   7  -9    5.19    4.96
 -15   7  -8    4.49    4.40
  15  -7   6    6.82    5.09
  15  -7   5   -2.51    4.03
  15  -7   4   22.52    8.44
  15  -7   3   63.70   12.91
  15  -7   2   83.71   14.45
 -15   7  -2   83.66   12.76
  15  -7   1  156.40   16.42
 -15   7  -1  192.00   16.66
  15  -7   0   19.35    8.14
 -15   7   0   14.96    7.89
  15  -7  -1   36.27   10.38
 -15   7   1   36.37    9.85
  15  -7  -2    3.36    5.48
 -15   7   2    5.39    6.01
  15  -7  -3    6.01    5.66
 -15   7   3    5.21    6.06
  15  -7  -4   26.43    9.22
 -15   7   4   18.74    8.10
  15  -7  -5   57.81   12.02
 -15   7   5   78.19   12.80
  15  -7  -6   34.01    9.82
 -15   7   6   37.39   10.36
  15  -7  -7   43.84   10.68
 -15   7   7   48.66   11.30
  15  -7  -8   43.43   10.90
 -15   7   8   31.50   10.06
  15  -7  -9   19.74    7.86
 -15   7   9   17.12    8.35
  15  -7 -10    6.73    5.95
 -15   7  10    6.82    6.68
  15  -7 -11   75.09   13.30
 -15   7  11   83.90   13.91
  15  -7 -12    4.62    5.40
 -15   7  12    5.00    6.25
  15  -7 -13   14.47    7.38
 -15   7  13    9.14    6.97
  15  -7 -14  112.58   15.53
 -15   7  14  103.13   15.61
  15  -7 -15    4.41    4.94
 -15   7  15    5.59    5.97
  15  -7 -16    3.62    4.82
 -15   7  16    0.62    5.28
  15  -7 -17   11.23    6.08
 -15   7  17   15.75    7.95
  15  -7 -18   91.95   14.15
 -15   7  18   95.06   15.97
  15  -7 -19   17.22    6.32
 -15   7  19   10.26    8.20
  15  -7 -20   31.83    9.06
 -15   7  20   31.98   11.19
  15  -7 -21   92.93   14.26
 -15   7  21   65.73   15.17
 -15   7  22   15.54    9.10
 -15   7  23    4.11    6.69
 -15   7  24    7.27    7.88
 -15   7  25   55.58   14.00
 -15   7  26   13.85    8.15
 -15   7  27   14.89    6.86
  14  -6  15   -3.65    5.97
  14  -6  14   44.92   12.22
  14  -6  13    6.82    7.92
  14  -6  12   29.63   10.90
  14  -6  11    4.55    7.73
 -14   6 -11    5.88    5.15
  14  -6  10   -1.98    5.81
 -14   6 -10    5.37    5.22
  14  -6   9   26.05    9.39
 -14   6  -9   22.23    7.84
  14  -6   8    4.29    5.73
 -14   6  -8    0.59    3.91
  14  -6   7   76.96   13.02
 -14   6  -7   76.94   13.86
  14  -6   6   11.87    6.08
  14  -6   6   11.03    6.63
  14  -6   5   18.63    7.18
  14  -6   5   41.37   10.17
  14  -6   4  180.06   17.03
  14  -6   4  171.66   15.30
  14  -6   3   31.63    9.38
 -14   6  -3   23.48    7.67
  14  -6   2   71.92   12.97
 -14   6  -2   83.26   12.15
  14  -6   1    3.66    5.20
 -14   6  -1   -0.83    5.05
  14  -6   0    4.95    5.64
 -14   6   0    8.63    6.69
  14  -6  -1  115.99   13.61
 -14   6   1  104.93   12.14
  14  -6  -2    4.91    5.39
 -14   6   2    7.30    6.38
  14  -6  -3   -0.67    4.00
 -14   6   3    2.25    5.50
  14  -6  -4   22.08    7.86
 -14   6   4   39.31    9.31
  14  -6  -5   -2.71    3.97
 -14   6   5    0.28    5.28
  14  -6  -6  344.75   21.94
 -14   6   6  327.43   20.56
  14  -6  -7    4.19    4.96
 -14   6   7    4.89    6.04
  14  -6  -8    5.92    5.52
 -14   6   8   -1.75    5.02
  14  -6  -9   33.90    9.49
 -14   6   9   43.43   10.35
  14  -6 -10    5.51    5.33
 -14   6  10    0.57    4.76
  14  -6 -11   23.24    8.26
 -14   6  11   18.92    7.73
  14  -6 -12   23.61    8.17
 -14   6  12   25.45    8.77
  14  -6 -13    2.99    4.65
 -14   6  13   -0.36    4.78
  14  -6 -14   -3.34    3.51
 -14   6  14    2.32    5.60
  14  -6 -15   19.42    7.76
 -14   6  15   18.81    8.93
  14  -6 -16   80.12   12.86
 -14   6  16   82.65   14.02
  14  -6 -17    5.59    4.87
 -14   6  17    3.19    6.04
  14  -6 -18   36.93    9.33
 -14   6  18   32.99   10.56
  14  -6 -19   29.19    8.71
 -14   6  19   26.73   10.04
  14  -6 -20   27.88    8.24
 -14   6  20   18.15    8.89
  14  -6 -21    6.87    4.21
 -14   6  21    8.08    7.80
 -14   6  22    3.98    7.39
 -14   6  23    8.88    7.91
 -14   6  24   65.78   15.14
 -14   6  25    1.79    6.08
 -14   6  26    4.86    7.31
 -14   6  27    3.95    6.70
 -14   6  28   97.39   17.56
  13  -5  17   59.10   13.48
  13  -5  16    6.55    7.21
  13  -5  15   31.90   11.81
  13  -5  14   34.06   11.35
  13  -5  13   89.33   16.66
  13  -5  12    5.86    7.42
 -13   5 -12   12.10    6.14
  13  -5  11   14.34    7.97
 -13   5 -11   24.57    8.04
  13  -5  10    5.34    6.91
 -13   5 -10   16.75    7.19
  13  -5   9   13.42    7.47
 -13   5  -9   14.59    6.64
  13  -5   8   52.76   12.28
 -13   5  -8   56.44   12.01
  13  -5   7   39.96   10.44
 -13   5  -7   45.05   10.94
  13  -5   6   16.95    7.68
  13  -5   5  169.39   16.17
  13  -5   5  172.71   15.63
  13  -5   4    6.41    4.98
  13  -5   4    4.63    5.37
  13  -5   3   96.19   13.54
  13  -5   3   93.79   11.11
 -13   5  -3   96.91   10.84
  13  -5   2   97.02   13.61
  13  -5   2   89.87   10.36
 -13   5  -2  108.32   11.57
  13  -5   1  145.12   14.46
  13  -5   1  139.01   11.93
 -13   5  -1  153.77   13.37
  13  -5   0   38.26    9.47
  13  -5   0   56.11    8.40
 -13   5   0   42.25    8.74
  13  -5  -1    9.85    5.74
  13  -5  -1   15.23    5.34
 -13   5   1   14.55    6.19
  13  -5  -2   34.59    9.13
  13  -5  -2   34.09    6.11
 -13   5   2   26.22    7.79
  13  -5  -3   64.73   11.38
  13  -5  -3   75.83    7.49
 -13   5   3   77.40   10.85
  13  -5  -4   59.17   10.84
  13  -5  -4   53.66    6.22
 -13   5   4   55.58    9.73
  13  -5  -5  651.49   28.09
 -13   5   5  673.54   26.81
  13  -5  -6    1.48    4.26
 -13   5   6    3.53    5.52
  13  -5  -7   19.94    6.99
 -13   5   7   29.42    7.90
  13  -5  -8  203.54   16.07
 -13   5   8  246.91   17.06
  13  -5  -9   35.48    8.90
 -13   5   9   47.41    9.77
  13  -5 -10   48.80    9.97
 -13   5  10   38.90    9.41
  13  -5 -11    5.15    4.59
 -13   5  11    5.90    5.54
  13  -5 -12    9.37    5.82
 -13   5  12    5.40    5.41
  13  -5 -13   43.05    9.40
 -13   5  13   31.15    9.54
  13  -5 -14   64.18   10.80
 -13   5  14   60.30   11.92
  13  -5 -15   51.94   10.09
 -13   5  15   37.47   10.56
  13  -5 -16    3.20    4.96
 -13   5  16   -3.47    4.48
  13  -5 -17   -0.71    3.95
 -13   5  17    1.50    5.48
  13  -5 -18   70.76   11.44
 -13   5  18   72.34   13.83
  13  -5 -19   43.07    9.52
 -13   5  19   43.58   11.73
  13  -5 -20   -1.50    2.93
 -13   5  20    4.94    6.61
 -13   5  21    2.44    5.37
 -13   5  22   10.10    7.34
 -13   5  23    1.29    5.90
 -13   5  24   20.85    9.69
 -13   5  25   43.22   13.03
 -13   5  26   34.89   11.69
 -13   5  27   98.76   17.87
 -13   5  28    0.64    5.85
 -13   5  29   17.27    7.50
  12  -4  18   74.05   15.88
  12  -4  17   80.80   16.54
  12  -4  16   12.31    8.65
  12  -4  15   19.91   10.19
  12  -4  14   21.13   10.05
  12  -4  13   32.34   10.77
 -12   4 -13   52.68   11.46
  12  -4  12   -2.17    6.40
 -12   4 -12   -1.40    4.33
  12  -4  11   14.47    8.18
 -12   4 -11   27.29    8.45
  12  -4  10   15.26    8.53
 -12   4 -10   16.19    7.46
  12  -4   9   10.84    8.09
 -12   4  -9    7.16    6.08
  12  -4   8   14.08    8.17
 -12   4  -8   16.33    7.69
  12  -4   7  219.24   18.07
 -12   4  -7  184.49   16.93
  12  -4   6   45.50   10.46
 -12   4  -6   42.63   10.49
  12  -4   5   11.44    6.39
  12  -4   5    4.59    5.41
  12  -4   4    1.87    4.17
  12  -4   4    3.80    5.17
 -12   4  -4    4.99    4.09
  12  -4   3   60.42   10.86
  12  -4   3   70.92   10.24
 -12   4  -3   60.16    8.91
  12  -4   2   52.06    9.99
  12  -4   2   50.38    8.76
 -12   4  -2   46.13    8.01
  12  -4   1    5.66    4.62
  12  -4   1   12.69    5.42
 -12   4  -1   13.49    5.75
  12  -4   0    9.67    5.04
  12  -4   0    8.21    4.37
 -12   4   0    8.13    5.03
  12  -4  -1  162.18   13.76
  12  -4  -1  180.93   11.74
 -12   4   1  175.63   12.60
  12  -4  -2  152.89   13.35
  12  -4  -2  177.71   11.18
 -12   4   2  178.41   13.04
  12  -4  -3  373.20   20.47
  12  -4  -3  380.96   15.59
 -12   4   3  390.10   18.57
  12  -4  -4  674.45   26.85
  12  -4  -4  708.47   20.13
 -12   4   4  698.78   24.93
  12  -4  -5  150.35   13.46
  12  -4  -5  145.14    9.26
 -12   4   5  156.89   12.64
  12  -4  -6   12.31    6.09
  12  -4  -6   15.23    4.26
 -12   4   6   13.82    5.92
  12  -4  -7  700.73   26.91
  12  -4  -7  721.39   18.58
 -12   4   7  790.53   27.61
  12  -4  -8    3.93    4.55
  12  -4  -8    4.94    3.18
 -12   4   8    5.70    4.82
  12  -4  -9    4.05    4.27
  12  -4  -9    1.77    2.85
 -12   4   9   -0.91    4.22
  12  -4 -10    2.94    4.13
  12  -4 -10    0.15    2.63
 -12   4  10    0.17    3.73
  12  -4 -11   45.36    8.84
  12  -4 -11   33.69    5.40
 -12   4  11   35.58    8.74
  12  -4 -12    5.04    4.42
  12  -4 -12    2.51    3.15
 -12   4  12    3.91    4.74
  12  -4 -13   79.63   10.85
  12  -4 -13   66.63    6.98
 -12   4  13   82.97   12.19
  12  -4 -14    8.65    5.27
 -12   4  14   10.82    6.21
  12  -4 -15  190.84   14.77
 -12   4  15  179.80   15.84
  12  -4 -16   12.43    6.18
 -12   4  16    4.97    5.92
  12  -4 -17   28.97    7.77
 -12   4  17   18.56    8.47
  12  -4 -18   51.43    9.52
 -12   4  18   44.05   10.86
  12  -4 -19    5.73    4.83
 -12   4  19    4.59    6.88
 -12   4  20    6.28    6.81
 -12   4  21    0.42    6.38
 -12   4  22   -0.40    5.76
 -12   4  23    5.94    6.51
 -12   4  24   99.74   16.97
 -12   4  25   98.15   16.88
 -12   4  26   39.57   12.02
 -12   4  27   59.33   14.65
 -12   4  28    4.36    6.01
 -12   4  29   20.74    9.50
 -12   4  30    6.64    4.68
  11  -3  19   18.43    7.27
  11  -3  18   73.21   16.36
  11  -3  17   -3.36    6.85
  11  -3  16   31.80   12.58
  11  -3  15    0.67    6.42
  11  -3  14   16.95    9.26
 -11   3 -14   20.50    7.84
  11  -3  13    0.43    6.01
 -11   3 -13    4.02    5.47
  11  -3  12   20.05    9.63
 -11   3 -12   14.44    6.72
  11  -3  11   21.86    9.48
 -11   3 -11   21.22    8.08
  11  -3  10    9.20    7.74
 -11   3 -10   11.67    6.90
  11  -3   9    6.91    6.51
 -11   3  -9    2.03    5.46
  11  -3   8  228.65   18.18
 -11   3  -8  251.35   18.91
  11  -3   7    2.60    5.62
 -11   3  -7    9.85    6.40
  11  -3   6    5.02    5.91
 -11   3  -6   12.96    6.36
  11  -3   5   13.89    6.67
 -11   3  -5   12.43    6.19
 -11   3  -5   17.82    5.29
  11  -3   4   67.15   10.58
  11  -3   4   63.63    9.95
 -11   3  -4   82.66    8.44
  11  -3   3    3.50    4.15
  11  -3   3    3.28    4.03
 -11   3  -3    6.71    4.13
  11  -3   2   20.98    6.57
  11  -3   2   20.92    6.34
 -11   3  -2   26.97    6.12
  11  -3   1   13.32    5.34
  11  -3   1    7.55    4.53
 -11   3  -1    7.57    4.42
  11  -3   0  185.74   13.87
  11  -3   0  182.71   11.99
 -11   3   0  203.00   12.20
  11  -3  -1   57.89    9.44
  11  -3  -1   49.39    7.26
 -11   3   1   46.76    7.41
  11  -3  -2  661.95   25.30
  11  -3  -2  689.45   21.05
 -11   3   2  701.10   22.44
  11  -3  -3    8.35    5.19
  11  -3  -3    5.59    3.71
 -11   3   3    7.13    4.59
  11  -3  -4   83.70   10.02
  11  -3  -4   82.67    7.62
 -11   3   4   80.03    9.02
  11  -3  -5   -1.99    3.59
  11  -3  -5    1.46    3.38
 -11   3   5    1.78    4.16
  11  -3  -6  518.18   21.62
  11  -3  -6  529.23   16.36
 -11   3   6  539.43   21.02
  11  -3  -7    7.82    5.03
  11  -3  -7    8.13    3.89
 -11   3   7    6.92    4.58
  11  -3  -8    6.03    4.64
  11  -3  -8    4.05    3.51
 -11   3   8    6.28    5.06
  11  -3  -9    2.33    3.88
  11  -3  -9    2.24    3.64
 -11   3   9    3.04    4.57
  11  -3 -10  104.56   10.26
  11  -3 -10   96.78    7.77
 -11   3  10  102.69   11.18
  11  -3 -11   75.22    9.70
  11  -3 -11   56.58    6.71
 -11   3  11   70.25   10.42
  11  -3 -12  181.94   12.99
  11  -3 -12  149.66   10.12
 -11   3  12  183.27   14.60
  11  -3 -13    3.36    3.77
  11  -3 -13    2.73    3.71
 -11   3  13    5.27    5.04
  11  -3 -14  295.67   16.45
  11  -3 -14  259.22   14.05
 -11   3  14  257.54   17.89
  11  -3 -15   14.82    5.69
  11  -3 -15   13.88    5.14
 -11   3  15   11.94    6.51
  11  -3 -16    5.39    4.34
  11  -3 -16    6.12    4.61
 -11   3  16    5.86    5.65
  11  -3 -17    8.52    4.90
  11  -3 -17    9.62    5.57
 -11   3  17    9.10    6.56
  11  -3 -18    3.72    3.71
  11  -3 -18    0.78    4.76
 -11   3  18    0.92    5.43
  11  -3 -19    8.28    6.08
 -11   3  19   17.56    8.10
  11  -3 -20    7.30    6.35
 -11   3  20    7.36    6.78
  11  -3 -21   13.74    7.10
 -11   3  21   11.26    7.33
  11  -3 -22    1.69    5.42
 -11   3  22   -1.83    5.63
  11  -3 -23   -2.74    5.13
 -11   3  23   -0.62    5.93
 -11   3  24  130.87   18.24
 -11   3  25    2.81    6.01
 -11   3  26   43.43   11.73
 -11   3  27    4.90    6.95
 -11   3  28   25.28    9.52
 -11   3  29    0.44    5.15
 -11   3  30   -1.03    4.41
  10  -2  20   13.14    6.93
  10  -2  19   62.43   14.77
  10  -2  18    4.74    7.77
  10  -2  17    7.39    7.69
  10  -2  16   30.37   11.48
  10  -2  15    3.73    7.61
 -10   2 -15   12.03    5.86
  10  -2  14   28.04   10.82
 -10   2 -14   23.81    8.04
  10  -2  13    0.79    6.60
 -10   2 -13    4.83    4.70
  10  -2  12    1.84    6.85
 -10   2 -12    4.94    5.72
  10  -2  11    5.41    7.12
 -10   2 -11   -0.58    5.02
  10  -2  10   28.19    9.79
 -10   2 -10   30.54    9.27
  10  -2   9  542.40   27.59
 -10   2  -9  582.85   27.47
  10  -2   8   89.54   13.10
 -10   2  -8   76.43   12.16
  10  -2   7    2.63    5.50
 -10   2  -7    1.28    4.37
  10  -2   6   30.99    8.44
 -10   2  -6   34.09    8.56
  10  -2   5  203.67   14.76
 -10   2  -5  215.99   15.65
 -10   2  -5  223.99   11.40
  10  -2   4    4.46    4.30
 -10   2  -4    3.15    4.06
 -10   2  -4    0.51    3.09
  10  -2   3    5.52    4.42
 -10   2  -3    4.24    3.46
  10  -2   2  117.58   11.16
  10  -2   2  113.43   10.38
 -10   2  -2  127.41    8.97
  10  -2   1    4.48    4.02
  10  -2   1    1.85    3.72
 -10   2  -1   -0.29    3.06
  10  -2   0   25.11    6.58
  10  -2   0   21.04    6.00
 -10   2   0   26.29    5.33
  10  -2  -1  505.18   21.08
  10  -2  -1  527.25   18.85
 -10   2   1  498.29   16.74
  10  -2  -2  367.17   18.00
  10  -2  -2  395.81   15.92
 -10   2   2  410.60   15.68
  10  -2  -3  140.06   11.54
  10  -2  -3  157.94   10.36
 -10   2   3  148.66   10.23
  10  -2  -4   19.02    6.22
  10  -2  -4   16.01    5.12
 -10   2   4   13.05    5.16
  10  -2  -5   25.49    6.62
  10  -2  -5   25.41    5.51
 -10   2   5   24.54    6.20
  10  -2  -6  103.94   10.22
  10  -2  -6   93.68    8.03
 -10   2   6   84.95    9.15
  10  -2  -7    0.53    3.90
  10  -2  -7   -0.19    3.97
 -10   2   7   -0.17    4.48
  10  -2  -8   16.07    5.58
  10  -2  -8   11.78    4.51
 -10   2   8   14.62    6.07
  10  -2  -9   55.50    8.11
  10  -2  -9   43.88    6.42
 -10   2   9   54.72    8.75
  10  -2 -10  223.28   13.12
  10  -2 -10  200.81   11.29
 -10   2  10  184.09   13.25
  10  -2 -11  775.63   23.61
  10  -2 -11  701.99   20.88
 -10   2  11  751.13   26.33
  10  -2 -12  241.47   13.57
  10  -2 -12  217.62   12.39
 -10   2  12  230.74   15.68
  10  -2 -13  198.04   12.38
  10  -2 -13  183.68   12.03
 -10   2  13  203.63   15.15
  10  -2 -14    7.85    4.17
  10  -2 -14    9.53    4.68
 -10   2  14   10.45    6.04
  10  -2 -15  209.13   12.83
  10  -2 -15  197.18   13.48
 -10   2  15  203.78   15.66
  10  -2 -16   42.23    7.22
  10  -2 -16   39.69    7.85
 -10   2  16   35.74    9.27
  10  -2 -17    2.48    3.37
  10  -2 -17   -1.42    4.34
 -10   2  17    1.08    5.34
  10  -2 -18   81.51   11.26
 -10   2  18   91.90   13.74
  10  -2 -19   22.63    7.97
 -10   2  19   17.68    7.71
  10  -2 -20   73.07   12.26
 -10   2  20   62.91   12.23
  10  -2 -21   43.24   10.52
  10  -2 -22   45.88   11.18
 -10   2  22   37.58   10.64
  10  -2 -23  147.37   16.44
 -10   2  23  148.82   16.96
  10  -2 -24    6.28    7.19
 -10   2  24    6.09    7.17
  10  -2 -25    0.10    6.89
 -10   2  25    2.69    6.09
  10  -2 -26   -0.67    7.05
 -10   2  26   -0.40    5.80
  10  -2 -27    3.18    7.61
 -10   2  27    0.98    5.89
  10  -2 -28   30.34   11.59
 -10   2  28   26.25   10.71
  10  -2 -29   15.12    8.59
 -10   2  29   15.82    8.17
 -10   2  30   11.20    6.26
 -10   2  31    2.23    4.41
   9  -1  21   26.81    9.88
   9  -1  20   32.43   10.50
   9  -1  19    3.48    6.91
   9  -1  18    6.02    7.77
   9  -1  17   19.45    9.78
   9  -1  16    4.30    7.59
  -9   1 -16   10.14    5.38
   9  -1  15    6.01    7.44
  -9   1 -15    7.18    5.96
   9  -1  14    5.01    7.03
  -9   1 -14    9.84    6.29
   9  -1  13   46.91   12.13
  -9   1 -13   49.04   11.10
   9  -1  12    2.72    6.65
  -9   1 -12   -3.06    5.06
   9  -1  11  297.21   21.77
  -9   1 -11  299.05   20.29
   9  -1  10  157.08   15.83
  -9   1 -10  125.60   13.68
   9  -1   9   44.88   10.40
  -9   1  -9   44.42    9.86
   9  -1   8    0.51    4.76
  -9   1  -8    5.10    4.78
   9  -1   7  144.90   13.16
  -9   1  -7  159.86   13.75
   9  -1   6  113.58    7.04
   9  -1   6  100.48   10.87
  -9   1  -6   92.26   10.58
   9  -1   5   44.17    8.66
  -9   1  -5   56.45    9.35
  -9   1  -5   49.08    5.10
   9  -1   4   95.52   10.24
  -9   1  -4   96.63   10.35
  -9   1  -4  109.40    6.99
   9  -1   3  300.96   16.10
  -9   1  -3  322.86   17.30
  -9   1  -3  352.30   11.74
   9  -1   2  148.67   11.40
  -9   1  -2  143.88   11.95
  -9   1  -2  160.52    8.41
   9  -1   1  180.65   12.67
   9  -1   1  186.88   12.40
  -9   1  -1  189.67    9.01
   9  -1   0  300.93   15.75
   9  -1   0  328.23   15.26
  -9   1   0  332.20   11.87
   9  -1  -1  656.60   22.18
   9  -1  -1  704.19   21.11
  -9   1   1  687.96   17.12
   9  -1  -2   62.61    8.26
   9  -1  -2   72.36    7.64
  -9   1   2   76.20    6.74
   9  -1  -3  251.23   13.42
   9  -1  -3  268.77   12.67
  -9   1   3  246.89   11.17
   9  -1  -4    3.73    3.73
   9  -1  -4    2.49    3.87
  -9   1   4    5.43    3.72
   9  -1  -5  264.29   13.29
   9  -1  -5  243.29   11.53
  -9   1   5  248.59   12.15
   9  -1  -6    8.33    4.14
   9  -1  -6    7.84    4.15
  -9   1   6    2.01    3.85
   9  -1  -7   16.67    5.05
   9  -1  -7   19.87    5.13
  -9   1   7   13.68    5.23
   9  -1  -8   -1.07    2.99
   9  -1  -8    1.56    4.05
  -9   1   8    0.04    3.81
   9  -1  -9   61.29    7.50
   9  -1  -9   53.77    7.27
  -9   1   9   58.93    8.63
   9  -1 -10  143.10    9.82
   9  -1 -10  130.91   10.27
  -9   1  10  126.49   10.90
   9  -1 -11  288.32   13.27
   9  -1 -11  263.35   13.82
  -9   1  11  266.88   15.49
   9  -1 -12  105.00    8.45
   9  -1 -12   97.52    9.57
  -9   1  12   90.84   10.33
   9  -1 -13  120.25    9.01
   9  -1 -13  107.71   10.23
  -9   1  13  103.64   10.82
   9  -1 -14  344.22   14.35
   9  -1 -14  316.33   16.50
  -9   1  14  302.04   17.79
   9  -1 -15    1.53    2.76
   9  -1 -15    1.56    3.74
  -9   1  15   -2.67    3.21
   9  -1 -16   74.81    7.22
   9  -1 -16   84.36   10.84
  -9   1  16   69.91   11.29
   9  -1 -17   17.33    7.07
  -9   1  17   17.84    7.23
   9  -1 -18   75.97   11.50
  -9   1  18   54.91   10.94
   9  -1 -19  128.64   13.94
  -9   1  19  128.54   14.31
   9  -1 -20   54.75   11.19
  -9   1  20   56.07   12.16
   9  -1 -21  532.68   27.77
  -9   1  21  556.68   29.66
   9  -1 -22   59.99   12.59
  -9   1  22   62.03   13.05
   9  -1 -23   15.94    8.82
  -9   1  23   15.03    8.35
   9  -1 -24   28.38   10.46
  -9   1  24   25.96    9.82
   9  -1 -25   40.92   12.42
  -9   1  25   45.49   12.67
   9  -1 -26    1.86    6.86
  -9   1  26    3.41    5.80
   9  -1 -27    5.15    7.29
  -9   1  27   -1.35    5.85
   9  -1 -28   13.77    9.37
  -9   1  28   17.74    7.82
   9  -1 -29   29.18   11.68
  -9   1  29   41.27   11.79
   9  -1 -30    1.38    7.65
  -9   1  30    9.26    7.13
   9  -1 -31   12.13    7.41
  -9   1  31   26.80    6.71
   8   0  21   -1.65    4.94
   8   0  20    3.38    5.67
   8   0  19    2.20    5.48
   8   0  18   65.73   14.58
   8   0  17    4.82    6.85
  -8   0 -17   -2.59    3.58
   8   0  16   33.53   11.22
  -8   0 -16   35.21    9.69
   8   0  15   -2.27    5.91
  -8   0 -15    1.23    4.56
   8   0  14    0.60    6.63
  -8   0 -14    0.98    4.66
   8   0  13   -1.39    5.42
  -8   0 -13    6.07    5.61
   8   0  12  406.62   25.18
  -8   0 -12  416.51   23.54
   8   0  11   -2.06    5.17
  -8   0 -11   -2.42    4.31
   8   0  10   95.29   13.54
  -8   0 -10  124.05   13.09
   8   0   9   -0.32    4.19
  -8   0  -9   -1.47    3.47
   8   0   8  112.90   12.25
  -8   0  -8  108.14   11.61
   8   0   7    1.92    1.60
   8   0   7    0.62    3.73
  -8   0  -7   -0.41    3.61
   8   0   6  322.46    9.95
   8   0   6  284.81   17.12
  -8   0  -6  274.93   16.53
   8   0   5    1.84    1.70
   8   0   5   -3.27    3.51
  -8   0  -5    2.29    3.86
   8   0   4   83.07   10.28
  -8   0  -4   77.17    9.41
  -8   0  -4   81.46    5.01
   8   0   3   -1.20    4.29
  -8   0  -3    0.13    3.83
  -8   0  -3    0.48    2.29
   8   0   2  372.48   16.98
  -8   0  -2  350.31   16.74
  -8   0  -2  367.26    9.32
   8   0   1   -2.61    3.79
  -8   0  -1   -0.66    3.52
  -8   0  -1    0.09    2.03
   8   0   0  656.05   20.26
  -8   0   0  628.52   20.48
  -8   0   0  634.33   12.94
   8   0  -1   -2.48    2.79
  -8   0   1   -0.44    1.87
   8   0  -2   20.81    4.86
   8   0  -2   22.89    4.97
  -8   0   2   25.39    3.79
   8   0  -3    0.03    2.41
   8   0  -3   -1.78    2.62
  -8   0   3   -0.04    2.05
   8   0  -4   13.91    4.08
   8   0  -4   13.38    4.16
  -8   0   4   13.47    3.48
   8   0  -5   -0.99    2.07
   8   0  -5   -1.91    2.56
  -8   0   5   -1.86    2.10
   8   0  -6  211.98   10.21
   8   0  -6  181.99    9.97
  -8   0   6  200.87   10.51
   8   0  -7    1.45    2.58
   8   0  -7    0.42    3.02
  -8   0   7    0.73    3.09
   8   0  -8   12.68    3.70
   8   0  -8    8.84    4.33
  -8   0   8   13.91    4.92
   8   0  -9    0.08    2.73
   8   0  -9    0.58    3.80
  -8   0   9    0.06    4.06
   8   0 -10  368.95   12.74
   8   0 -10  355.28   15.77
  -8   0  10  351.93   16.95
   8   0 -11   -0.84    2.52
   8   0 -11   -1.15    3.97
  -8   0  11    3.14    4.66
   8   0 -12   30.52    4.70
   8   0 -12   25.48    6.45
  -8   0  12   19.88    6.70
   8   0 -13    0.95    2.43
   8   0 -13    2.05    4.10
  -8   0  13    0.54    4.09
   8   0 -14    6.69    2.91
   8   0 -14    7.13    5.13
  -8   0  14    2.72    4.08
   8   0 -15    0.20    1.88
   8   0 -15    2.94    4.55
  -8   0  15    3.42    3.81
   8   0 -16   23.05    7.30
  -8   0  16   27.08    7.86
   8   0 -17    2.35    4.96
  -8   0  17   -3.66    3.85
   8   0 -18   75.39   11.62
  -8   0  18   78.46   12.20
   8   0 -19    5.81    6.46
  -8   0  19    0.32    4.87
   8   0 -20 1174.30   40.30
  -8   0  20 1071.40   39.50
   8   0 -21    3.60    6.53
  -8   0  21    0.08    5.44
   8   0 -22   26.18   10.13
  -8   0  22   18.81    7.86
   8   0 -23   -1.39    6.07
  -8   0  23    1.93    6.27
   8   0 -24   99.50   16.35
  -8   0  24   94.71   15.63
   8   0 -25   -0.44    6.92
  -8   0  25    1.45    5.91
   8   0 -26   10.18    8.57
  -8   0  26    7.81    6.71
   8   0 -27    1.16    7.14
  -8   0  27    2.09    6.27
   8   0 -28   11.40    9.61
  -8   0  28   10.56    7.23
   8   0 -29   -4.01    6.20
  -8   0  29    0.65    5.44
   8   0 -30   59.02   15.24
  -8   0  30   60.52   13.46
   7   1  22    2.76    6.22
   7   1  21   30.66   10.51
   7   1  20   19.01    9.04
   7   1  19   24.77    9.75
   7   1  18    0.72    6.46
  -7  -1 -18    1.69    4.01
   7   1  17   61.79   14.61
  -7  -1 -17   63.67   11.94
   7   1  16   24.86    9.31
  -7  -1 -16   29.79    9.11
   7   1  15   11.34    7.80
  -7  -1 -15   14.63    6.96
   7   1  14  122.27   16.79
  -7  -1 -14  105.65   14.23
   7   1  13  144.98   15.67
  -7  -1 -13  144.57   14.71
   7   1  12   18.27    8.51
  -7  -1 -12   24.73    8.14
   7   1  11   29.49    9.09
  -7  -1 -11   19.41    7.23
   7   1  10   88.33   12.54
  -7  -1 -10  106.51   11.90
   7   1   9  152.11   14.05
  -7  -1  -9  137.67   12.72
   7   1   8   23.09    7.39
  -7  -1  -8   26.03    7.50
   7   1   7   15.75    2.63
   7   1   7   16.86    6.19
  -7  -1  -7   17.26    6.07
   7   1   6   92.03    4.63
   7   1   6   87.48    9.85
  -7  -1  -6   84.71    9.81
   7   1   5   63.10    9.40
  -7  -1  -5   67.96    9.43
   7   1   4    2.24    4.50
  -7  -1  -4    3.02    4.55
   7   1   3 1064.90   28.10
  -7  -1  -3 1114.90   28.80
   7   1   2  253.85   13.42
  -7  -1  -2  262.55   13.82
   7   1   1   79.11    8.00
  -7  -1  -1   73.54    7.59
   7   1   0   30.38    5.57
  -7  -1   0   33.31    5.71
  -7  -1   0   30.42    2.33
   7   1  -1  499.24   16.64
  -7  -1   1  478.56   16.09
  -7  -1   1  495.00   10.16
   7   1  -2    1.14    3.06
  -7  -1   2    3.65    2.62
  -7  -1   2    3.27    1.88
   7   1  -3  322.83   13.01
  -7  -1   3  334.72   12.35
  -7  -1   3  322.57   10.16
   7   1  -4  252.63   11.37
  -7  -1   4  253.25    9.87
   7   1  -5  126.89    7.20
   7   1  -5  122.01    8.12
  -7  -1   5  137.04    8.04
   7   1  -6   21.78    3.65
   7   1  -6   20.97    4.54
  -7  -1   6   18.60    4.26
   7   1  -7   31.84    3.83
   7   1  -7   28.30    5.32
  -7  -1   7   33.78    5.53
   7   1  -8   15.73    3.07
   7   1  -8   14.24    4.80
  -7  -1   8   14.00    4.74
   7   1  -9  224.17    8.15
   7   1  -9  202.99   11.93
  -7  -1   9  217.59   12.75
   7   1 -10   32.47    4.00
   7   1 -10   29.81    6.72
  -7  -1  10   35.43    7.26
   7   1 -11    4.08    2.30
   7   1 -11   10.40    5.70
  -7  -1  11    6.82    5.25
   7   1 -12    4.51    2.30
   7   1 -12    1.38    4.64
  -7  -1  12    3.25    4.76
   7   1 -13    1.37    1.78
   7   1 -13    0.64    4.23
  -7  -1  13   -0.70    3.69
   7   1 -14   15.18    2.49
   7   1 -14   11.21    5.87
  -7  -1  14   11.22    5.32
   7   1 -15    3.03    4.76
  -7  -1  15    4.68    3.83
   7   1 -16   68.53   10.91
  -7  -1  16   68.96   10.69
   7   1 -17    0.90    4.72
  -7  -1  17    5.88    5.21
   7   1 -18    7.12    6.38
  -7  -1  18    2.97    5.21
   7   1 -19  429.84   24.42
  -7  -1  19  421.33   24.26
   7   1 -20   39.73   10.75
  -7  -1  20   31.93    9.61
   7   1 -21   21.00    8.79
  -7  -1  21   15.88    8.25
   7   1 -22   60.29   13.31
  -7  -1  22   53.34   12.20
   7   1 -23    2.74    6.94
  -7  -1  23   -0.46    4.56
   7   1 -24   13.34    8.86
  -7  -1  24   10.82    7.63
   7   1 -25   -1.63    5.69
  -7  -1  25   -2.82    4.78
   7   1 -26   15.41    9.61
  -7  -1  26   13.64    7.63
   7   1 -27   14.19    9.13
  -7  -1  27   14.98    7.85
   7   1 -28   10.13    8.61
  -7  -1  28    8.24    6.60
   7   1 -29  112.40   19.68
  -7  -1  29   99.24   17.49
  -7  -1  30   49.06   11.22
   6   2  23    2.45    5.08
   6   2  22    4.69    6.04
   6   2  21   51.21   12.85
   6   2  20    8.64    6.79
   6   2  19    3.58    6.06
  -6  -2 -19    3.44    3.98
   6   2  18   35.67   11.68
  -6  -2 -18   32.68    9.27
   6   2  17    4.43    7.08
  -6  -2 -17    6.40    5.41
   6   2  16   24.04   10.06
  -6  -2 -16   40.10   10.23
   6   2  15  235.65   20.48
  -6  -2 -15  257.70   19.48
   6   2  14   16.32    8.07
  -6  -2 -14   25.15    8.44
   6   2  13  160.03   16.37
  -6  -2 -13  177.71   15.87
   6   2  12    2.43    5.61
  -6  -2 -12    2.54    5.23
   6   2  11  314.23   20.12
  -6  -2 -11  336.96   20.10
   6   2  10    2.81    5.05
  -6  -2 -10    4.38    4.62
   6   2   9   12.26    6.13
  -6  -2  -9   22.46    7.11
   6   2   8   68.81    4.69
   6   2   8   75.21   10.66
  -6  -2  -8   77.73   10.50
   6   2   7   26.69    3.14
   6   2   7   30.78    7.90
  -6  -2  -7   25.75    7.15
   6   2   6  737.26   25.60
  -6  -2  -6  713.34   24.83
   6   2   5   14.69    6.00
  -6  -2  -5    8.06    5.07
   6   2   4  262.01   14.78
  -6  -2  -4  265.51   14.87
   6   2   3  801.64   23.73
  -6  -2  -3  743.44   22.81
   6   2   2   13.08    4.82
  -6  -2  -2    7.97    4.13
   6   2   1   64.98    6.81
  -6  -2  -1   66.12    6.91
   6   2   0  157.11    9.74
  -6  -2   0  147.29    9.20
  -6  -2   0  158.96    4.74
   6   2  -1   14.65    4.34
  -6  -2   1   16.89    4.00
  -6  -2   1   14.82    2.35
   6   2  -2   53.24    6.23
  -6  -2   2   62.84    5.67
  -6  -2   2   64.59    4.42
   6   2  -3  281.28   12.01
  -6  -2   3  317.31   11.17
  -6  -2   3  323.76   10.33
   6   2  -4   31.14    5.17
  -6  -2   4   33.28    3.93
  -6  -2   4   30.01    4.33
   6   2  -5  114.91    8.32
  -6  -2   5  140.77    6.59
  -6  -2   5  142.64    8.35
   6   2  -6    6.45    3.70
  -6  -2   6    7.99    2.15
  -6  -2   6    8.97    3.55
   6   2  -7  463.10   16.72
  -6  -2   7  549.60   10.90
  -6  -2   7  521.82   17.27
   6   2  -8  220.94   12.19
  -6  -2   8  280.72    6.89
  -6  -2   8  262.77   13.28
   6   2  -9   52.48    7.49
  -6  -2   9   54.85    7.78
   6   2 -10   22.82    6.62
  -6  -2  10   26.79    6.68
   6   2 -11   72.78    9.72
  -6  -2  11   79.71    9.65
   6   2 -12   50.48    8.88
  -6  -2  12   63.31    9.33
   6   2 -13   30.12    7.80
  -6  -2  13   37.37    7.97
   6   2 -14   79.35   10.96
  -6  -2  14   80.01   10.71
   6   2 -15   58.13   10.18
  -6  -2  15   57.84    9.94
   6   2 -16   -0.91    4.00
  -6  -2  16    4.44    4.33
   6   2 -17  226.03   17.81
  -6  -2  17  234.60   17.56
   6   2 -18  141.06   15.26
  -6  -2  18  141.07   14.63
   6   2 -19   65.17   12.60
  -6  -2  19   59.36   11.72
   6   2 -20   34.67   10.71
  -6  -2  20   26.03    8.66
   6   2 -21   69.51   13.55
  -6  -2  21   75.27   13.36
   6   2 -22    4.60    7.52
  -6  -2  22    8.60    6.78
   6   2 -23    5.42    8.49
  -6  -2  23    7.24    6.92
   6   2 -24   19.48   10.01
  -6  -2  24   13.88    8.23
   6   2 -25   42.02   12.58
  -6  -2  25   33.37   10.59
   6   2 -26    3.41    8.13
  -6  -2  26    8.51    7.55
   6   2 -27   18.09   10.49
  -6  -2  27   25.50   10.31
   6   2 -28   13.57    9.71
  -6  -2  28   22.08    9.22
   6   2 -29   60.72   14.64
  -6  -2  29   80.95   15.82
  -6  -2  30   -2.15    3.91
   5   3  24   14.66    7.16
   5   3  23    7.48    6.26
   5   3  22   44.94   12.84
   5   3  21    0.02    5.40
   5   3  20    5.53    5.91
   5   3  19    3.74    6.65
  -5  -3 -19    4.73    4.44
   5   3  18   40.91   11.92
  -5  -3 -18   72.10   12.92
   5   3  17   82.75   15.25
  -5  -3 -17   67.78   12.78
   5   3  16  123.06   16.89
  -5  -3 -16  110.40   13.73
   5   3  15   -3.30    5.57
  -5  -3 -15    5.12    5.50
   5   3  14   69.82   12.94
  -5  -3 -14   57.80   11.48
   5   3  13   10.34    7.12
  -5  -3 -13   10.62    6.72
   5   3  12  182.04   16.27
  -5  -3 -12  194.65   16.04
   5   3  11    1.09    4.90
  -5  -3 -11    4.81    5.17
   5   3  10   21.90    7.53
  -5  -3 -10   19.50    6.87
   5   3   9   80.65    5.68
   5   3   9   79.24   11.03
  -5  -3  -9   82.86   10.93
   5   3   8    3.43    1.97
   5   3   8    1.13    4.54
  -5  -3  -8   -1.09    3.70
   5   3   7    3.84    2.13
   5   3   7    3.56    4.65
  -5  -3  -7    3.46    4.52
   5   3   6  205.70    7.48
   5   3   6  229.10   14.22
  -5  -3  -6  222.26   14.49
   5   3   5   29.72    3.32
   5   3   5   43.49    7.75
  -5  -3  -5   32.53    7.25
   5   3   4 1336.90   17.70
   5   3   4 1520.50   33.00
  -5  -3  -4 1521.70   33.70
   5   3   3  151.20    5.48
   5   3   3  167.87   11.22
  -5  -3  -3  159.01   11.09
   5   3   2  166.82    5.75
   5   3   2  161.05   10.39
  -5  -3  -2  144.18    9.91
   5   3   1    0.39    2.74
  -5  -3  -1    2.09    2.69
  -5  -3  -1    0.59    1.45
   5   3   0    8.29    3.60
  -5  -3   0    6.89    3.19
  -5  -3   0   10.32    2.37
   5   3  -1    8.04    3.48
  -5  -3   1    8.26    3.12
  -5  -3   1    8.49    2.44
   5   3  -2  326.92   13.08
  -5  -3   2  362.14   12.35
  -5  -3   2  388.87   11.51
   5   3  -3   -1.33    2.18
  -5  -3   3   -0.68    1.69
  -5  -3   3    0.99    2.21
   5   3  -4  161.87    9.43
  -5  -3   4  196.32    7.99
  -5  -3   4  212.78    9.86
   5   3  -5   42.49    6.08
  -5  -3   5   42.69    3.73
  -5  -3   5   46.16    5.91
   5   3  -6 1261.90   27.50
  -5  -3   6 1563.70   20.00
  -5  -3   6 1644.60   30.80
   5   3  -7   89.69    8.42
  -5  -3   7  105.92    4.19
  -5  -3   7  118.29    9.22
   5   3  -8   25.53    6.18
  -5  -3   8   42.33    7.17
   5   3  -9   29.66    7.04
  -5  -3   9   31.79    7.01
   5   3 -10  156.22   12.56
  -5  -3  10  158.01   11.96
   5   3 -11  300.77   16.56
  -5  -3  11  341.30   17.60
   5   3 -12   55.24    9.07
  -5  -3  12   73.19    9.80
   5   3 -13   19.25    7.11
  -5  -3  13   18.01    6.55
   5   3 -14  176.40   14.32
  -5  -3  14  211.79   15.40
   5   3 -15   66.64   11.00
  -5  -3  15   61.64   10.43
   5   3 -16  561.36   26.70
  -5  -3  16  618.21   27.37
   5   3 -17    2.46    5.93
  -5  -3  17    0.58    4.46
   5   3 -18   40.22   10.81
  -5  -3  18   42.94   10.52
   5   3 -19   11.27    8.00
  -5  -3  19   13.03    7.52
   5   3 -20   12.58    8.43
  -5  -3  20   10.29    7.04
   5   3 -21   18.91    9.55
  -5  -3  21   21.23    8.76
   5   3 -22    1.38    6.75
  -5  -3  22    2.34    5.15
   5   3 -23   15.74    9.40
  -5  -3  23   16.50    8.24
   5   3 -24   70.68   15.53
  -5  -3  24   77.54   14.93
   5   3 -25    2.70    7.59
  -5  -3  25    7.43    7.10
   5   3 -26   44.28   13.26
  -5  -3  26   60.69   14.23
   5   3 -27    4.64    6.43
  -5  -3  27    3.40    5.68
   5   3 -28  110.60   19.29
  -5  -3  28   96.71   16.97
  -5  -3  29    7.75    4.49
   4   4  24    5.56    5.60
   4   4  23   27.22    9.64
   4   4  22   -0.38    5.08
   4   4  21   18.28    7.97
   4   4  20    3.59    6.90
  -4  -4 -20    2.36    4.13
   4   4  19   38.82   11.23
  -4  -4 -19   27.18    8.70
   4   4  18   89.68   15.90
  -4  -4 -18   89.19   14.10
   4   4  17  163.89   17.50
  -4  -4 -17  158.60   16.13
   4   4  16  260.95   20.95
  -4  -4 -16  261.72   20.28
   4   4  15   16.09    7.88
  -4  -4 -15   13.84    7.41
   4   4  14   10.82    6.97
  -4  -4 -14    3.96    6.31
   4   4  13  218.69   17.75
  -4  -4 -13  201.36   16.88
   4   4  12    3.46    5.58
  -4  -4 -12   -1.47    4.60
   4   4  11   40.59    9.22
  -4  -4 -11   31.14    8.65
   4   4  10   38.07    4.52
   4   4  10   34.03    8.35
  -4  -4 -10   38.62    8.80
   4   4   9   27.61    4.30
   4   4   9   24.72    7.21
  -4  -4  -9   22.55    7.15
   4   4   8   19.65    3.85
   4   4   8   27.27    7.41
  -4  -4  -8   23.42    7.12
   4   4   7  160.46    8.31
   4   4   7  224.61   14.38
  -4  -4  -7  198.89   14.26
   4   4   6  137.86    7.70
   4   4   6  160.43   12.04
  -4  -4  -6  145.18   12.37
   4   4   5  288.82   10.40
   4   4   5  339.96   16.22
  -4  -4  -5  309.19   16.52
   4   4   4   33.54    4.65
   4   4   4   37.39    7.03
  -4  -4  -4   31.56    7.09
   4   4   3  129.00    7.05
   4   4   3  133.26   10.01
  -4  -4  -3  137.06   10.70
   4   4   2  100.84    6.30
   4   4   2  104.11    8.63
  -4  -4  -2   93.08    8.60
   4   4   1   16.01    4.61
  -4  -4  -1   21.03    5.03
  -4  -4  -1   22.90    3.89
   4   4   0  172.89    9.96
  -4  -4   0  172.32    9.95
  -4  -4   0  186.32    8.56
   4   4  -1  569.83   17.28
  -4  -4   1  594.39   17.17
  -4  -4   1  655.71   16.48
   4   4  -2  209.84   10.74
  -4  -4   2  235.58   10.43
  -4  -4   2  259.07   10.86
   4   4  -3   11.68    4.03
  -4  -4   3   14.79    3.49
  -4  -4   3   12.47    3.92
   4   4  -4  338.08   13.83
  -4  -4   4  417.92   12.15
  -4  -4   4  461.47   15.83
   4   4  -5  559.38   18.28
  -4  -4   5  661.57   14.31
  -4  -4   5  726.62   20.62
   4   4  -6  400.77   16.24
  -4  -4   6  420.15   10.41
  -4  -4   6  456.25   17.12
   4   4  -7  285.99   14.59
  -4  -4   7  295.27    7.91
  -4  -4   7  370.53   16.44
   4   4  -8   13.48    5.83
  -4  -4   8   14.30    6.06
   4   4  -9  181.45   13.24
  -4  -4   9  197.47   13.57
   4   4 -10    4.39    4.81
  -4  -4  10    3.72    4.77
   4   4 -11    2.42    5.03
  -4  -4  11    5.40    4.80
   4   4 -12   20.44    7.33
  -4  -4  12   24.84    6.99
   4   4 -13   64.40   10.59
  -4  -4  13   62.30    9.96
   4   4 -14  189.51   15.69
  -4  -4  14  223.96   16.28
   4   4 -15  582.46   27.02
   4   4 -16  232.51   18.31
  -4  -4  16  274.55   19.17
   4   4 -17    4.91    6.43
  -4  -4  17    4.74    5.83
   4   4 -18    0.86    5.69
  -4  -4  18   -4.03    4.43
   4   4 -19   -2.55    5.82
  -4  -4  19    1.05    5.27
   4   4 -20   11.80    7.84
  -4  -4  20   13.94    7.46
   4   4 -21    0.69    6.33
  -4  -4  21    4.24    5.49
   4   4 -22   19.64    9.59
  -4  -4  22   22.59    8.66
   4   4 -23   88.53   16.93
  -4  -4  23   87.53   15.50
   4   4 -24   -1.92    7.76
  -4  -4  24    8.59    7.19
   4   4 -25   39.28   13.46
  -4  -4  25   57.77   14.13
   4   4 -26   36.16   12.06
  -4  -4  26   39.72   11.73
   4   4 -27   48.86   13.98
  -4  -4  27   66.34   14.51
  -4  -4  28    2.17    4.33
   3   5  25   14.47    6.41
   3   5  24   12.00    6.14
   3   5  23    7.32    6.00
   3   5  22    6.48    5.82
   3   5  21    7.06    6.24
  -3  -5 -21   14.45    6.41
   3   5  20   42.73   11.85
  -3  -5 -20   46.73   10.96
   3   5  19   62.33   13.69
  -3  -5 -19   57.78   12.27
   3   5  18  126.19   17.32
  -3  -5 -18  116.33   15.93
   3   5  17  382.18   25.17
  -3  -5 -17  341.88   23.39
   3   5  16   -2.28    5.66
  -3  -5 -16    2.60    5.39
   3   5  15   32.60   10.20
  -3  -5 -15   37.48   10.19
   3   5  14   46.11   10.68
  -3  -5 -14   33.19    9.56
   3   5  13   24.86    8.31
  -3  -5 -13   28.70    9.10
   3   5  12   84.89   12.06
  -3  -5 -12   72.43   11.81
   3   5  11   15.03    4.16
   3   5  11    9.44    5.97
  -3  -5 -11    7.02    5.52
   3   5  10  116.70    8.44
   3   5  10  115.15   11.82
  -3  -5 -10  115.17   12.40
   3   5   9    8.51    3.35
   3   5   9    8.86    5.33
  -3  -5  -9    6.71    5.03
   3   5   8    3.90    3.23
   3   5   8    3.73    4.58
  -3  -5  -8    4.54    4.62
   3   5   7  374.07   14.20
   3   5   7  459.67   19.22
  -3  -5  -7  402.21   19.97
   3   5   6   18.54    4.75
   3   5   6   14.53    5.66
  -3  -5  -6   15.89    6.14
   3   5   5    1.57    3.19
   3   5   5    1.89    4.21
  -3  -5  -5    0.55    4.17
   3   5   4  139.27    8.88
   3   5   4  143.06   10.46
  -3  -5  -4  125.25   11.24
   3   5   3  195.24   10.27
   3   5   3  179.61   11.37
  -3  -5  -3  175.17   12.52
   3   5   2   16.62    4.56
   3   5   2   17.42    5.28
  -3  -5  -2   20.99    5.80
   3   5   1   86.09    7.93
  -3  -5  -1   80.10    8.39
   3   5   0    5.34    4.20
  -3  -5   0    1.37    3.16
  -3  -5   0    6.61    3.68
   3   5  -1   57.84    7.12
  -3  -5   1   50.94    6.66
  -3  -5   1   57.48    6.61
   3   5  -2    1.74    3.45
  -3  -5   2    2.90    3.19
  -3  -5   2    2.23    3.33
   3   5  -3  357.91   14.48
  -3  -5   3  374.95   13.56
  -3  -5   3  450.15   16.79
   3   5  -4   71.10    7.70
  -3  -5   4   83.18    6.80
  -3  -5   4   94.16    8.98
   3   5  -5   97.34    9.07
  -3  -5   5  101.42    7.11
  -3  -5   5  128.68   10.53
   3   5  -6  352.92   16.15
  -3  -5   6  382.73   11.89
  -3  -5   6  450.85   18.80
   3   5  -7  365.06   16.99
  -3  -5   7  381.09   11.24
  -3  -5   7  415.32   18.44
   3   5  -8    8.53    5.79
  -3  -5   8   12.49    2.59
  -3  -5   8   10.57    5.82
   3   5  -9   42.56    8.25
  -3  -5   9   55.91    3.95
  -3  -5   9   45.02    8.49
   3   5 -10  105.35   11.10
  -3  -5  10  114.50    5.02
  -3  -5  10  112.17   11.20
   3   5 -11   43.26    9.00
  -3  -5  11   50.49    8.95
   3   5 -12  231.67   16.13
  -3  -5  12  231.06   16.12
   3   5 -13  571.53   25.91
  -3  -5  13  632.94   26.93
   3   5 -14  141.42   14.18
  -3  -5  14  138.50   13.45
   3   5 -15  391.45   23.17
  -3  -5  15  343.94   21.25
   3   5 -16   28.94    9.38
  -3  -5  16   15.65    6.99
   3   5 -17  128.05   14.74
  -3  -5  17  110.52   13.16
   3   5 -18   15.58    7.85
  -3  -5  18   11.97    7.07
   3   5 -19    2.87    6.82
  -3  -5  19    0.89    4.99
   3   5 -20    5.83    7.18
  -3  -5  20    7.71    6.68
   3   5 -21   21.75    9.56
  -3  -5  21   23.66    8.88
   3   5 -22   13.64    8.62
  -3  -5  22    9.77    7.01
   3   5 -23    5.71    6.53
  -3  -5  23    6.16    6.72
   3   5 -24   -2.95    4.87
  -3  -5  24    3.45    6.02
   3   5 -25   40.68   12.45
  -3  -5  25   42.82   12.31
   3   5 -26    1.28    6.82
  -3  -5  26   14.16    7.96
  -3  -5  27    3.48    5.35
   2   6  24    1.50    5.04
   2   6  23    8.71    6.15
   2   6  22   14.47    7.42
  -2  -6 -22   18.56    6.73
   2   6  21   32.73    9.92
  -2  -6 -21   26.18    8.34
   2   6  20   23.75    8.81
  -2  -6 -20   17.59    6.97
   2   6  19   12.67    6.94
  -2  -6 -19    8.91    5.59
   2   6  18  119.01   14.76
  -2  -6 -18  110.28   15.59
   2   6  17   71.43   13.46
  -2  -6 -17   86.42   14.35
   2   6  16  178.37   16.95
  -2  -6 -16  174.71   17.26
   2   6  15   -2.82    4.57
  -2  -6 -15   -1.01    4.69
   2   6  14   21.93    7.80
  -2  -6 -14   19.77    8.06
   2   6  13  212.66   16.51
  -2  -6 -13  196.61   17.26
   2   6  12  171.47   11.73
   2   6  12  184.71   14.90
  -2  -6 -12  163.40   15.51
   2   6  11    1.85    3.28
   2   6  11   -2.06    4.20
  -2  -6 -11   -0.47    3.89
   2   6  10   24.15    5.53
   2   6  10   19.46    6.57
  -2  -6 -10   19.64    7.37
   2   6   9   19.69    5.12
   2   6   9   22.38    6.55
  -2  -6  -9   17.18    7.01
   2   6   8  355.30   15.63
   2   6   8  433.16   18.85
  -2  -6  -8  410.07   21.22
   2   6   7   54.96    6.68
   2   6   7   63.17    8.46
  -2  -6  -7   51.11    9.21
   2   6   6   16.98    5.05
   2   6   6   17.21    5.71
  -2  -6  -6   17.77    6.82
   2   6   5   16.56    5.15
   2   6   5   13.05    5.04
  -2  -6  -5    8.89    5.39
   2   6   4   58.07    7.57
   2   6   4   52.83    7.10
  -2  -6  -4   50.63    8.54
   2   6   3   12.07    5.19
   2   6   3    7.05    4.51
  -2  -6  -3    7.45    4.87
   2   6   2   52.11    7.56
   2   6   2   61.47    7.44
  -2  -6  -2   45.27    7.83
   2   6   1   89.03    8.64
   2   6   1   90.23    8.35
  -2  -6  -1   78.60    9.26
   2   6   0   48.62    6.97
  -2  -6   0   39.82    7.20
  -2  -6   0   53.75    7.82
   2   6  -1  150.88   10.05
  -2  -6   1  159.72   11.16
  -2  -6   1  182.94   12.08
   2   6  -2  294.71   13.47
  -2  -6   2  308.44   14.12
  -2  -6   2  346.84   16.30
   2   6  -3  121.34    9.68
  -2  -6   3  109.28    8.77
  -2  -6   3  150.16   11.73
   2   6  -4   15.65    5.44
  -2  -6   4   16.20    4.64
  -2  -6   4   21.76    6.46
   2   6  -5   45.31    7.52
  -2  -6   5   62.75    6.66
  -2  -6   5   69.91    9.36
   2   6  -6  312.98   15.60
  -2  -6   6  318.79   12.53
  -2  -6   6  391.77   18.84
   2   6  -7  150.94   11.72
  -2  -6   7  136.14    7.99
  -2  -6   7  196.55   14.13
   2   6  -8   35.37    7.55
  -2  -6   8   38.57    4.12
  -2  -6   8   53.85    9.34
   2   6  -9   48.24    8.71
  -2  -6   9   57.84    4.53
  -2  -6   9   57.40    9.58
   2   6 -10  575.08   24.11
  -2  -6  10  628.15   25.86
   2   6 -11    5.91    5.68
  -2  -6  11    7.07    5.52
   2   6 -12  191.62   15.73
  -2  -6  12  185.42   15.43
   2   6 -13   18.51    7.63
  -2  -6  13   13.17    6.53
   2   6 -14   92.34   13.29
  -2  -6  14  102.68   12.69
   2   6 -15    4.51    6.07
  -2  -6  15    3.63    5.57
   2   6 -16  121.64   15.89
  -2  -6  16  124.79   14.09
   2   6 -17    1.88    5.54
  -2  -6  17    3.52    5.55
   2   6 -18   -0.13    5.49
  -2  -6  18    3.02    5.44
   2   6 -19   10.31    7.74
  -2  -6  19   18.77    8.19
   2   6 -20   65.01   14.52
  -2  -6  20   72.12   14.24
   2   6 -21    8.92    7.88
  -2  -6  21   14.48    7.78
   2   6 -22   25.41   10.32
  -2  -6  22   26.71    9.77
   2   6 -23   27.90   10.45
  -2  -6  23   34.01   10.66
   2   6 -24   33.37   11.53
  -2  -6  24   32.91   11.51
   2   6 -25   22.28   10.22
  -2  -6  25   34.57   11.03
   2   6 -26    3.15    6.52
  -2  -6  26   10.72    6.23
  -1  -7 -22   23.05    7.93
  -1  -7 -21   53.70   12.28
  -1  -7 -20   44.63   10.73
   1   7  19   77.41   13.68
  -1  -7 -19   59.40   12.35
   1   7  18   -2.42    5.09
  -1  -7 -18    5.87    5.32
   1   7  17  106.10   13.00
  -1  -7 -17   87.70   14.23
   1   7  16    3.93    5.79
  -1  -7 -16    0.40    4.34
   1   7  15   -0.31    5.02
  -1  -7 -15   -1.48    4.44
   1   7  14   24.19    8.06
  -1  -7 -14   18.84    8.11
   1   7  13  165.92   12.81
   1   7  13  169.60   14.64
  -1  -7 -13  159.46   15.90
   1   7  12   12.53    4.94
   1   7  12    6.82    5.62
  -1  -7 -12    5.81    5.54
   1   7  11    7.16    4.05
   1   7  11    1.94    4.38
  -1  -7 -11    2.77    4.84
   1   7  10   35.02    7.23
   1   7  10   34.11    7.47
  -1  -7 -10   34.89    9.05
   1   7   9  382.25   18.00
   1   7   9  416.73   18.67
  -1  -7  -9  375.48   21.46
   1   7   8  150.77   11.51
   1   7   8  154.64   11.35
  -1  -7  -8  142.05   13.48
   1   7   7  147.33   11.23
   1   7   7  176.68   11.53
  -1  -7  -7  137.02   13.03
   1   7   6    2.96    3.61
   1   7   6    1.15    3.02
  -1  -7  -6    0.78    3.48
   1   7   5   42.18    7.43
   1   7   5   36.60    6.22
  -1  -7  -5   41.91    8.46
   1   7   4  126.29   10.52
   1   7   4  131.76    9.48
  -1  -7  -4  118.34   11.33
   1   7   3   81.69    9.00
   1   7   3   74.44    7.47
  -1  -7  -3   67.01    9.50
   1   7   2   57.49    8.33
   1   7   2   55.88    6.78
  -1  -7  -2   49.68    8.23
   1   7   1    3.75    4.32
   1   7   1    1.42    3.71
  -1  -7  -1    1.78    3.60
   1   7   0   79.93    8.23
  -1  -7   0   85.37    9.24
  -1  -7   0  104.20   10.48
   1   7  -1  695.06   20.23
  -1  -7   1  692.65   22.99
  -1  -7   1  839.65   26.70
   1   7  -2  175.71   10.94
  -1  -7   2  172.51   11.70
  -1  -7   2  218.80   14.40
   1   7  -3    0.95    3.46
  -1  -7   3   -0.41    2.87
  -1  -7   3    0.88    4.27
   1   7  -4   24.50    5.88
  -1  -7   4   23.52    5.47
  -1  -7   4   31.44    7.80
   1   7  -5  265.97   14.46
  -1  -7   5  287.10   13.52
  -1  -7   5  333.77   18.34
   1   7  -6   41.67    7.30
  -1  -7   6   46.15    5.55
  -1  -7   6   38.92    8.32
   1   7  -7    1.80    3.99
  -1  -7   7    6.05    2.44
  -1  -7   7    0.54    3.97
   1   7  -8  122.78   11.37
  -1  -7   8  122.76    8.12
  -1  -7   8  150.34   13.38
   1   7  -9  169.32   13.60
  -1  -7   9  175.10    9.49
  -1  -7   9  184.02   14.81
   1   7 -10   20.00    7.26
  -1  -7  10   28.89    8.39
   1   7 -11  221.80   16.71
  -1  -7  11  258.60   18.44
   1   7 -12  225.99   17.52
  -1  -7  12  258.71   18.91
   1   7 -13   -0.46    5.11
  -1  -7  13    5.60    6.31
   1   7 -14   17.18    7.94
  -1  -7  14   10.76    6.89
   1   7 -15   23.34    8.86
  -1  -7  15   27.58    9.55
   1   7 -16   -1.55    5.65
  -1  -7  16   -1.88    4.89
   1   7 -17   13.57    8.22
  -1  -7  17   15.66    7.61
   1   7 -18   21.43    9.61
  -1  -7  18   29.39    9.95
   1   7 -19   78.60   15.16
  -1  -7  19   96.09   15.95
   1   7 -20    1.38    6.02
  -1  -7  20    6.27    6.45
   1   7 -21   11.40    8.42
  -1  -7  21   13.64    7.13
   1   7 -22   54.83   13.89
  -1  -7  22   60.77   14.34
   1   7 -23   24.49    9.99
  -1  -7  23   25.67    9.26
   1   7 -24   23.93   10.39
  -1  -7  24   30.41    9.60
   1   7 -25   23.13    9.59
  -1  -7  25   20.68    8.04
   0  -8 -23   14.46    6.40
   0  -8 -22    3.17    4.13
   0  -8 -21   89.00   15.61
   0  -8 -20    3.91    4.66
   0  -8 -19    2.51    4.31
   0  -8 -18   48.41   11.79
   0  -8 -17   59.56   12.93
   0  -8 -16    7.50    5.76
   0  -8 -15   13.41    7.34
   0   8  14   50.64    9.70
   0  -8 -14   65.68   12.73
   0   8  13   16.65    5.92
   0  -8 -13   21.90    8.63
   0   8  12    2.26    3.81
   0  -8 -12    4.44    5.70
   0   8  11  370.54   19.73
   0   8  10   50.63    8.93
   0   8  10   59.76    8.53
   0  -8 -10   56.67   11.12
   0   8   9  182.05   13.74
   0   8   9  199.36   12.77
   0  -8  -9  165.90   15.60
   0   8   8  126.46   11.51
   0   8   8  149.36   10.76
   0  -8  -8  120.86   13.11
   0   8   7   28.02    7.35
   0   8   7   25.18    5.66
   0  -8  -7   25.45    7.99
   0   8   6    2.34    3.93
   0   8   6    8.50    3.87
   0  -8  -6    8.34    5.17
   0   8   5    3.03    4.26
   0   8   5    3.53    3.26
   0  -8  -5    4.33    4.24
   0   8   4  124.39   11.34
   0   8   4  121.80    8.77
   0  -8  -4   97.21   10.81
   0   8   3  245.68   15.52
   0   8   3  236.03   11.50
   0  -8  -3  200.19   14.57
   0   8   2  212.39   14.68
   0   8   2  198.87   10.70
   0  -8  -2  169.64   13.27
   0   8   1  362.51   18.80
   0   8   1  343.76   13.86
   0  -8  -1  333.00   17.84
   0   8   0  265.85   16.32
   0   8   0  247.23   12.28
   0  -8   0  241.41   15.07
   0   8  -1  316.80   14.00
   0  -8   1  312.73   16.68
   0  -8   1  369.43   19.48
   0   8  -2  166.12   10.64
   0  -8   2  173.18   12.28
   0  -8   2  195.02   14.75
   0   8  -3  194.74   11.78
   0  -8   3  209.28   13.14
   0  -8   3  252.18   16.39
   0   8  -4   77.51    8.20
   0  -8   4  101.88    9.21
   0  -8   4  110.24   11.79
   0   8  -5    3.20    3.84
   0  -8   5    5.65    2.96
   0  -8   5    1.48    4.65
   0   8  -6   -0.29    3.64
   0  -8   6    7.93    3.01
   0  -8   6    6.57    5.02
   0   8  -7   19.66    6.43
   0  -8   7   27.49    5.54
   0  -8   7   21.09    7.51
   0   8  -8  139.65   12.45
   0  -8   8  125.54    9.22
   0  -8   8  151.26   14.41
   0   8  -9  152.38   13.60
   0  -8   9  178.11   10.80
   0  -8   9  196.27   16.52
   0   8 -10   62.71   10.63
   0  -8  10   59.30   11.66
   0   8 -11  358.74   21.30
   0  -8  11  381.43   23.38
   0   8 -12    0.92    5.34
   0  -8  12   -2.35    3.96
   0   8 -13    6.85    6.97
   0  -8  13   15.26    7.29
   0   8 -14   55.17   12.08
   0  -8  14   78.41   14.20
   0   8 -15   10.41    7.29
   0  -8  15   10.90    7.36
   0   8 -16   -0.02    5.91
   0  -8  16    3.52    5.84
   0   8 -17   52.22   12.75
   0  -8  17   67.02   14.04
   0   8 -18   55.76   13.41
   0  -8  18   61.86   13.54
   0   8 -19   -3.55    4.87
   0  -8  19    3.60    5.06
   0   8 -20    2.76    6.35
   0  -8  20    6.60    6.73
   0   8 -21   96.96   17.56
   0  -8  21  128.10   19.06
   0   8 -22   -0.91    5.48
   0  -8  22   -7.58    5.12
   0   8 -23    9.62    8.11
   0  -8  23   15.68    6.97
   0   8 -24   55.37   14.53
   0  -8  24   83.37   15.55
   1  -9 -24    6.49    3.05
   1  -9 -23   17.71    6.80
   1  -9 -22   55.41   12.69
   1  -9 -21   26.28    8.11
   1  -9 -20    9.71    5.88
   1  -9 -19   22.00    8.75
   1  -9 -18    6.75    5.26
   1  -9 -17   87.27   15.22
   1  -9 -16   11.78    7.25
  -1   9  15    2.83    4.84
   1  -9 -15    7.84    6.26
  -1   9  14   17.26    6.88
   1  -9 -14    7.84    6.59
  -1   9  13   11.34    7.09
   1  -9 -13   11.15    6.82
  -1   9  12   18.77    7.60
   1  -9 -12   11.45    7.36
  -1   9  11    3.51    5.86
   1  -9 -11    3.90    5.49
  -1   9  10    2.59    5.10
   1  -9 -10    2.78    5.63
  -1   9   9   15.87    6.84
   1  -9  -9   17.20    7.52
  -1   9   8  115.89   12.14
   1  -9  -8  115.27   13.31
  -1   9   7   87.10   11.72
   1  -9  -7   77.32   12.09
  -1   9   6    4.01    4.73
   1  -9  -6    3.75    4.52
  -1   9   5   24.06    7.52
   1  -9  -5   13.35    6.33
  -1   9   4  326.41   19.33
   1  -9  -4  226.94   16.64
  -1   9   3  160.55   13.91
   1  -9  -3  119.98   12.16
  -1   9   2  267.43   17.72
   1  -9  -2  231.83   16.34
  -1   9   1   39.71    8.95
   1  -9  -1   43.35    8.59
  -1   9   0  462.63   22.99
  -1   9   0  413.44   15.54
   1  -9   0  367.54   19.69
  -1   9  -1  219.71   11.88
   1  -9   1  221.95   15.14
  -1   9  -2  271.88   13.69
   1  -9   2  283.56   16.81
   1  -9   2  279.80   18.40
  -1   9  -3   22.92    5.62
   1  -9   3   15.65    5.31
   1  -9   3   26.33    8.26
  -1   9  -4   11.12    4.60
   1  -9   4   18.30    5.42
   1  -9   4   15.06    6.76
  -1   9  -5   27.78    6.70
   1  -9   5   33.10    6.71
   1  -9   5   28.45    9.10
  -1   9  -6  246.77   15.47
   1  -9   6  242.04   14.50
   1  -9   6  253.38   18.78
  -1   9  -7   51.42    8.89
   1  -9   7   47.23    7.57
   1  -9   7   54.42   11.19
  -1   9  -8   32.33    8.20
   1  -9   8   37.11    6.78
   1  -9   8   36.61   10.03
  -1   9  -9    1.55    4.91
   1  -9   9   -0.97    5.01
  -1   9 -10   24.08    7.88
   1  -9  10   37.26   10.15
  -1   9 -11   -3.52    4.46
   1  -9  11    7.19    5.88
  -1   9 -12    7.37    6.21
  -1   9 -13    1.99    5.41
   1  -9  13    2.40    6.18
  -1   9 -14    1.22    5.38
   1  -9  14    4.37    6.46
  -1   9 -15   23.30    9.41
   1  -9  15   23.78    9.55
  -1   9 -16   90.32   15.47
   1  -9  16  125.39   18.05
  -1   9 -17    4.09    5.92
   1  -9  17    4.15    7.05
  -1   9 -18   10.60    7.78
   1  -9  18   14.73    7.91
  -1   9 -19    7.15    7.48
   1  -9  19    6.32    6.36
  -1   9 -20   79.63   16.00
   1  -9  20   98.75   17.05
  -1   9 -21   -1.15    6.02
   1  -9  21    0.38    4.78
  -1   9 -22    0.60    6.05
   1  -9  22    1.59    5.83
  -1   9 -23   11.07    8.00
   1  -9  23   27.31    7.68
   2 -10 -23   44.20   11.30
   2 -10 -22   16.13    6.67
   2 -10 -21   24.74    9.24
   2 -10 -20   12.13    6.40
   2 -10 -19   22.06    8.20
   2 -10 -18   22.20    8.43
   2 -10 -17    9.09    5.99
   2 -10 -16    0.52    3.99
  -2  10  15   44.83   10.61
   2 -10 -15   35.50   10.98
  -2  10  14   25.59    8.49
   2 -10 -14   30.23    9.90
  -2  10  13    1.49    5.23
   2 -10 -13    6.14    5.87
  -2  10  12    6.54    5.93
   2 -10 -12    5.45    6.12
  -2  10  11   90.32   13.20
   2 -10 -11   72.74   13.32
  -2  10  10    8.91    6.97
   2 -10 -10   11.79    7.34
  -2  10   9   14.60    7.62
   2 -10  -9   11.27    6.47
  -2  10   8   69.53   12.14
   2 -10  -8   51.56   11.27
  -2  10   7   14.52    7.55
   2 -10  -7   17.74    7.75
  -2  10   6    1.55    5.58
   2 -10  -6   -0.54    4.31
  -2  10   5  116.42   13.56
   2 -10  -5  102.89   12.69
  -2  10   4   12.23    7.45
   2 -10  -4   13.56    6.53
  -2  10   3   18.76    7.58
   2 -10  -3   13.32    6.57
  -2  10   2   79.74   12.81
   2 -10  -2   71.60   11.58
  -2  10   1   15.56    7.91
   2 -10  -1   19.70    7.17
  -2  10   0   32.45    9.54
   2 -10   0   34.27    8.74
  -2  10  -1    6.94    6.28
   2 -10   1   17.14    6.16
   2 -10   2   21.97    6.89
   2 -10   3  124.72   12.09
   2 -10   3  139.78   15.10
   2 -10   4  128.73   11.94
   2 -10   4  121.29   14.04
   2 -10   5  229.35   15.38
   2 -10   5  252.23   19.55
   2 -10   6   10.60    4.38
   2 -10   6   10.77    6.86
  -2  10  -7   12.81    6.20
   2 -10   7   16.63    4.69
   2 -10   7   13.68    7.60
  -2  10  -8   42.13    9.24
   2 -10   8   47.84   12.00
  -2  10  -9   15.14    6.47
   2 -10   9   18.16    8.80
  -2  10 -10    2.31    5.38
   2 -10  10    2.29    5.91
  -2  10 -11   36.63    9.24
   2 -10  11   31.85    9.97
  -2  10 -12    2.67    4.54
   2 -10  12   -2.92    4.92
  -2  10 -13   -2.76    5.16
   2 -10  13    3.23    6.20
  -2  10 -14   46.78   11.26
   2 -10  14   48.25   12.65
  -2  10 -15   54.54   12.75
   2 -10  15   83.82   15.75
  -2  10 -16    3.93    5.40
   2 -10  16    3.37    5.77
  -2  10 -17   13.25    7.07
   2 -10  17   18.36    9.13
  -2  10 -18   12.11    7.07
   2 -10  18    6.89    6.22
  -2  10 -19   10.18    7.88
   2 -10  19   18.62    8.16
  -2  10 -20   30.02   10.84
   2 -10  20   45.35   11.94
  -2  10 -21   -3.02    5.49
   2 -10  21   10.06    7.00
   3 -11 -22   33.33    9.88
   3 -11 -21   34.97    9.81
   3 -11 -20   33.01    9.40
   3 -11 -19   40.48   11.12
   3 -11 -18    2.42    4.41
   3 -11 -17    8.17    5.30
  -3  11  16   38.62   11.14
   3 -11 -16   42.74   11.39
  -3  11  15   78.87   13.76
   3 -11 -15   74.28   14.38
  -3  11  14   -0.99    5.30
   3 -11 -14   -2.51    4.35
  -3  11  13   22.70    9.19
   3 -11 -13   28.93    9.73
  -3  11  12   21.43    8.51
   3 -11 -12   12.96    6.66
  -3  11  11    1.53    5.78
   3 -11 -11    5.22    5.64
  -3  11  10    8.03    6.68
   3 -11 -10   12.69    6.90
  -3  11   9   12.06    7.28
   3 -11  -9   12.48    6.60
  -3  11   8   12.63    7.47
   3 -11  -8    2.65    5.44
  -3  11   7   -0.06    5.68
   3 -11  -7   -0.47    4.10
  -3  11   6  139.25   15.47
   3 -11  -6  118.24   14.25
  -3  11   5   91.78   14.43
   3 -11  -5   84.72   13.52
  -3  11   4   78.16   13.76
   3 -11  -4   68.82   12.43
  -3  11   3  196.97   17.77
   3 -11  -3  192.37   17.05
  -3  11   2   25.10    9.54
   3 -11  -2   24.36    8.54
  -3  11   1  102.42   15.19
   3 -11  -1   57.38   11.19
  -3  11   0    8.43    7.23
   3 -11   0   10.89    5.39
  -3  11  -1   46.25   11.88
   3 -11   1   49.66   10.26
  -3  11  -2   68.31   13.30
   3 -11   2   48.92    9.91
  -3  11  -3  126.88   15.29
   3 -11   3  133.71   13.11
   3 -11   4  173.78   14.72
   3 -11   4  177.29   17.94
   3 -11   5    2.93    3.58
   3 -11   5   -0.15    4.95
   3 -11   6    6.03    3.94
   3 -11   6    6.48    6.80
   3 -11   7  119.43   16.84
   3 -11   8    0.79    5.83
   3 -11   9   -0.17    5.24
   3 -11  10   25.49    9.52
   3 -11  11   19.35    8.92
   3 -11  12   26.80    9.80
   3 -11  13    0.87    5.50
   3 -11  14   18.69    8.69
   3 -11  15    6.51    6.22
   3 -11  16    9.77    6.80
   3 -11  17   35.35   11.20
   3 -11  18   10.14    6.42
   3 -11  19   37.38    9.33
   3 -11  20   31.39    7.75
   4 -12 -21    9.58    4.61
   4 -12 -20    6.98    4.97
   4 -12 -19    4.49    4.12
   4 -12 -18   56.43   13.69
   4 -12 -17   29.10    9.66
  -4  12  16   29.42    9.87
   4 -12 -16   42.99   11.78
  -4  12  15   32.94   10.71
   4 -12 -15   26.73    9.18
  -4  12  14    7.10    6.96
   4 -12 -14   11.14    6.33
  -4  12  13   12.73    8.01
   4 -12 -13   15.13    7.54
  -4  12  12   41.98   11.39
   4 -12 -12   53.94   13.35
  -4  12  11   82.52   14.65
   4 -12 -11   62.43   13.57
  -4  12  10    2.37    6.98
   4 -12 -10    2.88    5.01
  -4  12   9   36.10   10.96
   4 -12  -9   25.47    9.17
  -4  12   8   58.40   13.19
   4 -12  -8   54.23   12.33
  -4  12   7   41.30   11.65
   4 -12  -7   37.21   10.78
  -4  12   6    0.49    6.47
   4 -12  -6    5.33    5.42
  -4  12   5    0.55    6.21
   4 -12  -5    2.36    4.99
  -4  12   4   34.04   10.72
   4 -12  -4   27.14    9.01
  -4  12   3   47.70   12.59
   4 -12  -3   46.31   11.17
  -4  12   2   86.75   15.21
   4 -12  -2   64.55   12.13
  -4  12   1    7.24    7.33
   4 -12  -1    2.08    4.42
  -4  12   0    8.18    7.61
   4 -12   0    5.32    4.60
  -4  12  -1   70.62   14.47
   4 -12   1   60.49   11.60
  -4  12  -2  196.47   19.75
   4 -12   2  155.88   15.24
  -4  12  -3  119.47   17.21
   4 -12   3  110.07   12.74
  -4  12  -4   16.83    8.19
   4 -12   4   11.80    5.24
   4 -12   5   89.18   11.10
   4 -12   6   63.57   14.18
   4 -12   7   55.79   13.74
   4 -12   8   26.11    9.76
   4 -12   9    3.44    5.60
   4 -12  10    3.60    6.08
   4 -12  11   93.71   16.99
   4 -12  12   30.84   10.93
   4 -12  13    1.49    6.45
   4 -12  14   36.89   12.07
   4 -12  15    5.15    5.78
   4 -12  16   13.56    7.50
   4 -12  17   19.47    7.84
   5 -13 -19    4.65    4.16
   5 -13 -18    8.74    4.58
  -5  13  17   29.76    9.86
   5 -13 -17   36.37   10.65
  -5  13  16   17.20    8.18
   5 -13 -16   22.73    8.45
  -5  13  15    3.17    6.63
   5 -13 -15    0.12    3.96
  -5  13  14    7.30    6.83
   5 -13 -14    4.56    4.86
  -5  13  13   23.37    9.84
   5 -13 -13   27.06    9.26
  -5  13  12   63.09   14.78
   5 -13 -12   56.22   13.22
  -5  13  11    2.99    7.47
   5 -13 -11   10.62    6.54
  -5  13  10   96.24   16.62
   5 -13 -10   80.56   15.51
  -5  13   9  113.75   17.48
   5 -13  -9  103.02   16.77
  -5  13   8    1.82    6.79
   5 -13  -8    3.70    5.24
  -5  13   7   -2.99    6.64
   5 -13  -7    1.94    4.95
  -5  13   6   38.50   11.88
   5 -13  -6   36.14   10.88
  -5  13   5    3.76    7.45
   5 -13  -5   10.78    6.70
  -5  13   4    3.42    7.16
   5 -13  -4    6.06    5.73
  -5  13   3   65.90   15.03
   5 -13  -3   68.89   13.47
  -5  13   2   11.97    8.61
   5 -13  -2    9.40    6.55
  -5  13   1   35.65   11.51
   5 -13  -1   40.28   10.37
  -5  13   0   25.35   10.65
   5 -13   0   20.92    7.60
  -5  13  -1    2.72    6.94
   5 -13   1    1.38    3.64
  -5  13  -2    2.52    7.53
   5 -13   2   11.10    6.13
  -5  13  -3   -0.56    5.05
   5 -13   3    5.26    4.10
  -5  13  -4   25.58   10.21
   5 -13   4   17.00    6.43
  -5  13  -5   12.03    7.84
  -5  13  -6    8.07    6.69
  -5  13  -7   19.30    8.39
   5 -13   9   14.69    7.34
   5 -13  10   88.81   17.59
   5 -13  11   -1.42    6.52
   5 -13  12    2.74    5.61
   5 -13  13   56.59   13.63
   5 -13  14   11.04    6.36
  -6  14  17   12.36    6.03
  -6  14  16   22.35    9.16
   6 -14 -16   17.01    6.16
  -6  14  15   13.91    8.01
   6 -14 -15   11.45    5.12
  -6  14  14    5.43    6.61
   6 -14 -14    7.41    4.67
  -6  14  13   48.08   13.02
   6 -14 -13   44.61   11.87
  -6  14  12   22.34    9.70
   6 -14 -12   25.10    9.78
  -6  14  11   12.44    8.53
   6 -14 -11   10.00    6.40
  -6  14  10   93.00   17.09
   6 -14 -10   69.88   15.01
  -6  14   9   27.33   11.04
   6 -14  -9   17.39    7.30
  -6  14   8    6.73    7.67
   6 -14  -8    0.68    4.14
  -6  14   7  114.26   18.40
   6 -14  -7  124.95   18.43
  -6  14   6    5.12    8.15
   6 -14  -6   11.48    6.76
  -6  14   5   -2.52    5.78
   6 -14  -5    8.52    5.73
  -6  14   4   31.84   11.88
   6 -14  -4   31.52   10.01
  -6  14   3    2.49    7.63
   6 -14  -3   13.53    6.55
  -6  14   2   51.65   14.31
   6 -14  -2   34.47    9.99
  -6  14   1   25.73   11.73
   6 -14  -1   30.93    9.87
  -6  14   0    3.72    8.20
   6 -14   0    5.55    5.21
  -6  14  -1    4.84    7.78
   6 -14   1    5.72    4.90
  -6  14  -2    8.67    6.87
   6 -14   2    4.48    4.29
  -6  14  -3    3.68    6.05
   6 -14   3    0.74    3.44
  -6  14  -4   27.77    9.49
  -6  14  -5    0.90    4.59
  -6  14  -6    9.15    7.77
  -6  14  -7   12.58    7.39
  -6  14  -8   47.16   12.60
  -6  14  -9   26.12    8.70
  -6  14 -10    3.15    4.88
  -7  15  16   19.34    7.02
  -7  15  15   33.54    7.96
  -7  15  14    5.78    5.77
  -7  15  13   28.36    9.84
   7 -15 -13   34.69   10.23
  -7  15  12   17.45    8.21
   7 -15 -12   17.58    6.81
  -7  15  11   31.55   10.88
   7 -15 -11   39.44    9.95
  -7  15  10    9.67    8.02
   7 -15 -10   10.57    5.49
  -7  15   9    9.71    8.73
   7 -15  -9   10.87    6.32
  -7  15   8   43.79   12.86
   7 -15  -8   34.74   10.60
  -7  15   7   29.59   11.19
   7 -15  -7   25.00   10.12
  -7  15   6    5.92    7.40
   7 -15  -6    5.79    5.14
  -7  15   5    4.34    8.01
   7 -15  -5    1.52    4.04
  -7  15   4    1.83    7.60
   7 -15  -4   -1.72    3.93
  -7  15   3  165.38   20.38
   7 -15  -3  134.67   16.68
  -7  15   2   49.15   14.56
   7 -15  -2   51.35   12.60
  -7  15   1    0.66    6.81
   7 -15  -1    1.21    4.88
  -7  15   0    3.53    7.74
   7 -15   0    4.60    4.94
  -7  15  -1   12.27    7.20
   7 -15   1    7.26    5.64
  -7  15  -2   14.07    8.17
   7 -15   2   10.04    5.51
  -7  15  -3   30.53   10.58
  -7  15  -4    5.91    6.63
  -7  15  -5   33.97   11.09
  -7  15  -6    5.43    5.71
  -7  15  -7   30.54    9.95
  -8  16   9   11.95    6.98
  -8  16   8    1.30    6.63
   8 -16  -8    1.87    3.56
  -8  16   7   36.91   11.19
   8 -16  -7   30.73    9.67
  -8  16   6   20.94    8.30
   8 -16  -6    9.83    4.96
  -8  16   5    7.88    5.93
   8 -16  -5   14.71    6.67
  -8  16   4  111.16   19.53
   8 -16  -4   95.23   17.12
  -8  16   3   -0.49    5.41
   8 -16  -3   11.15    6.04
  -8  16   2   15.24    7.70
   8 -16  -2   12.61    5.85
  -8  16   1    8.57    6.39
   8 -16  -1   20.64    7.12
   8 -16   0    4.49    4.09
   8 -16   1    9.10    4.27
 -21  11   6   29.43    8.77
  21 -11  -7   29.36    7.80
 -21  11   7   21.72    8.45
  21 -11  -8    1.18    3.40
 -21  11   8    2.95    5.18
  21 -11  -9   16.79    5.96
 -21  11   9   15.35    7.50
  21 -11 -10    6.84    3.70
 -21  11  10    6.14    5.07
  21 -11 -11    5.04    3.90
 -21  11  11   12.39    6.09
  21 -11 -12   19.57    7.39
 -21  11  12   22.00    7.06
  21 -11 -13    6.50    4.13
 -21  11  13    3.27    4.82
  21 -11 -14    3.04    3.63
 -21  11  14    8.45    4.91
  21 -11 -15   43.47   11.64
 -21  11  15   23.22    8.51
  20 -10   1    5.95    4.99
  20 -10   0    7.82    4.99
  20 -10  -1   22.73    7.31
  20 -10  -2   29.70    9.38
  20 -10  -3    8.18    5.76
  20 -10  -4   14.63    8.15
  20 -10  -5   19.54    8.68
 -20  10   5   26.07    8.59
  20 -10  -6   33.51   10.59
 -20  10   6   21.39    8.32
  20 -10  -7    3.23    4.94
 -20  10   7   11.03    5.74
  20 -10  -8   75.24   15.56
 -20  10   8   57.10   12.87
  20 -10  -9    2.51    4.11
 -20  10   9    4.74    5.37
  20 -10 -10    0.84    4.43
 -20  10  10   -0.45    4.49
  20 -10 -11   33.59   10.81
 -20  10  11   32.34    9.54
  20 -10 -12   33.23    9.70
 -20  10  12   42.72   11.84
  20 -10 -13   43.31   11.13
 -20  10  13   42.28   11.24
  20 -10 -14   62.64   14.17
 -20  10  14   53.80   12.98
  20 -10 -15   14.11    6.37
 -20  10  15   22.70    8.67
  20 -10 -16   11.13    5.30
 -20  10  16    1.93    5.33
  20 -10 -17   44.59   11.24
 -20  10  17   31.63    9.14
  20 -10 -18    6.60    4.59
 -20  10  18    3.07    4.55
  20 -10 -19    3.55    4.04
 -20  10  19    4.18    4.64
  20 -10 -20   10.51    4.67
 -20  10  20    7.70    5.72
  20 -10 -21   23.45    6.39
  20 -10 -22    8.92    4.49
 -19   9  -6   37.62    9.28
  19  -9   5    8.71    5.11
  19  -9   4    7.25    5.83
  19  -9   3   33.58    9.09
  19  -9   2    9.10    6.62
  19  -9   1    9.71    6.35
  19  -9   0   12.45    6.40
  19  -9  -1    7.42    5.26
  19  -9  -2  122.39   18.87
  19  -9  -3   29.25   10.29
 -19   9   3   37.72    9.88
  19  -9  -4   23.22    9.06
 -19   9   4   28.05    9.09
  19  -9  -5    3.10    5.11
 -19   9   5    9.55    6.09
  19  -9  -6   54.61   13.50
 -19   9   6   60.60   13.36
  19  -9  -7   28.91    9.88
 -19   9   7   33.98    9.94
  19  -9  -8    7.42    6.06
 -19   9   8    7.00    5.17
  19  -9  -9   18.10    8.27
 -19   9   9   12.10    7.30
  19  -9 -10    4.52    5.32
 -19   9  10    4.39    5.47
  19  -9 -11   46.76   12.09
 -19   9  11   32.17   10.13
  19  -9 -12  163.76   18.34
 -19   9  12  172.18   18.68
  19  -9 -13   11.09    5.82
 -19   9  13    4.50    5.76
  19  -9 -14    3.06    4.16
 -19   9  14    8.38    6.25
  19  -9 -15   39.20   10.98
 -19   9  15   39.93   11.44
  19  -9 -16   41.30   11.43
 -19   9  16   29.00    9.96
  19  -9 -17   35.75   10.52
 -19   9  17   33.47   10.66
  19  -9 -18   -2.59    3.48
 -19   9  18    2.62    5.08
  19  -9 -19    5.45    4.46
 -19   9  19   13.57    6.62
  19  -9 -20   12.22    5.59
 -19   9  20   16.66    7.24
  19  -9 -21   17.79    7.11
 -19   9  21   14.41    6.33
  19  -9 -22   33.51    9.86
 -19   9  22   29.16    8.59
 -19   9  23   12.62    5.59
 -18   8  -9    7.45    4.48
 -18   8  -8   15.43    5.95
 -18   8  -7   42.42   11.19
 -18   8  -6    7.89    5.26
  18  -8   5    0.43    4.46
  18  -8   4    4.63    5.20
  18  -8   3    7.19    5.14
  18  -8   2   21.65    8.43
  18  -8   1   15.23    7.65
  18  -8   0    5.63    5.33
  18  -8  -1  116.90   17.48
  18  -8  -2    0.06    4.41
 -18   8   2    6.00    5.02
  18  -8  -3    7.86    5.52
 -18   8   3    3.08    5.06
  18  -8  -4   12.60    7.07
 -18   8   4   14.69    7.48
  18  -8  -5   60.87   13.52
 -18   8   5   79.50   13.81
  18  -8  -6   29.64   10.05
 -18   8   6   29.11    9.39
  18  -8  -7   10.26    6.76
 -18   8   7   22.74    8.49
  18  -8  -8   64.69   13.70
 -18   8   8   82.38   14.39
  18  -8  -9    9.99    6.77
 -18   8   9   18.05    7.73
  18  -8 -10    5.66    5.21
 -18   8  10    4.62    6.24
  18  -8 -11  161.71   17.67
 -18   8  11  132.48   16.10
  18  -8 -12   26.15    8.71
 -18   8  12   18.67    8.68
  18  -8 -13   17.79    7.21
 -18   8  13   23.61    9.08
  18  -8 -14   63.42   13.35
 -18   8  14   77.26   15.06
  18  -8 -15   41.48   11.33
 -18   8  15   30.65   10.70
  18  -8 -16   11.89    6.08
 -18   8  16   10.17    6.09
  18  -8 -17    5.49    4.56
 -18   8  17    5.59    4.99
  18  -8 -18    7.09    5.00
 -18   8  18    2.18    4.76
  18  -8 -19    6.41    4.49
 -18   8  19   -0.51    4.38
  18  -8 -20    7.18    4.84
 -18   8  20    2.85    5.05
  18  -8 -21   61.95   12.98
 -18   8  21   69.28   14.92
  18  -8 -22   30.88    8.20
 -18   8  22   39.50   11.39
 -18   8  23   58.18   14.07
 -18   8  24   24.36    9.22
 -18   8  25   11.46    6.14
 -17   7 -10    9.62    4.95
 -17   7  -9   56.32   13.15
 -17   7  -8   33.16    9.74
 -17   7  -7   12.98    6.76
 -17   7  -6    7.13    5.31
  17  -7   5   -1.43    4.40
  17  -7   4   18.55    8.10
  17  -7   3   55.54   12.63
  17  -7   2   27.02    9.37
  17  -7   1   70.63   14.28
  17  -7   0  111.63   16.85
  17  -7  -1    3.45    4.80
 -17   7   1    7.11    5.37
  17  -7  -2    3.93    4.82
 -17   7   2   12.42    6.77
  17  -7  -3  137.43   16.02
 -17   7   3  166.80   15.98
  17  -7  -4   20.77    8.39
 -17   7   4   31.81    9.54
  17  -7  -5    9.72    6.89
 -17   7   5   10.68    6.80
  17  -7  -6    4.59    5.20
 -17   7   6   -1.70    5.13
  17  -7  -7    1.96    5.10
 -17   7   7    8.30    6.77
  17  -7  -8   26.58    9.07
 -17   7   8   24.40    9.20
  17  -7  -9    7.01    5.96
 -17   7   9    8.46    6.59
  17  -7 -10   48.79   11.84
 -17   7  10   45.75   11.52
  17  -7 -11   27.79    9.05
 -17   7  11   13.90    7.38
  17  -7 -12    0.16    4.45
 -17   7  12    1.42    5.08
  17  -7 -13   79.59   14.15
 -17   7  13   88.18   14.88
  17  -7 -14   21.69    7.89
 -17   7  14   10.26    7.68
  17  -7 -15   20.20    7.89
 -17   7  15   14.85    7.29
  17  -7 -16   12.38    6.28
 -17   7  16    0.57    5.17
  17  -7 -17   40.42   10.52
 -17   7  17   38.00   11.30
  17  -7 -18   29.74    8.59
 -17   7  18   25.16    9.60
  17  -7 -19    6.63    4.85
 -17   7  19    2.69    5.53
  17  -7 -20   62.55   12.27
 -17   7  20   58.70   13.80
  17  -7 -21   37.52    9.66
 -17   7  21   42.16   11.51
 -17   7  22   10.62    7.92
 -17   7  23   53.48   14.13
 -17   7  24   11.39    7.17
 -17   7  25    8.00    6.34
 -17   7  26    4.31    5.03
  16  -6  13    4.39    5.39
  16  -6  12   59.94   12.38
  16  -6  11   14.80    7.50
 -16   6 -11   21.87    8.54
  16  -6  10   31.27    9.53
 -16   6 -10   35.29   10.46
 -16   6  -9   19.59    8.42
 -16   6  -8    7.54    6.18
 -16   6  -7   43.05   11.24
 -16   6  -6    2.52    4.78
  16  -6   4   18.60    8.03
  16  -6   3    0.07    4.09
  16  -6   2  229.38   20.16
  16  -6   1   62.54   12.65
  16  -6   0   -0.81    4.29
 -16   6   0   -0.63    3.90
  16  -6  -1   17.58    8.07
 -16   6   1   13.64    7.08
  16  -6  -2  148.27   16.03
 -16   6   2  150.09   14.51
  16  -6  -3    9.11    6.41
 -16   6   3   13.08    6.64
  16  -6  -4   29.90    9.98
 -16   6   4   32.27    9.39
  16  -6  -5    1.46    4.76
 -16   6   5    4.67    5.48
  16  -6  -6   26.48    8.78
 -16   6   6   27.82    8.85
  16  -6  -7   -1.52    4.24
 -16   6   7   -0.65    5.09
  16  -6  -8  161.18   16.15
 -16   6   8  171.33   16.16
  16  -6  -9   33.33    9.96
 -16   6   9   45.99   10.94
  16  -6 -10   35.13   10.20
 -16   6  10   27.75    9.02
  16  -6 -11   75.95   13.15
 -16   6  11   68.11   12.67
  16  -6 -12   37.87   10.08
 -16   6  12   46.81   11.59
  16  -6 -13    2.97    5.18
 -16   6  13    8.36    6.76
  16  -6 -14    8.13    5.74
 -16   6  14    0.96    5.66
  16  -6 -15   -0.15    3.88
 -16   6  15   11.23    6.87
  16  -6 -16   40.08   10.26
 -16   6  16   24.04    9.20
  16  -6 -17  114.43   13.49
 -16   6  17  106.50   15.90
  16  -6 -18   28.43    8.63
 -16   6  18   23.90    8.41
  16  -6 -19   31.51    8.88
 -16   6  19   23.63    8.88
  16  -6 -20  116.76   13.55
 -16   6  20  114.75   17.44
 -16   6  21    0.54    6.30
 -16   6  22  135.16   19.80
 -16   6  23   10.34    7.56
 -16   6  24   16.53    9.26
 -16   6  25    6.63    7.49
 -16   6  26   13.15    7.95
 -16   6  27   12.19    8.02
 -16   6  28    1.56    4.45
  15  -5  15   22.03    8.30
  15  -5  14    2.75    6.19
  15  -5  13   51.83   13.38
  15  -5  12   12.72    8.02
 -15   5 -12   12.59    6.97
  15  -5  11   26.57   10.40
 -15   5 -11   25.12    8.90
  15  -5  10   36.48   12.06
 -15   5 -10   43.90   11.82
  15  -5   9   16.92    9.02
 -15   5  -9   15.93    7.84
  15  -5   8   22.46    9.18
 -15   5  -8   25.78    8.81
  15  -5   7    8.04    6.71
 -15   5  -7    5.58    4.97
  15  -5   6   15.10    7.84
 -15   5  -6   16.75    7.47
  15  -5   5    5.20    6.22
 -15   5  -5   10.07    6.40
  15  -5   4   39.12   10.72
  15  -5   4   32.18    9.88
  15  -5   3  248.34   20.22
  15  -5   3  252.79   18.51
  15  -5   2   25.21    8.50
  15  -5   1    6.33    5.88
  15  -5   1   11.53    5.95
  15  -5   0   10.44    6.35
  15  -5   0    5.08    4.96
 -15   5   0    4.62    5.60
  15  -5  -1    2.88    4.31
  15  -5  -1    4.16    4.38
 -15   5   1    3.85    5.23
  15  -5  -2  122.44   13.79
 -15   5   2  123.48   12.82
  15  -5  -3   -0.96    4.66
 -15   5   3    2.34    5.58
  15  -5  -4   86.14   13.31
 -15   5   4   90.13   11.18
  15  -5  -5  106.90   14.42
 -15   5   5   98.12   12.62
  15  -5  -6   -3.99    3.70
 -15   5   6    4.13    5.39
  15  -5  -7  410.44   23.65
 -15   5   7  353.97   20.83
  15  -5  -8   57.64   11.39
 -15   5   8   47.49   10.23
  15  -5  -9   48.46   10.63
 -15   5   9   57.60   10.82
  15  -5 -10   73.62   12.10
 -15   5  10   65.34   11.61
  15  -5 -11   23.90    8.17
 -15   5  11   25.26    8.72
  15  -5 -12    2.43    4.80
 -15   5  12    6.72    6.39
  15  -5 -13    1.18    4.49
 -15   5  13    1.41    5.65
  15  -5 -14    0.20    3.99
 -15   5  14    2.40    5.18
  15  -5 -15   44.65    9.95
 -15   5  15   39.63   10.94
  15  -5 -16    3.73    4.70
 -15   5  16   -0.02    5.64
  15  -5 -17   22.82    7.58
 -15   5  17   17.81    8.25
  15  -5 -18   44.77    9.96
 -15   5  18   46.51   11.84
  15  -5 -19  157.35   14.72
 -15   5  19  127.03   15.71
  15  -5 -20   10.47    5.34
 -15   5  20    5.02    6.52
 -15   5  21    2.47    6.68
 -15   5  22    2.62    6.12
 -15   5  23    3.73    6.89
 -15   5  24   11.35    7.53
 -15   5  25   19.24    9.24
 -15   5  26   49.75   14.01
 -15   5  27   65.14   14.88
 -15   5  28   46.55   12.15
 -15   5  29  104.40   18.14
  14  -4  16   28.13    9.57
  14  -4  15   75.82   15.77
  14  -4  14   17.38    7.99
  14  -4  13    4.10    6.95
 -14   4 -13    7.98    5.48
  14  -4  12    7.15    7.91
 -14   4 -12    6.14    5.31
  14  -4  11   33.74   11.41
 -14   4 -11   40.92   10.83
  14  -4  10   11.17    8.08
 -14   4 -10   18.33    7.08
  14  -4   9   62.62   13.85
 -14   4  -9   54.16   12.67
  14  -4   8    2.44    6.44
 -14   4  -8    2.58    4.70
  14  -4   7    4.60    6.24
 -14   4  -7   -0.96    5.06
  14  -4   6    8.52    6.44
 -14   4  -6    4.55    6.01
  14  -4   5   83.02   12.85
 -14   4  -5   78.65   13.52
  14  -4   4  291.48   19.81
  14  -4   3    9.39    5.58
  14  -4   3    8.82    6.62
  14  -4   2    8.27    6.19
  14  -4   2   10.40    5.71
  14  -4   1  217.44   17.65
  14  -4   1  253.04   16.62
 -14   4  -1  230.18   14.81
  14  -4   0    1.59    4.24
  14  -4   0    0.18    4.18
 -14   4   0    4.42    4.65
  14  -4  -1   83.58   12.55
  14  -4  -1   93.32    9.78
 -14   4   1   86.06    9.99
  14  -4  -2    0.02    4.04
  14  -4  -2   -2.16    3.13
 -14   4   2    0.54    4.06
  14  -4  -3   90.15   12.73
  14  -4  -3  103.84    9.51
 -14   4   3   98.21   10.70
  14  -4  -4    3.66    5.00
  14  -4  -4    7.88    4.19
 -14   4   4    3.49    4.81
  14  -4  -5   21.46    7.64
  14  -4  -5   21.35    5.35
 -14   4   5   21.77    6.92
  14  -4  -6  217.45   16.64
  14  -4  -6  233.34   12.60
 -14   4   6  218.59   15.50
  14  -4  -7  316.57   19.66
  14  -4  -7  362.44   15.28
 -14   4   7  359.62   19.67
  14  -4  -8   11.67    6.26
  14  -4  -8    8.09    4.24
 -14   4   8    8.11    5.60
  14  -4  -9   95.05   11.59
  14  -4  -9   98.64    8.11
 -14   4   9   98.77   11.61
  14  -4 -10   73.25   11.34
 -14   4  10   86.65   12.14
  14  -4 -11   56.85   10.44
 -14   4  11   37.36    9.16
  14  -4 -12   20.19    7.43
 -14   4  12   16.16    7.51
  14  -4 -13    0.95    4.35
 -14   4  13   -2.96    4.51
  14  -4 -14   17.64    6.90
 -14   4  14   15.08    7.10
  14  -4 -15    2.56    4.83
 -14   4  15    3.05    5.54
  14  -4 -16   92.90   11.36
 -14   4  16  111.19   15.18
  14  -4 -17   91.25   11.20
 -14   4  17   99.61   14.69
  14  -4 -18    8.96    4.84
 -14   4  18    8.83    6.99
  14  -4 -19    3.16    3.84
 -14   4  19   -4.94    4.22
 -14   4  20   10.87    7.74
 -14   4  21    4.41    6.05
 -14   4  22    4.61    6.56
 -14   4  23   -4.38    5.43
 -14   4  24   24.19   10.06
 -14   4  25   79.54   16.16
 -14   4  26   17.76    9.26
 -14   4  27  138.44   20.41
 -14   4  28   63.57   15.32
 -14   4  29   16.84    8.36
  13  -3  17    2.69    5.80
  13  -3  16  105.97   19.11
  13  -3  15   -0.59    6.56
  13  -3  14   21.76    9.97
 -13   3 -14   22.96    7.61
  13  -3  13   -0.51    6.83
 -13   3 -13   -0.28    4.28
  13  -3  12   32.89   11.44
 -13   3 -12   56.98   12.47
  13  -3  11   31.16   10.84
 -13   3 -11   31.95    9.57
  13  -3  10   26.38   10.27
 -13   3 -10   24.29    9.35
  13  -3   9   16.59    8.82
 -13   3  -9   18.24    8.37
  13  -3   8    6.64    6.55
 -13   3  -8    8.32    6.52
  13  -3   7   13.12    7.65
 -13   3  -7   11.95    7.20
  13  -3   6  221.90   18.25
 -13   3  -6  219.52   18.45
  13  -3   5   17.41    7.61
 -13   3  -5   20.65    7.96
  13  -3   4    8.38    6.31
 -13   3  -4    8.58    6.28
  13  -3   3   28.10    7.83
  13  -3   2  408.95   22.89
  13  -3   2  461.83   22.23
 -13   3  -2  470.73   18.74
  13  -3   1   22.15    7.45
  13  -3   1   19.27    6.45
 -13   3  -1   25.65    6.19
  13  -3   0   25.99    7.80
  13  -3   0   19.37    6.10
 -13   3   0   26.74    6.43
  13  -3  -1   38.98    8.70
  13  -3  -1   33.01    7.14
 -13   3   1   46.35    7.54
  13  -3  -2  152.99   13.87
  13  -3  -2  197.01   12.86
 -13   3   2  181.23   12.23
  13  -3  -3   36.57    8.82
  13  -3  -3   33.97    6.77
 -13   3   3   30.28    6.86
  13  -3  -4  291.17   18.15
  13  -3  -4  298.64   14.70
 -13   3   4  299.93   15.98
  13  -3  -5   22.70    7.16
  13  -3  -5   18.66    5.51
 -13   3   5   17.76    6.18
  13  -3  -6  104.15   11.49
  13  -3  -6  106.97    8.98
 -13   3   6   95.19    9.99
  13  -3  -7    2.27    4.24
  13  -3  -7   -2.10    3.25
 -13   3   7   -0.61    3.44
  13  -3  -8  399.41   20.28
  13  -3  -8  376.01   15.35
 -13   3   8  384.27   19.41
  13  -3  -9   82.34   10.95
  13  -3  -9   71.05    7.63
 -13   3   9   85.72   10.04
  13  -3 -10   28.52    7.44
  13  -3 -10   23.22    5.56
 -13   3  10   18.93    6.89
  13  -3 -11   -0.45    3.55
  13  -3 -11   -1.31    3.07
 -13   3  11   -0.77    3.95
  13  -3 -12    0.98    3.98
  13  -3 -12    4.62    3.77
 -13   3  12    1.68    4.51
  13  -3 -13    3.06    4.13
  13  -3 -13    0.56    3.68
 -13   3  13   -0.25    4.37
  13  -3 -14    1.72    4.03
  13  -3 -14   -3.46    3.00
 -13   3  14   -0.03    4.11
  13  -3 -15   40.07    8.52
  13  -3 -15   38.14    7.28
 -13   3  15   29.77    9.11
  13  -3 -16  240.37   15.92
  13  -3 -16  199.49   13.72
 -13   3  16  209.19   17.66
  13  -3 -17   96.62   10.65
  13  -3 -17   85.22   10.70
 -13   3  17   98.29   14.33
  13  -3 -18   89.27   10.25
  13  -3 -18   71.54   10.21
 -13   3  18   81.09   13.81
  13  -3 -19    9.73    6.12
 -13   3  19    8.82    7.04
 -13   3  20   23.72    9.61
 -13   3  21   26.07    9.99
 -13   3  22    4.79    5.76
 -13   3  23   -1.93    5.40
 -13   3  24   10.63    8.40
 -13   3  25    7.43    7.42
 -13   3  26  126.77   19.34
 -13   3  27    5.22    7.19
 -13   3  28    3.87    7.47
 -13   3  29   15.32    6.97
 -13   3  30   25.91    8.52
  12  -2  18   20.14    8.35
  12  -2  17  116.31   19.50
  12  -2  16    5.40    7.11
  12  -2  15    8.58    8.62
 -12   2 -15   16.58    6.61
  12  -2  14   47.75   13.70
 -12   2 -14   49.28   11.64
  12  -2  13   16.70    8.80
 -12   2 -13   18.29    7.28
  12  -2  12   55.76   13.78
 -12   2 -12   73.91   13.49
  12  -2  11   18.83    8.60
 -12   2 -11   20.87    7.96
  12  -2  10   85.22   14.87
 -12   2 -10   91.48   14.53
  12  -2   9   36.68   10.74
 -12   2  -9   33.34    9.62
  12  -2   8  161.29   16.50
 -12   2  -8  153.51   15.83
  12  -2   7  301.47   20.90
 -12   2  -7  313.90   21.32
  12  -2   6   71.37   12.24
 -12   2  -6   83.90   12.95
  12  -2   5   10.87    6.65
 -12   2  -5   13.27    6.73
  12  -2   4   98.35   11.49
 -12   2  -4   88.27   12.35
  12  -2   3   46.58    9.03
 -12   2  -3   38.97    9.19
  12  -2   2    8.25    4.94
 -12   2  -2    4.54    3.38
  12  -2   1  152.48   13.18
  12  -2   1  138.17   11.95
 -12   2  -1  152.82    9.87
  12  -2   0   35.68    8.17
  12  -2   0   42.16    7.85
 -12   2   0   38.35    6.18
  12  -2  -1   -1.90    3.26
  12  -2  -1    3.21    3.67
 -12   2   1    0.68    3.04
  12  -2  -2   46.77    8.93
  12  -2  -2   48.21    7.81
 -12   2   2   44.62    6.79
  12  -2  -3  266.97   16.69
  12  -2  -3  291.26   14.76
 -12   2   3  298.18   14.28
  12  -2  -4  119.36   11.62
  12  -2  -4  135.64   10.27
 -12   2   4  139.27   10.59
  12  -2  -5   59.83    9.41
  12  -2  -5   49.25    7.31
 -12   2   5   57.28    8.02
  12  -2  -6    3.82    4.59
  12  -2  -6    5.95    4.34
 -12   2   6    3.65    4.25
  12  -2  -7   37.84    7.72
  12  -2  -7   38.96    6.55
 -12   2   7   45.90    8.15
  12  -2  -8   88.45    9.79
  12  -2  -8   94.36    8.63
 -12   2   8   96.86   10.03
  12  -2  -9   27.99    6.76
  12  -2  -9   29.64    5.98
 -12   2   9   27.36    7.20
  12  -2 -10   79.04    9.05
  12  -2 -10   83.36    8.20
 -12   2  10   97.80   10.62
  12  -2 -11   73.59    8.85
  12  -2 -11   62.46    7.59
 -12   2  11   78.52   10.68
  12  -2 -12   -0.39    3.32
  12  -2 -12   -0.68    3.33
 -12   2  12   -2.15    4.05
  12  -2 -13   57.97    8.42
  12  -2 -13   49.24    7.86
 -12   2  13   52.86    9.77
  12  -2 -14  166.29   12.21
  12  -2 -14  153.64   11.72
 -12   2  14  157.91   14.35
  12  -2 -15  385.47   18.12
  12  -2 -15  346.38   17.45
 -12   2  15  368.39   21.28
  12  -2 -16   72.75    8.69
  12  -2 -16   68.28    9.78
 -12   2  16   69.93   11.79
  12  -2 -17   23.15    6.05
  12  -2 -17   16.95    6.62
 -12   2  17   26.46    8.92
  12  -2 -18   73.76   10.84
 -12   2  18   78.53   13.22
  12  -2 -19    1.02    5.04
 -12   2  19    0.64    5.56
  12  -2 -20   12.43    7.07
 -12   2  20   14.18    8.00
  12  -2 -21    2.21    5.98
 -12   2  21    3.04    6.14
  12  -2 -22   41.40   10.60
 -12   2  22   31.20   10.65
  12  -2 -23    1.86    5.77
 -12   2  23    1.46    5.73
  12  -2 -24    7.82    7.33
 -12   2  24   12.41    8.34
  12  -2 -25  156.24   17.15
 -12   2  25  158.10   18.36
  12  -2 -26    3.56    5.93
 -12   2  26    7.59    7.08
 -12   2  27    3.95    6.88
 -12   2  28   18.63    9.37
 -12   2  29   11.29    7.80
 -12   2  30    8.44    5.76
  11  -1  19   69.23   15.28
  11  -1  18   52.58   13.63
  11  -1  17   12.98    8.90
  11  -1  16    4.20    6.93
 -11   1 -16    2.98    3.91
  11  -1  15   47.54   13.85
 -11   1 -15   34.87    9.35
  11  -1  14   19.82    9.60
 -11   1 -14   32.02    9.28
  11  -1  13   33.99   11.31
 -11   1 -13   54.85   12.12
  11  -1  12    3.21    7.03
 -11   1 -12   10.20    6.14
  11  -1  11   25.11    9.75
 -11   1 -11   26.74    9.24
  11  -1  10   69.64   13.40
 -11   1 -10   64.94   12.40
  11  -1   9  382.88   24.39
 -11   1  -9  374.12   23.44
  11  -1   8   68.60   12.60
 -11   1  -8   77.03   12.69
  11  -1   7  325.89   20.90
 -11   1  -7  331.33   21.09
  11  -1   6    1.71    5.35
 -11   1  -6    1.02    4.74
  11  -1   5  196.60   15.49
 -11   1  -5  193.92   15.59
  11  -1   4   43.65    9.22
 -11   1  -4   45.77    9.37
  11  -1   3   28.60    7.66
 -11   1  -3   25.52    7.51
 -11   1  -3   29.38    4.37
  11  -1   2   26.22    7.22
 -11   1  -2   26.03    7.34
 -11   1  -2   20.47    4.06
  11  -1   1   -2.21    3.60
 -11   1  -1    0.18    3.38
 -11   1  -1   -0.67    2.49
  11  -1   0   23.67    7.03
  11  -1   0   27.78    6.87
 -11   1   0   19.09    4.37
  11  -1  -1  172.81   13.16
  11  -1  -1  196.65   12.98
 -11   1   1  174.00    9.52
  11  -1  -2  236.70   14.89
  11  -1  -2  267.22   14.52
 -11   1   2  254.97   11.72
  11  -1  -3  327.78   17.05
  11  -1  -3  328.25   15.53
 -11   1   3  311.71   13.25
  11  -1  -4   32.35    7.18
  11  -1  -4   33.05    6.76
 -11   1   4   30.16    5.99
  11  -1  -5   12.93    5.54
  11  -1  -5   12.19    5.36
 -11   1   5   15.40    5.12
  11  -1  -6   31.21    6.86
  11  -1  -6   29.08    6.34
 -11   1   6   22.56    5.98
  11  -1  -7   21.55    5.99
  11  -1  -7   24.07    6.20
 -11   1   7   26.74    6.63
  11  -1  -8   29.56    6.53
  11  -1  -8   31.57    6.58
 -11   1   8   35.15    7.20
  11  -1  -9   38.08    6.80
  11  -1  -9   39.18    6.82
 -11   1   9   39.41    7.51
  11  -1 -10   12.98    5.04
  11  -1 -10   11.01    5.07
 -11   1  10    9.39    5.52
  11  -1 -11   61.08    7.87
  11  -1 -11   51.94    7.74
 -11   1  11   52.44    8.80
  11  -1 -12   36.04    6.49
  11  -1 -12   34.95    6.90
 -11   1  12   34.42    7.87
  11  -1 -13 1130.70   27.70
  11  -1 -13  969.89   27.98
 -11   1  13 1054.20   32.90
  11  -1 -14   59.96    7.23
  11  -1 -14   53.83    8.39
 -11   1  14   66.65   10.82
  11  -1 -15   21.15    5.29
  11  -1 -15   18.86    6.44
 -11   1  15   25.88    8.26
  11  -1 -16  198.73   11.91
  11  -1 -16  161.18   13.25
 -11   1  16  165.93   14.69
  11  -1 -17   64.25   10.13
 -11   1  17   57.08   11.12
  11  -1 -18    1.75    4.70
 -11   1  18    4.66    5.41
  11  -1 -19    2.46    5.46
 -11   1  19    2.87    5.64
  11  -1 -20   40.39   10.27
 -11   1  20   38.74   10.80
  11  -1 -21   43.55   10.55
 -11   1  21   34.99   10.60
  11  -1 -22    1.42    5.78
 -11   1  22    4.10    6.82
  11  -1 -23  168.35   17.52
 -11   1  23  174.41   18.45
  11  -1 -24   33.09   10.77
 -11   1  24   26.46    9.67
  11  -1 -25   18.67    9.21
 -11   1  25   23.86    9.45
  11  -1 -26    6.69    7.46
 -11   1  26    1.50    6.18
  11  -1 -27    6.33    7.19
 -11   1  27    2.34    5.77
  11  -1 -28    2.06    6.93
 -11   1  28    3.00    5.89
  11  -1 -29   -4.02    8.08
 -11   1  29    7.05    6.69
  11  -1 -30    7.99    7.72
 -11   1  30    5.96    6.03
  11  -1 -31   46.92   12.48
 -11   1  31   45.87   10.29
  10   0  20   77.35   15.68
  10   0  19    0.02    5.36
  10   0  18    7.60    8.54
  10   0  17    2.11    7.05
 -10   0 -17    3.67    4.37
  10   0  16  128.91   19.77
 -10   0 -16  125.00   14.61
  10   0  15    1.97    6.63
 -10   0 -15   -2.50    3.73
  10   0  14    6.52    7.47
 -10   0 -14    6.84    5.59
  10   0  13    2.74    7.04
 -10   0 -13    3.08    5.01
  10   0  12   19.78    8.91
 -10   0 -12   31.62   10.04
  10   0  11   -0.20    6.14
 -10   0 -11    0.87    5.27
  10   0  10  406.24   25.09
 -10   0 -10  414.91   24.31
  10   0   9    1.31    5.48
 -10   0  -9    0.99    5.35
  10   0   8  373.89   22.34
 -10   0  -8  353.15   21.51
  10   0   7    0.42    4.96
 -10   0  -7   -1.53    4.35
  10   0   6  118.68   12.56
 -10   0  -6  121.17   12.43
  10   0   5    1.25    3.94
 -10   0  -5    1.45    3.86
  10   0   4    3.37    4.70
 -10   0  -4    3.39    4.45
  10   0   3   -2.03    3.93
 -10   0  -3    3.39    4.40
 -10   0  -3    2.87    1.86
  10   0   2  373.49   18.56
 -10   0  -2  378.45   19.00
 -10   0  -2  373.11    9.95
  10   0   1   -1.83    3.61
 -10   0  -1    2.34    3.89
 -10   0  -1   -0.95    1.94
  10   0   0  363.40   17.32
 -10   0   0  339.65   17.27
 -10   0   0  334.82   10.39
  10   0  -1   -2.24    3.87
 -10   0   1   -1.00    3.54
 -10   0   1    1.37    2.73
  10   0  -2  317.40   15.60
 -10   0   2  318.03   11.45
  10   0  -3    0.61    4.19
  10   0  -3   -1.27    4.35
 -10   0   3    0.84    3.34
  10   0  -4  332.34   15.60
  10   0  -4  350.48   15.76
 -10   0   4  336.04   13.19
  10   0  -5   -1.39    3.50
  10   0  -5    1.77    4.54
 -10   0   5    1.45    3.42
  10   0  -6   19.96    5.50
  10   0  -6   21.70    5.96
 -10   0   6   20.01    5.36
  10   0  -7    0.16    3.62
  10   0  -7   -0.05    4.31
 -10   0   7    1.47    4.13
  10   0  -8   -3.14    3.05
  10   0  -8   -2.71    3.99
 -10   0   8    2.70    4.28
  10   0  -9   -2.83    2.83
  10   0  -9   -1.58    4.17
 -10   0   9    4.27    4.65
  10   0 -10   18.25    4.87
  10   0 -10   13.57    5.34
 -10   0  10   14.89    6.06
  10   0 -11    0.58    2.80
  10   0 -11    4.18    4.50
 -10   0  11    1.27    4.39
  10   0 -12 2028.50   33.40
  10   0 -12 1821.80   38.60
 -10   0  12 1981.80   43.40
  10   0 -13    1.49    2.66
  10   0 -13    0.07    3.94
 -10   0  13   -0.57    3.85
  10   0 -14    6.02    3.24
  10   0 -14    6.89    4.72
 -10   0  14    8.97    5.13
  10   0 -15    3.38    2.38
  10   0 -15    0.59    4.01
 -10   0  15   -1.08    3.67
  10   0 -16  371.81   19.99
 -10   0  16  373.18   21.28
  10   0 -17    2.66    5.02
 -10   0  17    0.26    5.14
  10   0 -18   29.28    8.64
 -10   0  18   16.69    7.22
  10   0 -19    1.01    5.63
 -10   0  19   -4.15    4.89
  10   0 -20    0.61    5.95
 -10   0  20    4.70    6.17
  10   0 -21   -2.33    6.03
 -10   0  21    1.53    5.67
  10   0 -22  603.51   30.69
 -10   0  22  571.97   31.01
  10   0 -23   -3.20    6.00
 -10   0  23   -0.65    5.71
  10   0 -24   10.74    7.77
 -10   0  24    5.88    6.92
  10   0 -25   -1.09    6.97
 -10   0  25   -7.68    5.32
  10   0 -26   14.59    9.23
 -10   0  26   20.40    8.95
  10   0 -27   -4.76    6.02
 -10   0  27   -0.11    5.54
  10   0 -28    5.24    7.33
 -10   0  28    5.85    6.47
  10   0 -29   -4.23    5.61
 -10   0  29   -2.27    5.12
  10   0 -30   33.28   12.39
 -10   0  30   39.07   10.70
  10   0 -31   -0.66    5.84
 -10   0  31    6.70    5.04
   9   1  21   46.14   12.42
   9   1  20   27.06   10.30
   9   1  19    2.21    5.44
   9   1  18    0.22    6.17
  -9  -1 -18    7.64    4.91
   9   1  17   34.87   11.68
  -9  -1 -17   25.51    8.54
   9   1  16   12.90    8.16
  -9  -1 -16   12.22    6.06
   9   1  15    9.89    7.85
  -9  -1 -15    7.75    5.85
   9   1  14    7.98    7.58
  -9  -1 -14   14.55    7.36
   9   1  13   48.30   12.26
  -9  -1 -13   40.66   10.69
   9   1  12    0.24    6.26
  -9  -1 -12   -0.74    4.89
   9   1  11  272.44   20.75
  -9  -1 -11  268.01   19.65
   9   1  10  131.47   14.57
  -9  -1 -10  144.04   14.97
   9   1   9   50.99   11.02
  -9  -1  -9   47.63   10.59
   9   1   8    1.20    4.79
  -9  -1  -8   -0.72    4.38
   9   1   7  140.23   13.35
  -9  -1  -7  153.58   13.83
   9   1   6  107.35   11.71
  -9  -1  -6   99.05   11.01
   9   1   5   40.23    8.44
  -9  -1  -5   44.72    8.92
   9   1   4  102.75   10.57
  -9  -1  -4  111.51   11.19
   9   1   3  285.05   16.32
  -9  -1  -3  302.62   16.94
   9   1   2  149.42   12.26
  -9  -1  -2  147.72   12.18
   9   1   1  191.39   13.37
  -9  -1  -1  189.69   13.29
   9   1   0  336.70   16.32
  -9  -1   0  326.99   16.25
  -9  -1   0  313.73    7.86
   9   1  -1  672.35   21.98
  -9  -1   1  677.76   22.21
  -9  -1   1  656.15   12.99
   9   1  -2   70.30    8.76
  -9  -1   2   76.76    8.13
  -9  -1   2   62.84    5.06
   9   1  -3  240.41   13.01
  -9  -1   3  264.13   13.25
  -9  -1   3  256.33    9.95
   9   1  -4    4.03    4.55
  -9  -1   4    2.56    3.24
  -9  -1   4    3.84    3.02
   9   1  -5  245.31   13.09
  -9  -1   5  256.29   11.53
   9   1  -6    2.91    3.36
   9   1  -6    6.55    4.75
  -9  -1   6    2.79    3.50
   9   1  -7   19.71    4.58
   9   1  -7   23.63    5.83
  -9  -1   7   25.48    5.67
   9   1  -8    0.77    3.00
   9   1  -8    0.79    4.03
  -9  -1   8    1.88    4.08
   9   1  -9   59.36    6.17
   9   1  -9   54.61    7.92
  -9  -1   9   58.40    8.32
   9   1 -10  142.34    8.22
   9   1 -10  125.87   11.08
  -9  -1  10  121.73   10.83
   9   1 -11  290.70   10.76
   9   1 -11  258.70   15.01
  -9  -1  11  291.90   16.29
   9   1 -12  103.81    6.65
   9   1 -12   95.65   10.30
  -9  -1  12   89.26    9.84
   9   1 -13  122.47    6.80
   9   1 -13  112.36   11.16
  -9  -1  13  110.44   10.99
   9   1 -14  346.30   10.79
   9   1 -14  301.55   17.50
  -9  -1  14  309.05   18.10
   9   1 -15   -1.11    3.57
  -9  -1  15    1.92    3.81
   9   1 -16   87.00   11.64
  -9  -1  16   72.66   11.44
   9   1 -17   17.10    7.36
  -9  -1  17   11.29    6.65
   9   1 -18   76.17   12.30
  -9  -1  18   75.08   12.53
   9   1 -19  149.51   15.61
  -9  -1  19  130.36   14.14
   9   1 -20   67.19   12.93
   9   1 -21  555.53   29.40
  -9  -1  21  510.41   28.77
   9   1 -22   72.54   14.04
  -9  -1  22   53.27   12.59
   9   1 -23   23.36    9.95
  -9  -1  23   13.80    8.02
   9   1 -24   21.56   10.45
  -9  -1  24   27.54   10.56
   9   1 -25   39.74   12.83
  -9  -1  25   32.90   11.02
   9   1 -26   -0.72    6.20
  -9  -1  26    9.51    7.17
   9   1 -27    0.01    7.34
  -9  -1  27   -1.00    5.72
   9   1 -28   13.40    8.74
  -9  -1  28   18.95    8.01
   9   1 -29   35.96   11.98
  -9  -1  29   41.76   12.03
   9   1 -30   11.62    8.22
  -9  -1  30   19.26    6.76
   8   2  21   36.12   11.51
   8   2  20    0.08    5.83
   8   2  19   15.93    8.02
   8   2  18    2.37    6.20
  -8  -2 -18    4.43    4.48
   8   2  17   -0.34    6.12
  -8  -2 -17   -0.35    4.69
   8   2  16   62.88   14.26
  -8  -2 -16   59.45   12.37
   8   2  15    1.29    6.42
  -8  -2 -15   -0.68    4.69
   8   2  14   14.56    8.21
  -8  -2 -14    7.63    5.91
   8   2  13   74.95   13.86
  -8  -2 -13   79.55   13.38
   8   2  12  120.54   16.20
  -8  -2 -12  124.39   14.32
   8   2  11  212.84   18.57
  -8  -2 -11  194.94   16.83
   8   2  10    8.02    6.66
  -8  -2 -10   17.50    7.42
   8   2   9   29.94    8.90
  -8  -2  -9   32.07    8.87
   8   2   8  216.19   16.41
  -8  -2  -8  235.21   16.80
   8   2   7    4.64    5.49
  -8  -2  -7    8.57    5.42
   8   2   6    0.88    4.46
  -8  -2  -6    1.22    3.89
   8   2   5   10.26    5.41
  -8  -2  -5   10.00    5.43
   8   2   4   12.89    6.24
  -8  -2  -4   10.70    5.66
   8   2   3   46.09    8.39
  -8  -2  -3   54.87    8.93
   8   2   2   84.80    9.47
  -8  -2  -2   92.55   10.01
   8   2   1  709.53   23.52
  -8  -2  -1  708.09   23.29
   8   2   0    6.20    5.23
  -8  -2   0    2.42    4.03
  -8  -2   0    2.03    1.52
   8   2  -1   92.15    8.93
  -8  -2   1   94.99    8.63
  -8  -2   1  105.19    5.12
   8   2  -2   -4.69    3.48
  -8  -2   2    2.10    3.17
  -8  -2   2    0.55    1.92
   8   2  -3    4.01    4.27
  -8  -2   3    7.57    3.54
  -8  -2   3    3.41    2.60
   8   2  -4   70.45    8.01
  -8  -2   4   83.96    7.03
  -8  -2   4   86.33    6.43
   8   2  -5   26.38    5.89
  -8  -2   5   39.56    5.39
  -8  -2   5   39.28    5.44
   8   2  -6  130.49   10.13
  -8  -2   6  154.87    8.43
  -8  -2   6  155.63    9.61
   8   2  -7    7.12    4.92
  -8  -2   7    5.22    2.85
  -8  -2   7    6.58    4.33
   8   2  -8   87.79    9.07
  -8  -2   8  109.40    6.62
  -8  -2   8  104.15    9.41
   8   2  -9  446.92   18.81
  -8  -2   9  526.49   12.70
  -8  -2   9  491.30   19.22
   8   2 -10  176.52   12.54
  -8  -2  10  208.29    7.55
  -8  -2  10  198.58   13.07
   8   2 -11  295.75   16.47
  -8  -2  11  348.36   17.61
   8   2 -12  238.57   15.01
  -8  -2  12  265.82   16.08
   8   2 -13   75.83    9.45
  -8  -2  13   77.77    9.55
   8   2 -14    1.40    4.64
  -8  -2  14   -2.28    3.81
   8   2 -15    1.84    4.93
  -8  -2  15    2.92    4.18
   8   2 -16    9.40    5.82
  -8  -2  16   13.84    6.46
   8   2 -17  138.27   14.37
  -8  -2  17  125.55   13.61
   8   2 -18   81.47   12.91
  -8  -2  18  104.75   13.00
   8   2 -19  165.44   16.65
  -8  -2  19  164.28   16.11
   8   2 -20   76.72   13.76
  -8  -2  20   92.63   14.27
   8   2 -21  144.40   16.75
  -8  -2  21  185.58   18.32
   8   2 -22    4.49    7.58
  -8  -2  22    8.64    6.87
   8   2 -23   18.94    9.19
  -8  -2  23   26.60    9.50
   8   2 -24   12.40    9.36
  -8  -2  24   16.33    8.23
   8   2 -25    8.65    8.34
  -8  -2  25    7.27    6.76
   8   2 -26    2.32    6.57
  -8  -2  26    2.22    5.47
   8   2 -27   44.16   13.38
  -8  -2  27   27.56    9.88
   8   2 -28    2.85    6.82
  -8  -2  28    3.80    6.35
   8   2 -29    6.09    7.92
  -8  -2  29    4.54    5.64
  -8  -2  30    2.87    4.58
   7   3  22   25.93    9.07
   7   3  21   12.14    7.97
   7   3  20   63.08   14.27
   7   3  19   24.69   10.06
  -7  -3 -19   33.71    9.75
   7   3  18    1.67    6.07
  -7  -3 -18    4.83    4.91
   7   3  17   42.05   12.00
  -7  -3 -17   43.09   11.15
   7   3  16   44.42   12.76
  -7  -3 -16   48.12   11.46
   7   3  15  135.94   16.40
  -7  -3 -15  125.38   14.75
   7   3  14  103.02   15.74
  -7  -3 -14   96.90   14.55
   7   3  13    0.56    6.16
  -7  -3 -13    7.93    6.53
   7   3  12  237.14   19.14
  -7  -3 -12  227.82   18.44
   7   3  11    1.14    5.72
  -7  -3 -11    2.54    5.04
   7   3  10   92.11   13.27
  -7  -3 -10   84.97   12.40
   7   3   9   11.37    6.74
  -7  -3  -9   18.34    7.25
   7   3   8   -0.55    4.39
  -7  -3  -8    1.07    4.30
   7   3   7  105.01   11.33
  -7  -3  -7   93.79   10.82
   7   3   6   20.98    7.08
  -7  -3  -6   25.63    7.42
   7   3   5   -1.07    4.23
  -7  -3  -5    3.82    4.47
   7   3   4  102.28   10.80
  -7  -3  -4   99.90   10.65
   7   3   3   19.48    6.52
  -7  -3  -3   16.88    6.09
   7   3   2 1382.40   32.90
  -7  -3  -2 1305.70   31.90
   7   3   1   50.42    8.26
  -7  -3  -1   38.94    7.24
   7   3   0   93.74    9.19
  -7  -3   0  113.97    9.55
  -7  -3   0  123.34    5.41
   7   3  -1    1.12    4.11
  -7  -3   1    3.17    3.49
  -7  -3   1    0.59    2.05
   7   3  -2   24.69    5.88
  -7  -3   2   23.72    5.13
  -7  -3   2   20.36    3.62
   7   3  -3    0.44    3.57
  -7  -3   3    0.83    2.42
  -7  -3   3    0.97    2.52
   7   3  -4   71.75    7.61
  -7  -3   4   79.06    6.61
  -7  -3   4   88.50    6.99
   7   3  -5   55.97    7.38
  -7  -3   5   64.96    5.92
  -7  -3   5   55.09    6.16
   7   3  -6  286.05   14.42
  -7  -3   6  327.79   11.02
  -7  -3   6  316.44   13.73
   7   3  -7   13.72    5.65
  -7  -3   7   15.06    3.33
  -7  -3   7   14.36    4.77
   7   3  -8 1337.60   31.90
  -7  -3   8 1570.90   21.40
  -7  -3   8 1553.00   33.20
   7   3  -9   75.86    9.15
  -7  -3   9   91.90    4.57
  -7  -3   9   84.18    9.55
   7   3 -10    1.22    4.33
  -7  -3  10    1.29    4.31
   7   3 -11   15.14    6.20
  -7  -3  11   18.97    6.73
   7   3 -12  204.93   14.39
  -7  -3  12  219.29   15.02
   7   3 -13   42.73    8.70
  -7  -3  13   39.68    8.38
   7   3 -14   16.39    6.88
  -7  -3  14   24.57    7.37
   7   3 -15    1.96    4.67
  -7  -3  15    9.22    5.29
   7   3 -16  103.54   13.55
  -7  -3  16   89.89   12.58
   7   3 -17   10.16    6.73
  -7  -3  17    5.00    5.43
   7   3 -18  227.30   18.39
  -7  -3  18  261.15   19.51
   7   3 -19   23.80    9.61
  -7  -3  19   12.98    6.62
   7   3 -20  144.36   16.12
  -7  -3  20  174.01   17.15
   7   3 -21   10.57    7.81
  -7  -3  21   12.15    7.68
   7   3 -22    5.71    6.96
  -7  -3  22   -0.16    5.69
   7   3 -23    1.17    7.43
  -7  -3  23   -3.09    4.99
   7   3 -24   -2.58    6.78
  -7  -3  24    4.27    6.29
   7   3 -25   -3.66    6.82
  -7  -3  25   -0.33    5.92
   7   3 -26   50.58   13.88
  -7  -3  26   61.21   13.83
   7   3 -27    1.28    6.62
  -7  -3  27    0.03    5.42
   7   3 -28    3.16    6.89
  -7  -3  28   -0.15    5.80
   7   3 -29    1.59    5.93
  -7  -3  29    7.29    5.54
  -7  -3  30   88.15   15.71
   6   4  23    1.31    4.61
   6   4  22    7.94    6.34
   6   4  21   33.88   10.63
   6   4  20    3.66    6.32
  -6  -4 -20    5.71    4.83
   6   4  19   16.50    8.56
  -6  -4 -19   18.87    7.86
   6   4  18   12.18    7.87
  -6  -4 -18    7.68    5.85
   6   4  17  122.65   17.87
  -6  -4 -17  117.31   14.66
   6   4  16   27.30   10.59
  -6  -4 -16   22.98    8.90
   6   4  15   53.89   12.68
  -6  -4 -15   47.41   11.39
   6   4  14  278.49   21.59
  -6  -4 -14  268.41   20.92
   6   4  13  121.72   14.93
  -6  -4 -13  134.40   15.16
   6   4  12   41.13   10.86
  -6  -4 -12   34.80    9.87
   6   4  11  224.37   17.88
  -6  -4 -11  193.01   16.77
   6   4  10   72.20   11.52
  -6  -4 -10   82.40   12.34
   6   4   9    3.19    5.13
  -6  -4  -9    4.65    4.79
   6   4   8   11.19    6.03
  -6  -4  -8    7.20    5.19
   6   4   7   24.95    7.46
  -6  -4  -7   19.94    6.80
   6   4   6   21.10    2.80
   6   4   6   22.50    6.97
  -6  -4  -6   15.30    6.12
   6   4   5    1.27    1.63
   6   4   5    1.62    4.49
  -6  -4  -5    2.43    4.59
   6   4   4    4.02    2.14
   6   4   4    4.02    4.55
  -6  -4  -4    2.54    4.39
   6   4   3  115.33    5.94
   6   4   3  121.43   10.66
  -6  -4  -3  107.77   10.64
   6   4   2   45.62    4.55
   6   4   2   40.97    7.78
  -6  -4  -2   37.77    7.40
   6   4   1   65.15    8.51
  -6  -4  -1   50.82    7.88
  -6  -4  -1   67.54    5.41
   6   4   0    5.07    4.97
  -6  -4   0    4.15    3.98
  -6  -4   0    3.50    2.78
   6   4  -1   -1.90    4.23
  -6  -4   1    4.17    3.38
  -6  -4   1   -0.47    2.58
   6   4  -2    2.20    4.36
  -6  -4   2    2.59    3.21
  -6  -4   2    3.05    3.14
   6   4  -3  359.37   15.78
  -6  -4   3  368.99   13.85
  -6  -4   3  416.96   14.19
   6   4  -4   31.59    6.49
  -6  -4   4   28.34    4.88
  -6  -4   4   23.10    5.09
   6   4  -5  380.12   16.52
  -6  -4   5  464.83   13.85
  -6  -4   5  505.62   17.31
   6   4  -6  925.96   25.65
  -6  -4   6 1162.10   20.70
  -6  -4   6 1222.10   28.20
   6   4  -7 3056.30   49.10
  -6  -4   7 3525.90   36.80
  -6  -4   7 3739.80   53.20
   6   4  -8  905.06   26.89
  -6  -4   8 1030.60   16.10
  -6  -4   8 1181.10   30.10
   6   4  -9   60.81    8.94
  -6  -4   9   73.69    8.93
   6   4 -10    0.62    4.66
  -6  -4  10    4.21    4.88
   6   4 -11  247.40   15.90
  -6  -4  11  284.13   16.80
   6   4 -12   27.32    7.87
  -6  -4  12   34.17    8.02
   6   4 -13   35.61    8.63
  -6  -4  13   39.79    8.81
   6   4 -14   43.69    9.61
  -6  -4  14   60.92   10.31
   6   4 -15  189.42   15.67
  -6  -4  15  226.98   16.99
   6   4 -16    5.18    5.96
  -6  -4  16   -0.96    3.94
   6   4 -17  311.52   21.15
  -6  -4  17  295.69   20.29
   6   4 -18   60.10   12.59
  -6  -4  18   72.79   12.73
   6   4 -19  144.15   16.53
  -6  -4  19  140.62   15.42
   6   4 -20    4.55    7.65
  -6  -4  20   10.68    6.90
   6   4 -21   13.03    8.92
  -6  -4  21   11.87    7.71
   6   4 -22   -1.15    7.14
  -6  -4  22   -4.33    4.84
   6   4 -23   -1.74    7.23
  -6  -4  23    1.46    6.04
   6   4 -24   27.59   11.72
  -6  -4  24   33.33   10.63
   6   4 -25   58.47   14.84
  -6  -4  25   62.92   14.03
   6   4 -26   17.67    9.56
  -6  -4  26   16.43    8.48
   6   4 -27   14.28    8.90
  -6  -4  27   16.99    8.19
   6   4 -28   68.44   16.31
  -6  -4  28   64.98   14.38
  -6  -4  29   51.60   11.76
   5   5  23   24.48    8.43
   5   5  22    9.17    6.62
   5   5  21    8.14    6.37
  -5  -5 -21    7.67    5.26
   5   5  20   13.47    7.55
  -5  -5 -20   20.72    8.08
   5   5  19    3.69    6.67
  -5  -5 -19    3.78    5.05
   5   5  18   54.74   13.58
  -5  -5 -18   49.87   11.69
   5   5  17    2.00    6.43
  -5  -5 -17    2.99    5.48
   5   5  16   40.44   11.73
  -5  -5 -16   57.80   12.64
   5   5  15  253.17   20.68
  -5  -5 -15  235.52   19.96
   5   5  14    4.67    6.68
  -5  -5 -14    2.76    6.06
   5   5  13   -1.12    5.41
  -5  -5 -13   -2.93    4.62
   5   5  12   96.06   13.51
  -5  -5 -12   90.64   13.75
   5   5  11    2.98    5.50
  -5  -5 -11    4.12    5.35
   5   5  10    8.73    6.19
  -5  -5 -10   12.46    6.42
   5   5   9    6.33    5.57
  -5  -5  -9    3.58    5.12
   5   5   8    7.64    2.36
   5   5   8    1.88    4.63
  -5  -5  -8    2.32    4.63
   5   5   7    3.22    2.56
   5   5   7   -1.69    4.04
  -5  -5  -7    0.11    3.90
   5   5   6   12.76    3.39
   5   5   6    8.41    5.03
  -5  -5  -6   11.62    5.78
   5   5   5    7.80    3.03
   5   5   5   12.38    5.76
  -5  -5  -5   11.25    5.63
   5   5   4   66.74    5.93
   5   5   4   60.18    8.85
  -5  -5  -4   65.42    9.57
   5   5   3   46.75    5.65
   5   5   3   43.20    7.84
  -5  -5  -3   44.71    8.25
   5   5   2   95.26    7.32
   5   5   2   95.36    9.75
  -5  -5  -2   80.16    9.42
   5   5   1  167.18   11.86
  -5  -5  -1  154.64   11.88
   5   5   0    9.78    5.51
  -5  -5   0    4.50    4.25
  -5  -5   0    5.51    3.76
   5   5  -1    6.91    5.39
  -5  -5   1   11.18    4.84
  -5  -5   1   10.27    4.50
   5   5  -2   66.10    8.28
  -5  -5   2   62.85    7.67
  -5  -5   2   68.33    7.40
   5   5  -3  240.63   13.58
  -5  -5   3  258.93   12.45
  -5  -5   3  294.02   13.53
   5   5  -4  228.12   13.43
  -5  -5   4  231.63   11.41
  -5  -5   4  267.05   13.57
   5   5  -5  398.91   17.14
  -5  -5   5  506.19   15.24
  -5  -5   5  548.33   19.67
   5   5  -6  706.92   23.02
  -5  -5   6  839.07   18.39
  -5  -5   6  981.61   27.08
   5   5  -7 1473.80   34.10
  -5  -5   7 1714.40   25.10
  -5  -5   7 1935.70   39.50
   5   5  -8   40.19    7.63
  -5  -5   8   48.81    4.26
  -5  -5   8   44.26    8.03
   5   5  -9  277.99   16.06
  -5  -5   9  283.89    7.89
  -5  -5   9  319.05   17.31
   5   5 -10   17.62    6.62
  -5  -5  10   29.98    7.65
   5   5 -11    5.60    4.95
  -5  -5  11   11.19    5.49
   5   5 -12   28.43    8.00
  -5  -5  12   28.00    7.96
   5   5 -13  177.57   15.08
  -5  -5  13  197.22   15.45
   5   5 -14  168.23   15.09
  -5  -5  14  191.13   15.67
   5   5 -15   34.88    9.54
  -5  -5  15   37.28    9.51
   5   5 -16   10.61    7.34
  -5  -5  16   10.26    6.82
   5   5 -17   60.32   12.32
  -5  -5  17   56.63   11.88
   5   5 -18    9.92    7.41
  -5  -5  18    9.51    6.62
   5   5 -19   -4.53    4.72
  -5  -5  19    5.53    5.85
   5   5 -20   11.87    8.12
  -5  -5  20   18.16    8.27
   5   5 -21   -0.53    5.55
  -5  -5  21   -1.66    5.85
   5   5 -22   -6.85    5.28
  -5  -5  22    6.91    6.18
   5   5 -23   70.23   15.52
  -5  -5  23   62.80   14.30
   5   5 -24   50.91   13.60
  -5  -5  24   74.20   14.87
   5   5 -25    5.44    6.66
  -5  -5  25   25.57   10.01
   5   5 -26    5.34    7.33
  -5  -5  26    3.22    6.54
   5   5 -27   92.54   18.65
  -5  -5  27   83.85   16.64
  -5  -5  28   15.10    6.67
   4   6  24   48.14   11.68
   4   6  23    2.49    4.60
   4   6  22    5.36    6.06
  -4  -6 -22    7.36    4.25
   4   6  21   27.38    9.54
  -4  -6 -21   31.55   10.29
   4   6  20    3.52    5.84
  -4  -6 -20    7.20    5.13
   4   6  19   10.44    6.97
  -4  -6 -19    8.78    5.60
   4   6  18   22.30    9.11
  -4  -6 -18    4.87    4.99
   4   6  17    8.76    6.69
  -4  -6 -17    5.67    5.71
   4   6  16  257.09   20.96
  -4  -6 -16  228.00   20.00
   4   6  15   51.57   11.94
  -4  -6 -15   57.28   12.32
   4   6  14   35.61   10.55
  -4  -6 -14   38.52   10.48
   4   6  13   11.03    7.03
  -4  -6 -13    7.78    6.61
   4   6  12   19.62    8.11
  -4  -6 -12   27.67    9.13
   4   6  11   60.41   10.93
  -4  -6 -11   72.97   12.28
   4   6  10   34.49    8.61
  -4  -6 -10   32.98    9.26
   4   6   9   77.69    6.95
   4   6   9   83.98   11.31
  -4  -6  -9   72.57   11.67
   4   6   8    1.79    4.71
  -4  -6  -8   -1.03    3.71
   4   6   7   82.70    7.29
   4   6   7   92.86   10.04
  -4  -6  -7   94.66   11.26
   4   6   6  361.08   14.39
   4   6   6  376.01   18.15
  -4  -6  -6  351.04   19.43
   4   6   5   30.49    5.41
   4   6   5   25.00    6.70
  -4  -6  -5   22.31    7.08
   4   6   4    6.44    3.84
   4   6   4    3.93    4.29
  -4  -6  -4    6.99    4.88
   4   6   3   14.54    4.68
   4   6   3   13.11    5.49
  -4  -6  -3   14.00    5.70
   4   6   2   17.47    4.88
   4   6   2   13.85    5.79
  -4  -6  -2   19.13    6.13
   4   6   1   31.07    6.74
  -4  -6  -1   31.27    7.00
[truncated: 413,198 more chars]
