# Supplementary material for: Crystal structure of catena-poly[hemi[1,3-bis­(2,6-diisoprop­ylphenyl)imidazolium] [[μ3-acetato-κ3 O:O:O′-tri-μ2-acetato-κ6 O:O′-dicopper(II)(Cu—Cu)]-μ-chlorido] di­chloro­methane sesqui­solvate]
Source: Acta Crystallogr E Crystallogr Commun. 2015 Jul 25;71(Pt 8):m148–9. doi: 10.1107/S2056989015013675 (PMC4571378; doi:10.1107/S2056989015013675)
Supplement: Supplementary file 2 [file e-71-0m148-Isup2.hkl]

data_I                                                                          
_shelx_title ' I         C2/C         R   0.05'                                 
_shelx_refln_list_code          4                                               
_shelx_F_calc_maximum      668.95                                               
_exptl_crystal_F_000      2880.00                                               
_reflns_d_resolution_high  0.7492                                               
                                                                                
loop_                                                                           
 _space_group_symop_operation_xyz                                               
 'x, y, z'                                                                      
 '-x, y, -z+1/2'                                                                
 'x+1/2, y+1/2, z'                                                              
 '-x+1/2, y+1/2, -z+1/2'                                                        
 '-x, -y, -z'                                                                   
 'x, -y, z-1/2'                                                                 
 '-x+1/2, -y+1/2, -z'                                                           
 'x+1/2, -y+1/2, z-1/2'                                                         
                                                                                
_cell_length_a    22.0970                                                       
_cell_length_b    13.1460                                                       
_cell_length_c    23.6070                                                       
_cell_angle_alpha  90.000                                                       
_cell_angle_beta  117.122                                                       
_cell_angle_gamma  90.000                                                       
                                                                                
_shelx_F_squared_multiplier     1.000                                           
                                                                                
loop_                                                                           
 _refln_index_h                                                                 
 _refln_index_k                                                                 
 _refln_index_l                                                                 
 _refln_F_squared_calc                                                          
 _refln_F_squared_meas                                                          
 _refln_F_squared_sigma                                                         
 _refln_observed_status                                                         
   2   0   0      34029.73      37775.02       637.25 o                         
   4   0   0       4372.58       5216.07       277.66 o                         
   6   0   0     187425.81     195914.73      1767.00 o                         
   8   0   0      80677.98      83874.71      1265.24 o                         
  10   0   0      48672.88      44977.07      1040.78 o                         
  12   0   0       4990.66       4629.22       414.44 o                         
  14   0   0      15459.81      14910.33      1149.47 o                         
  16   0   0      18717.18      17118.82      1316.10 o                         
  18   0   0      22867.08      21312.06      1572.21 o                         
  20   0   0         76.99        110.35       486.21 o                         
  22   0   0       3351.48       2626.03       895.01 o                         
  24   0   0       4525.40       4039.29       949.50 o                         
  26   0   0      13039.13      15146.17      2454.04 o                         
   1   1   0      43820.31      50363.50      1356.51 o                         
   3   1   0      45069.29      47577.63      1149.81 o                         
   5   1   0      68916.22      72161.27      1199.99 o                         
   7   1   0       4188.59       4145.66       213.44 o                         
   9   1   0      44603.86      42220.35       664.30 o                         
  11   1   0       3644.61       3100.00       250.72 o                         
  13   1   0         95.61        312.30       195.44 o                         
  15   1   0       1896.74       1398.98       415.39 o                         
  17   1   0       2567.29       3077.61       576.89 o                         
  19   1   0       5340.97       5516.63       746.19 o                         
  21   1   0        186.77        160.29       373.54 o                         
  23   1   0        857.49        872.36       431.11 o                         
  25   1   0         90.93        556.15       330.36 o                         
   0   2   0     326949.38     347497.25     22815.09 o                         
   2   2   0       9815.67       9632.86       434.87 o                         
   4   2   0       6874.30       7454.97       262.20 o                         
   6   2   0      19363.44      20243.01       400.02 o                         
   8   2   0        432.95        347.99       151.42 o                         
  10   2   0       2582.88       3261.37       370.12 o                         
  12   2   0       4607.30       5135.25       453.27 o                         
  14   2   0        711.93        597.47       315.88 o                         
  16   2   0       1822.23       1528.24       455.52 o                         
  18   2   0       9139.97       9558.80       892.62 o                         
  20   2   0       2019.54       1661.18       507.68 o                         
  22   2   0       1654.96       1475.75       497.35 o                         
  24   2   0       1933.07       1948.83       464.03 o                         
   1   3   0      10802.07       9051.52       412.85 o                         
   3   3   0      58554.02      64479.62      1781.96 o                         
   5   3   0       1142.93       1243.96       164.62 o                         
   7   3   0      15420.45      14847.25       608.99 o                         
   9   3   0      38397.27      36667.62       636.29 o                         
  11   3   0      25358.15      24655.13       772.06 o                         
  13   3   0       2892.25       3033.00       404.27 o                         
  15   3   0      13798.31      13898.22       881.44 o                         
  17   3   0      19990.24      19338.29      1457.15 o                         
  19   3   0        285.94        402.68       374.35 o                         
  21   3   0         53.49        222.81       360.44 o                         
  23   3   0       4216.75       4146.29       820.36 o                         
  25   3   0         78.04        694.02       724.25 o                         
   0   4   0      28766.86      28338.21      1807.56 o                         
   2   4   0        871.29        619.64       135.01 o                         
   4   4   0      19837.09      22678.68       476.28 o                         
   6   4   0        280.74        461.93       187.57 o                         
   8   4   0      23919.92      23458.13       724.92 o                         
  10   4   0      19726.69      21636.15       722.05 o                         
  12   4   0       1223.16       1168.23       300.21 o                         
  14   4   0        104.35        265.05       270.70 o                         
  16   4   0        202.00        322.07       340.82 o                         
  18   4   0      14989.11      15054.51      1028.92 o                         
  20   4   0          6.46        347.53       537.71 o                         
  22   4   0        339.04       1051.49       487.64 o                         
  24   4   0       1493.74       1819.47       547.51 o                         
   1   5   0      13203.15      12948.37       557.85 o                         
   3   5   0        782.88        486.66       174.40 o                         
   5   5   0        415.05        566.53       211.80 o                         
   7   5   0      20649.27      21974.10       674.93 o                         
   9   5   0       5494.12       5479.52       352.12 o                         
  11   5   0      27122.77      27386.64       852.69 o                         
  13   5   0       6131.83       6297.54       551.26 o                         
  15   5   0        612.03        649.12       323.70 o                         
  17   5   0       6173.60       6275.68       913.52 o                         
  19   5   0        235.82        375.74       413.86 o                         
  21   5   0         24.76        309.60       414.95 o                         
  23   5   0        547.54       1160.52       469.44 o                         
   0   6   0       5210.74       3942.95       453.54 o                         
   2   6   0       5157.10       6018.27       389.97 o                         
   4   6   0      34380.53      32996.79      1455.76 o                         
   6   6   0       6015.08       5996.90       376.83 o                         
   8   6   0      26977.10      28966.96       978.93 o                         
  10   6   0         13.54       -156.09       231.40 o                         
  12   6   0      15304.84      14745.19       701.58 o                         
  14   6   0        912.86        891.64       405.78 o                         
  16   6   0         46.75        199.02       312.38 o                         
  18   6   0      22490.00      21361.71      1360.92 o                         
  20   6   0       7850.06       7615.67      1059.08 o                         
  22   6   0         48.62        402.03       486.26 o                         
   1   7   0      11683.51      11203.37       501.59 o                         
   3   7   0      15452.21      15101.25       509.70 o                         
   5   7   0        960.79        702.40       208.21 o                         
   7   7   0       8679.78       8869.28       450.27 o                         
   9   7   0      29876.73      30898.58      1063.67 o                         
  11   7   0       2099.94       2288.63       473.80 o                         
  13   7   0        197.76        268.24       344.31 o                         
  15   7   0       1779.30       1773.34       494.55 o                         
  17   7   0      15407.91      14350.08      1265.79 o                         
  19   7   0         25.42        329.07       384.11 o                         
  21   7   0         19.36         78.98       396.30 o                         
  23   7   0       1419.60       2100.46       925.36 o                         
   0   8   0      34674.49      32937.03      1080.85 o                         
   2   8   0      56045.55      52745.00      1339.62 o                         
   4   8   0      13151.00      11985.13       674.93 o                         
   6   8   0      23092.65      22899.20       798.34 o                         
   8   8   0         61.50       -107.61       259.17 o                         
  10   8   0          5.89         -5.87       288.02 o                         
  12   8   0          3.39       -145.20       287.43 o                         
  14   8   0        330.20        597.22       365.97 o                         
  16   8   0       2750.87       2688.17       550.11 o                         
  18   8   0        488.97       1015.64       468.75 o                         
  20   8   0       2347.73       1910.85       538.07 o                         
  22   8   0       1581.26       2053.65       451.27 o                         
   1   9   0      55561.77      53907.16      1698.76 o                         
   3   9   0      66030.24      65074.65      1841.24 o                         
   5   9   0      10219.08      10502.10       631.70 o                         
   7   9   0       6577.28       6379.89       559.61 o                         
   9   9   0      31015.40      31451.25      1205.20 o                         
  11   9   0       2609.87       2937.23       560.36 o                         
  13   9   0       2399.81       2637.26       542.23 o                         
  15   9   0      20512.65      19323.93      1088.88 o                         
  17   9   0       1724.03       1577.80       446.93 o                         
  19   9   0        482.45       1150.12       460.85 o                         
  21   9   0        492.69       1013.44       431.26 o                         
   0  10   0      20457.48      18487.21      1512.25 o                         
   2  10   0       4104.21       3848.24       472.78 o                         
   4  10   0      32101.31      32068.05      1334.40 o                         
   6  10   0       4595.06       5201.98       550.91 o                         
   8  10   0      15789.74      15198.25       778.10 o                         
  10  10   0       7982.33       8734.86       831.89 o                         
  12  10   0         71.52        512.14       336.82 o                         
  14  10   0       5343.77       6483.59       798.94 o                         
  16  10   0          2.57        455.04       320.82 o                         
  18  10   0       3537.13       4491.84       767.41 o                         
  20  10   0       1708.76       2037.32       611.58 o                         
   1  11   0        771.36        600.08       352.99 o                         
   3  11   0        933.61       1244.30       398.42 o                         
   5  11   0        373.62        471.90       321.00 o                         
   7  11   0       5534.71       6119.75       618.27 o                         
   9  11   0        730.47        712.78       345.65 o                         
  11  11   0        713.25       1368.39       440.91 o                         
  13  11   0       5201.84       4832.38       705.47 o                         
  15  11   0       3671.23       3860.90       616.69 o                         
  17  11   0        110.62        465.20       340.13 o                         
  19  11   0       7346.79       7588.68      1004.90 o                         
   0  12   0        589.61        855.66       548.01 o                         
   2  12   0       3751.06       3592.55       579.07 o                         
   4  12   0        588.46        624.83       338.13 o                         
   6  12   0      17675.84      16360.36       951.92 o                         
   8  12   0       5219.46       4642.11       649.68 o                         
  10  12   0       2093.01       2208.63       492.05 o                         
  12  12   0       1516.55       1969.12       470.18 o                         
  14  12   0        283.55        453.21       340.18 o                         
  16  12   0        294.29        751.24       359.40 o                         
  18  12   0       3186.77       3780.34       569.65 o                         
   1  13   0       2215.01       2188.01       483.84 o                         
   3  13   0          9.74        434.38       334.48 o                         
   5  13   0       3474.80       3061.42       560.41 o                         
   7  13   0          5.54        -71.80       327.86 o                         
   9  13   0       4093.11       4614.20       802.36 o                         
  11  13   0        583.48        755.30       483.81 o                         
  13  13   0       9478.30       8889.85       925.98 o                         
  15  13   0        387.50        471.98       332.81 o                         
  17  13   0        914.63       1231.25       334.90 o                         
   0  14   0       3984.63       3603.54       851.08 o                         
   2  14   0       3897.23       4112.91       652.87 o                         
   4  14   0       5628.30       6426.82       799.07 o                         
   6  14   0       1606.97        608.32       419.96 o                         
   8  14   0       1863.26       1909.32       560.20 o                         
  10  14   0       2000.45       2785.49       620.48 o                         
  12  14   0       1280.38        852.98       431.56 o                         
  14  14   0       1425.13       1866.52       479.30 o                         
   1  15   0       1652.65       2085.72       520.95 o                         
   3  15   0       3310.77       2960.69       585.28 o                         
   5  15   0        500.40       1171.61       397.01 o                         
   7  15   0        459.84        634.50       422.97 o                         
   9  15   0        752.60        884.95       401.49 o                         
  11  15   0       5445.92       6253.54       881.97 o                         
  13  15   0          6.36         68.35       445.59 o                         
   0  16   0       1499.08       1710.26       804.43 o                         
   2  16   0        581.17       1123.58       393.74 o                         
   4  16   0       1431.01       2044.59       469.80 o                         
   6  16   0          3.51        491.61       340.36 o                         
   8  16   0        271.87        590.18       537.60 o                         
  10  16   0        141.73       -252.37       437.70 o                         
   1  17   0        105.89        228.98       557.48 o                         
   3  17   0        436.10       1238.19       841.23 o                         
 -25   1   1       4464.14       4858.86       706.07 o                         
 -23   1   1       1716.44       2195.08       553.58 o                         
 -21   1   1         11.24        104.62       345.63 o                         
 -19   1   1       9024.70       9256.90       901.01 o                         
 -17   1   1       1538.02       1793.69       463.30 o                         
 -15   1   1      10360.22      10620.75       789.06 o                         
 -13   1   1       1572.05       1659.32       330.61 o                         
 -11   1   1      23615.92      23942.89       671.20 o                         
  -9   1   1      92335.38      88490.05       987.65 o                         
  -7   1   1      64516.86      65614.91       750.71 o                         
  -5   1   1       5477.24       5737.17       224.74 o                         
  -3   1   1      30871.55      34014.36       567.68 o                         
  -1   1   1     254494.89     271867.00     26757.77 o                         
   1   1   1      55090.90      62507.97      2236.53 o                         
   3   1   1        500.92        604.37       144.13 o                         
   5   1   1     112553.72     125577.31      2716.59 o                         
   7   1   1       9953.39      10320.70       417.55 o                         
   9   1   1      24258.25      24705.75       689.83 o                         
  11   1   1        180.11          4.50       195.36 o                         
  13   1   1        154.92        141.42       264.63 o                         
  15   1   1       1255.32       1394.48       437.21 o                         
  17   1   1       1209.38        798.44       430.61 o                         
  19   1   1       5962.52       4344.26       691.82 o                         
  21   1   1       4866.81       4781.57       759.07 o                         
  23   1   1       7686.62       7383.74       914.72 o                         
  25   1   1       5213.36       6317.29      1107.28 o                         
 -26   2   1        874.77       2346.26       918.79 o                         
 -24   2   1       6701.42       7826.93      1105.35 o                         
 -22   2   1        359.10        312.22       381.36 o                         
 -20   2   1        964.80       1327.91       444.58 o                         
 -18   2   1      31919.00      30361.56      1275.40 o                         
 -16   2   1      12897.39      12678.10      1016.85 o                         
 -14   2   1       1845.43       2167.43       363.38 o                         
 -12   2   1         77.13         38.81       203.21 o                         
 -10   2   1      67944.88      67300.85      1185.38 o                         
  -8   2   1      12942.12      13313.37       401.08 o                         
  -6   2   1       2198.02       1868.34       177.02 o                         
  -4   2   1      58369.04      62056.95      1414.22 o                         
  -2   2   1       1549.45       1981.61       169.25 o                         
   0   2   1     114639.09     129889.66      5193.97 o                         
   2   2   1      40162.96      44477.14      1234.64 o                         
   4   2   1       4432.78       4246.19       259.72 o                         
   6   2   1      10107.58       8895.51       380.19 o                         
   8   2   1      93253.40      92639.83      1317.96 o                         
  10   2   1         18.01        162.58       219.62 o                         
  12   2   1      19408.02      19411.46       707.27 o                         
  14   2   1      11764.11      11196.76       807.32 o                         
  16   2   1       7738.12       7568.26       775.51 o                         
  18   2   1      22675.30      21102.59      1119.58 o                         
  20   2   1        102.42        384.96       374.69 o                         
  22   2   1        182.19        742.31       400.86 o                         
  24   2   1        681.29       1070.58       364.13 o                         
 -25   3   1        174.33        754.40       400.58 o                         
 -23   3   1         60.39        268.64       390.61 o                         
 -21   3   1        351.50        755.97       408.82 o                         
 -19   3   1       6291.08       5919.24       769.88 o                         
 -17   3   1        709.57        400.36       350.84 o                         
 -15   3   1        485.00        326.81       265.44 o                         
 -13   3   1       5221.93       5520.96       486.07 o                         
 -11   3   1       5971.55       6670.69       333.01 o                         
  -9   3   1        580.78        886.86       209.77 o                         
  -7   3   1        129.38        165.92       154.04 o                         
  -5   3   1        977.39       1078.78       152.78 o                         
  -3   3   1        526.10       1155.82       138.49 o                         
  -1   3   1      82341.09      86140.32      3093.34 o                         
   1   3   1      62159.15      64488.72      1924.66 o                         
   3   3   1        958.08       1353.43       157.14 o                         
   5   3   1        150.92        137.61       113.22 o                         
   7   3   1       5173.75       5759.25       412.60 o                         
   9   3   1      14897.02      13348.29       735.66 o                         
  11   3   1        889.66       1093.98       278.98 o                         
  13   3   1       2391.43       2899.94       403.41 o                         
  15   3   1       7317.95       7023.33       736.46 o                         
  17   3   1       4830.44       5628.67       735.54 o                         
  19   3   1      21782.10      18696.39      1084.55 o                         
  21   3   1       1315.07       1221.65       474.00 o                         
  23   3   1        255.01       1138.39       499.52 o                         
 -24   4   1       3112.06       2463.01       595.61 o                         
 -22   4   1          2.29         87.43       370.51 o                         
 -20   4   1       3853.83       3534.35       948.72 o                         
 -18   4   1      17789.79      18074.99      1062.90 o                         
 -16   4   1      19832.33      19381.22       974.20 o                         
 -14   4   1      11961.08      11753.52       669.59 o                         
 -12   4   1      22855.19      22975.65       780.80 o                         
 -10   4   1      25002.69      24378.54       671.69 o                         
  -8   4   1       6122.11       6070.68       356.13 o                         
  -6   4   1         27.99         18.34       156.31 o                         
  -4   4   1      72079.98      77706.30      1979.23 o                         
  -2   4   1       2645.85       2145.58       175.83 o                         
   0   4   1      16499.07      14411.95       621.83 o                         
   2   4   1       8490.99       7895.90       324.54 o                         
   4   4   1       3036.30       2601.89       229.73 o                         
   6   4   1       7395.38       8073.00       373.72 o                         
   8   4   1     116492.95     118664.37      2588.66 o                         
  10   4   1      17274.80      17731.05       676.66 o                         
  12   4   1       1148.57       1287.74       314.25 o                         
  14   4   1      30342.90      29912.44       985.92 o                         
  16   4   1      24832.64      24480.94      1138.25 o                         
  18   4   1       5391.54       5207.70       847.46 o                         
  20   4   1       2894.97       2717.48       695.47 o                         
  22   4   1       2595.05       2700.86       710.54 o                         
  24   4   1       1257.62       1353.03       360.62 o                         
 -23   5   1       1718.77        987.43       473.16 o                         
 -21   5   1       1224.50       1839.39      1016.69 o                         
 -19   5   1      25464.75      22197.18      1388.57 o                         
 -17   5   1       9948.52       8980.91      1013.37 o                         
 -15   5   1        254.93        496.19       283.00 o                         
 -13   5   1       1385.48       1799.18       355.53 o                         
 -11   5   1       7779.54       8845.01       543.61 o                         
  -9   5   1      40199.67      40514.56       791.81 o                         
  -7   5   1      24681.39      25418.04       608.33 o                         
  -5   5   1       1380.68       1289.81       232.92 o                         
  -3   5   1       6504.05       6687.14       367.01 o                         
  -1   5   1       7498.38       6947.54       311.32 o                         
   1   5   1       6871.69       5351.63       298.61 o                         
   3   5   1      12635.42      11105.13       454.79 o                         
   5   5   1      21738.65      21142.43       724.89 o                         
   7   5   1      62683.63      61135.26      1612.03 o                         
   9   5   1      17744.78      18095.98       593.55 o                         
  11   5   1       8533.65       9218.76       587.67 o                         
  13   5   1      20541.14      19239.42       810.36 o                         
  15   5   1        789.94       1124.95       404.69 o                         
  17   5   1      72526.86      66667.35      2268.26 o                         
  19   5   1       1046.48       1287.35       514.84 o                         
  21   5   1        324.16        775.52       453.15 o                         
  23   5   1       5181.18       4643.79       805.54 o                         
 -24   6   1         12.45        836.36       402.14 o                         
 -22   6   1        107.78        453.57       405.00 o                         
 -20   6   1       5284.67       5779.52       938.32 o                         
 -18   6   1        450.53        314.13       400.87 o                         
 -16   6   1       2670.56       2577.18       542.38 o                         
 -14   6   1      16492.80      14954.33       889.24 o                         
 -12   6   1       2794.89       2271.23       460.84 o                         
 -10   6   1        133.46        253.52       165.32 o                         
  -8   6   1       1571.27       1717.41       253.90 o                         
  -6   6   1      17175.71      17820.39       651.71 o                         
  -4   6   1        894.40        765.49       217.06 o                         
  -2   6   1      22776.04      21387.09       819.54 o                         
   0   6   1       3252.18       2949.23       297.09 o                         
   2   6   1      11718.77      10936.33       590.38 o                         
   4   6   1       3691.26       3728.01       394.27 o                         
   6   6   1        738.64        377.95       200.74 o                         
   8   6   1        585.98        618.24       200.94 o                         
  10   6   1        634.60        738.42       255.06 o                         
  12   6   1      16885.68      16318.02      1109.70 o                         
  14   6   1        370.60        305.69       349.28 o                         
  16   6   1       9813.28       8140.93       987.12 o                         
  18   6   1       3207.23       2838.58       659.93 o                         
  20   6   1        355.36        812.75       439.14 o                         
  22   6   1         49.54        603.68       403.62 o                         
 -23   7   1        595.76       1027.12       399.62 o                         
 -21   7   1       5521.67       6645.68       980.40 o                         
 -19   7   1       6920.52       7105.77       991.49 o                         
 -17   7   1        135.98        574.06       356.75 o                         
 -15   7   1       4368.44       4672.28       674.35 o                         
 -13   7   1      10829.33      11450.86       868.80 o                         
 -11   7   1       4341.84       4242.58       574.71 o                         
  -9   7   1       9255.92      10304.65       589.01 o                         
  -7   7   1       9931.61       9933.78       545.37 o                         
  -5   7   1         87.02        108.53       157.26 o                         
  -3   7   1      18376.50      17750.16       538.70 o                         
  -1   7   1      96716.40      97872.62      2958.98 o                         
   1   7   1        269.49        296.70       202.97 o                         
   3   7   1       1872.31       2140.07       281.26 o                         
   5   7   1       9093.84       8525.97       434.88 o                         
   7   7   1       6415.40       6838.23       423.35 o                         
   9   7   1        901.50        907.38       268.99 o                         
  11   7   1       4298.91       4794.43       615.21 o                         
  13   7   1       6498.58       6863.19       737.61 o                         
  15   7   1      25562.45      23107.99      1128.34 o                         
  17   7   1       9949.53       8315.15      1039.09 o                         
  19   7   1       2159.72       2331.22       612.10 o                         
  21   7   1         65.46        434.28       404.90 o                         
 -22   8   1        618.35       1369.99       419.86 o                         
 -20   8   1         10.54        180.65       361.87 o                         
 -18   8   1      17064.62      16224.61      1357.78 o                         
 -16   8   1       7216.52       7307.53       807.11 o                         
 -14   8   1       1359.06       1765.73       475.39 o                         
 -12   8   1       1427.54       1693.32       450.10 o                         
 -10   8   1      53557.77      52501.99      1500.00 o                         
  -8   8   1        541.36        531.82       260.84 o                         
  -6   8   1      11047.96      10591.20       586.95 o                         
  -4   8   1      18675.91      18236.08       699.65 o                         
  -2   8   1      11521.02      12147.76       484.50 o                         
   0   8   1      44716.82      44395.48      1108.75 o                         
   2   8   1      23894.99      21186.13       909.86 o                         
   4   8   1        642.48        519.73       200.37 o                         
   6   8   1      24137.45      23595.22       998.58 o                         
   8   8   1      38656.37      37813.62      1103.87 o                         
  10   8   1         39.11        273.90       330.60 o                         
  12   8   1        691.83        420.02       353.70 o                         
  14   8   1       2138.42       1747.72       490.84 o                         
  16   8   1       7476.60       7243.48       813.25 o                         
  18   8   1       1804.27       2327.00       611.94 o                         
  20   8   1       1941.80       1042.59       463.12 o                         
  22   8   1        440.94        839.92       637.50 o                         
 -21   9   1       2552.40       2974.19       612.63 o                         
 -19   9   1        190.10        626.54       383.62 o                         
 -17   9   1         31.30        187.83       330.02 o                         
 -15   9   1       2017.57       2115.14       501.14 o                         
 -13   9   1         31.38        309.35       337.09 o                         
 -11   9   1        160.94        350.02       341.24 o                         
  -9   9   1         30.17        -13.16       300.36 o                         
  -7   9   1       3372.08       3472.86       462.70 o                         
  -5   9   1       3289.57       3373.51       436.89 o                         
  -3   9   1      12896.65      12175.19       627.88 o                         
  -1   9   1       5583.88       6280.25       509.42 o                         
   1   9   1      30947.56      30897.42      1277.41 o                         
   3   9   1       5482.84       5585.12       498.58 o                         
   5   9   1      12691.86      12705.12       661.93 o                         
   7   9   1       1859.50       1892.32       382.32 o                         
   9   9   1       2094.29       1921.15       461.49 o                         
  11   9   1        632.24        762.17       381.35 o                         
  13   9   1        158.19        328.56       353.15 o                         
  15   9   1        227.68        126.65       321.42 o                         
  17   9   1        467.78        -21.96       373.87 o                         
  19   9   1        883.81       1115.88       469.92 o                         
  21   9   1        640.44        907.90       465.20 o                         
 -20  10   1       3065.27       2878.67       564.13 o                         
 -18  10   1        788.98       1144.76       408.04 o                         
 -16  10   1      14730.04      15043.79      1130.99 o                         
 -14  10   1        726.44        813.31       398.85 o                         
 -12  10   1       5321.40       6128.88       757.62 o                         
 -10  10   1       1883.42       2254.95       484.80 o                         
  -8  10   1      12322.93      11534.33       858.69 o                         
  -6  10   1       6880.37       6863.10       611.82 o                         
  -4  10   1        662.61        802.68       352.60 o                         
  -2  10   1       1837.91       2259.02       439.45 o                         
   0  10   1      34400.20      32335.41      2582.20 o                         
   2  10   1       1136.95       1270.99       340.07 o                         
   4  10   1      12908.67      12545.18       711.18 o                         
   6  10   1      42116.93      40823.36      1566.03 o                         
   8  10   1      17078.60      17168.62       940.58 o                         
  10  10   1       7860.65       8341.39       821.12 o                         
  12  10   1        212.51        339.42       318.06 o                         
  14  10   1      10356.91      10128.50       957.57 o                         
  16  10   1         17.79        550.27       341.88 o                         
  18  10   1       3792.16       4701.45       853.88 o                         
  20  10   1         34.40        984.25       367.09 o                         
 -19  11   1       4302.31       5717.82       882.84 o                         
 -17  11   1        632.76        419.43       331.24 o                         
 -15  11   1       4129.83       4118.32       650.52 o                         
 -13  11   1         52.66        633.50       356.56 o                         
 -11  11   1       6919.27       7092.21       790.25 o                         
  -9  11   1       1987.59       2497.39       502.80 o                         
  -7  11   1        681.18        437.62       304.06 o                         
  -5  11   1       7283.42       7291.64       644.38 o                         
  -3  11   1       6973.00       8672.75      1351.43 o                         
  -1  11   1      20131.23      19767.49      1263.36 o                         
   1  11   1        387.67        482.57       336.08 o                         
   3  11   1       6646.03       5963.43       687.40 o                         
   5  11   1      10456.37      10777.14       741.29 o                         
   7  11   1       1614.24       1867.95       409.27 o                         
   9  11   1         65.99        365.71       320.49 o                         
  11  11   1          5.48        443.09       323.07 o                         
  13  11   1        488.62        849.34       387.96 o                         
  15  11   1        703.89        609.15       360.84 o                         
  17  11   1       2725.87       2789.31       531.22 o                         
  19  11   1        137.90       1113.86       372.29 o                         
 -18  12   1         76.64        177.27       281.53 o                         
 -16  12   1        123.93        114.60       334.47 o                         
 -14  12   1      14973.11      15524.93      1109.20 o                         
 -12  12   1       2394.93       2330.35       508.51 o                         
 -10  12   1       4509.02       3591.85       591.04 o                         
  -8  12   1       3009.66       2584.13       500.43 o                         
  -6  12   1       1282.78       1561.74       440.42 o                         
  -4  12   1        428.73        584.93       331.93 o                         
  -2  12   1      13458.59      13099.10       920.79 o                         
   0  12   1      12405.67      11934.24       908.73 o                         
   2  12   1       2258.91       2443.51       504.62 o                         
   4  12   1       7593.09       7850.86       791.65 o                         
   6  12   1       8916.50       9395.55       847.77 o                         
   8  12   1       2494.18       3099.09       618.63 o                         
  10  12   1      10079.10      10284.99       926.95 o                         
  12  12   1       7808.50       8677.75       906.19 o                         
  14  12   1         62.38        161.01       311.95 o                         
  16  12   1        245.71        636.48       353.12 o                         
  18  12   1       3752.95       3988.52       665.59 o                         
 -17  13   1       3206.38       3995.04       562.31 o                         
 -15  13   1        187.79        405.87       346.59 o                         
 -13  13   1        247.47        437.16       352.69 o                         
 -11  13   1       4242.36       5158.82       825.43 o                         
  -9  13   1        782.86       1304.95       478.95 o                         
  -7  13   1       6780.55       7621.20       811.30 o                         
  -5  13   1       5500.68       5025.16       706.16 o                         
  -3  13   1       2190.29       2934.80       570.68 o                         
  -1  13   1       5332.55       5526.27       723.05 o                         
   1  13   1       3247.55       3293.52       586.52 o                         
   3  13   1       1217.24       1700.26       460.75 o                         
   5  13   1         20.60        454.02       316.84 o                         
   7  13   1       1557.68       1684.36       537.87 o                         
   9  13   1       6120.40       6038.27       884.61 o                         
  11  13   1       3648.58       4004.01       761.18 o                         
  13  13   1         15.91         74.85       297.60 o                         
  15  13   1       2553.42       2983.83       526.18 o                         
  17  13   1        477.74       1421.43       355.94 o                         
 -14  14   1       2705.91       1615.28       497.60 o                         
 -12  14   1        585.44        750.03       407.22 o                         
 -10  14   1       6384.32       6343.41       923.90 o                         
  -8  14   1         59.81        579.80       392.97 o                         
  -6  14   1       3917.50       4112.84       658.60 o                         
  -4  14   1        299.25        533.23       347.22 o                         
  -2  14   1         61.04        268.77       319.07 o                         
   0  14   1        108.18        146.89       313.32 o                         
   2  14   1       5753.69       7620.18       852.55 o                         
   4  14   1       4127.10       4658.60       691.11 o                         
   6  14   1        547.82        296.84       357.87 o                         
   8  14   1       6489.06       7128.23       973.76 o                         
  10  14   1        109.58        655.85       396.62 o                         
  12  14   1       3085.72       3327.04       637.70 o                         
  14  14   1       1554.83       2365.73       542.71 o                         
 -13  15   1       2507.83       4241.66      1140.92 o                         
 -11  15   1        785.11        626.02       470.16 o                         
  -9  15   1       2629.25       2288.93       683.83 o                         
  -7  15   1         13.21        312.34       371.13 o                         
  -5  15   1       6497.93       5510.04       819.20 o                         
  -3  15   1       2658.36       3868.71       647.91 o                         
  -1  15   1        489.14        633.17       366.95 o                         
   1  15   1       3284.44       3269.79       597.55 o                         
   3  15   1        543.63        991.59       405.18 o                         
   5  15   1        939.03       1023.73       426.77 o                         
   7  15   1        376.61       1203.47       479.27 o                         
   9  15   1       5195.56       5238.56       842.15 o                         
  11  15   1         29.12         34.65       332.90 o                         
  13  15   1       7810.98       8878.20      1107.73 o                         
 -10  16   1        386.45       1515.54       600.69 o                         
  -8  16   1       1305.18       1876.86       793.26 o                         
  -6  16   1        388.10       1105.63       547.59 o                         
  -4  16   1        814.56        838.12       505.73 o                         
  -2  16   1        526.37       1129.21       523.24 o                         
   0  16   1         41.68        455.90       425.20 o                         
   2  16   1       1638.01       2062.61       453.02 o                         
   4  16   1       1628.39       2227.25       507.46 o                         
   6  16   1       2892.68       3835.06       663.96 o                         
   8  16   1        601.92       1063.03       397.80 o                         
  10  16   1       3238.84       3799.01       710.45 o                         
  -5  17   1       2274.08       1915.12       645.38 o                         
  -3  17   1        766.11       1994.37       488.18 o                         
  -1  17   1        349.40        622.19       381.04 o                         
   1  17   1        161.54        463.12       353.64 o                         
   3  17   1       2961.78       4759.72       759.53 o                         
 -26   0   2        726.48        934.50       500.06 o                         
 -24   0   2        224.77        413.04       624.35 o                         
 -22   0   2       1937.90       2564.88       817.07 o                         
 -20   0   2      26619.38      28170.76      1825.78 o                         
 -18   0   2       5522.23       5891.56      1023.07 o                         
 -16   0   2      20390.79      21420.89      1398.03 o                         
 -14   0   2       1209.17       1526.11       848.46 o                         
 -12   0   2      15668.60      14746.84       707.27 o                         
 -10   0   2      43739.85      41773.84      1213.29 o                         
  -8   0   2       4082.37       3103.81       336.66 o                         
  -6   0   2      14396.95      14701.78       500.25 o                         
  -4   0   2     191329.61     208752.77      6058.01 o                         
  -2   0   2     447487.75     465479.03      4520.12 o                         
   0   0   2      68898.60      79531.63      1890.92 o                         
   2   0   2         11.89        186.55       123.31 o                         
   4   0   2     279777.25     324042.72     18727.43 o                         
   6   0   2      72972.39      78828.48      2160.53 o                         
   8   0   2      46088.87      47993.27       965.10 o                         
  10   0   2      46745.88      49176.53      1046.57 o                         
  12   0   2        264.26       1064.85       495.30 o                         
  14   0   2       9662.09      10275.82      1155.96 o                         
  16   0   2      18318.05      17549.09      1415.33 o                         
  18   0   2       4410.35       3621.55       932.89 o                         
  20   0   2        186.58        -25.09       496.87 o                         
  22   0   2       9946.63      10289.68      1480.95 o                         
  24   0   2       8789.45      10071.87      1484.76 o                         
 -25   1   2       2506.98       2740.50       542.76 o                         
 -23   1   2          5.10        415.71       361.54 o                         
 -21   1   2          8.54        141.09       362.98 o                         
 -19   1   2      11400.51      12428.99       968.59 o                         
 -17   1   2        496.84        486.72       344.76 o                         
 -15   1   2       1022.83       1314.11       373.79 o                         
 -13   1   2       1017.35       1056.47       211.59 o                         
 -11   1   2      35297.07      33274.41       691.89 o                         
  -9   1   2       9624.41       9155.38       377.84 o                         
  -7   1   2        549.53        499.22       138.09 o                         
  -5   1   2       7031.74       6862.42       247.64 o                         
  -3   1   2       2289.18       1923.30       129.61 o                         
  -1   1   2      25473.70      28761.20       588.38 o                         
   1   1   2      47800.05      52257.02      1776.11 o                         
   3   1   2      25454.15      27857.64       561.62 o                         
   5   1   2      55072.16      56247.77      1444.64 o                         
   7   1   2      33427.39      35244.26       820.38 o                         
   9   1   2      19854.96      19989.97       639.63 o                         
  11   1   2       2632.96       3052.46       353.99 o                         
  13   1   2        490.88        635.31       327.25 o                         
  15   1   2       1784.16       2092.52       488.48 o                         
  17   1   2       5087.31       4773.24       697.13 o                         
  19   1   2        339.15        502.40       380.24 o                         
  21   1   2         45.47        354.93       383.13 o                         
  23   1   2        117.71        509.41       346.05 o                         
  25   1   2       2529.80       3789.50      1115.95 o                         
 -26   2   2        363.33        604.83       743.97 o                         
 -24   2   2       1651.41       2106.47       614.70 o                         
 -22   2   2         27.46        199.95       350.97 o                         
 -20   2   2       1989.01       2716.83       566.03 o                         
 -18   2   2       3046.34       3213.56       569.80 o                         
 -16   2   2       1502.03       1091.57       378.91 o                         
 -14   2   2       5629.47       5734.82       499.22 o                         
 -12   2   2       4808.30       5951.59       352.88 o                         
 -10   2   2      53182.56      51031.15       822.74 o                         
  -8   2   2         67.20         23.75       149.04 o                         
  -6   2   2       8452.51       7924.80       282.15 o                         
  -4   2   2     177766.91     194905.55      6895.30 o                         
  -2   2   2      11027.96      11631.80       435.25 o                         
   0   2   2        186.02        717.78       117.54 o                         
   2   2   2       1982.17       1932.41       164.16 o                         
   4   2   2      11205.64      10444.85       393.94 o                         
   6   2   2        910.81       1372.17       273.49 o                         
   8   2   2      10849.10      11589.72       523.46 o                         
  10   2   2      16304.18      15534.54       613.92 o                         
  12   2   2        671.91       1032.44       303.29 o                         
  14   2   2        777.65        623.54       351.08 o                         
  16   2   2      21752.88      21539.62      1083.43 o                         
  18   2   2        400.18        468.95       407.15 o                         
  20   2   2       6203.16       5728.88       800.92 o                         
  22   2   2       4555.79       3788.86       697.28 o                         
  24   2   2       2929.59       3974.23       583.25 o                         
 -25   3   2       2993.07       3266.29       675.01 o                         
 -23   3   2       2976.30       2861.73       703.56 o                         
 -21   3   2         81.15        321.13       356.98 o                         
 -19   3   2      21967.72      19656.95      1231.83 o                         
 -17   3   2      18740.62      17498.37      1074.50 o                         
 -15   3   2         21.44       -100.48       224.25 o                         
 -13   3   2      22982.48      22536.57      1145.46 o                         
 -11   3   2      89204.58      91491.91      1146.24 o                         
  -9   3   2      10226.72       9777.95       421.28 o                         
  -7   3   2       3128.12       2721.54       238.66 o                         
  -5   3   2      46039.18      47744.82      1561.99 o                         
  -3   3   2      45630.51      49376.10      1830.96 o                         
  -1   3   2      62058.32      62118.50      2714.70 o                         
   1   3   2      50617.42      55636.93      1582.24 o                         
   3   3   2      19474.39      21239.38       750.46 o                         
   5   3   2      20000.66      21120.41       452.44 o                         
   7   3   2     171138.11     176835.89      3684.92 o                         
   9   3   2        176.14        294.14       231.12 o                         
  11   3   2       2824.14       2953.01       389.50 o                         
  13   3   2      59444.09      58442.62      1582.52 o                         
  15   3   2      15377.80      14205.35       931.93 o                         
  17   3   2       4309.21       3979.34       640.93 o                         
  19   3   2        891.85       1017.31       447.49 o                         
  21   3   2        584.54       1070.14       458.11 o                         
  23   3   2       2857.26       2419.02       598.76 o                         
 -24   4   2         13.24        701.35       430.79 o                         
 -22   4   2         42.73        551.74       442.35 o                         
 -20   4   2       3688.08       3830.40       789.15 o                         
 -18   4   2         27.38        133.92       299.42 o                         
 -16   4   2       1432.93       1224.14       353.83 o                         
 -14   4   2         27.72       -191.96       222.19 o                         
 -12   4   2      23255.13      22491.10       761.78 o                         
 -10   4   2      43920.76      42622.32       796.76 o                         
  -8   4   2      11065.01      11435.76       434.94 o                         
  -6   4   2        315.13        250.41       155.19 o                         
  -4   4   2      29598.96      31171.04      1140.20 o                         
  -2   4   2      32180.24      29739.53      1381.21 o                         
   0   4   2       2667.37       3005.59       211.08 o                         
   2   4   2      15229.15      13345.65       382.45 o                         
   4   4   2      14886.05      12359.94       481.24 o                         
   6   4   2       4953.84       5847.66       346.49 o                         
   8   4   2      21296.38      20866.82       498.97 o                         
  10   4   2       3989.71       3847.98       419.29 o                         
  12   4   2       5471.80       6223.43       536.03 o                         
  14   4   2       1276.49       1162.87       400.04 o                         
  16   4   2      21884.11      19717.22      1053.24 o                         
  18   4   2        224.03        610.69       442.40 o                         
  20   4   2       1663.64        989.49       497.68 o                         
  22   4   2        107.48       -164.31       368.47 o                         
 -25   5   2        318.85       1275.00       747.91 o                         
 -23   5   2       1620.63       1934.72       592.50 o                         
 -21   5   2       2393.56       2343.88       640.37 o                         
 -19   5   2       4568.43       4149.56       767.66 o                         
 -17   5   2       8963.82       8034.00       960.65 o                         
 -15   5   2      16695.32      15372.66       868.07 o                         
 -13   5   2       4652.28       4348.83       462.07 o                         
 -11   5   2      33032.61      32604.79       743.02 o                         
  -9   5   2       8701.96      10015.03       429.02 o                         
  -7   5   2         12.32        194.71       182.68 o                         
  -5   5   2       8338.05       8140.25       333.79 o                         
  -3   5   2         87.27        269.96       143.31 o                         
  -1   5   2       2962.49       3839.47       259.45 o                         
   1   5   2      20568.63      19725.14       980.31 o                         
   3   5   2       1864.90       2462.65       274.56 o                         
   5   5   2      13261.46      11896.34       461.59 o                         
   7   5   2       3706.14       4099.16       325.12 o                         
   9   5   2       6309.67       6294.35       495.75 o                         
  11   5   2         26.47         46.94       229.60 o                         
  13   5   2      12418.94      12663.97       725.92 o                         
  15   5   2       3429.37       3323.84       676.08 o                         
  17   5   2       2334.80       3072.22       695.03 o                         
  19   5   2         43.92        271.89       389.96 o                         
  21   5   2        300.37        470.42       408.39 o                         
  23   5   2       1394.16       1843.36       508.74 o                         
 -24   6   2        134.50        931.03       480.33 o                         
 -22   6   2        188.90        462.21       418.43 o                         
 -20   6   2       5160.32       4601.64       814.71 o                         
 -18   6   2         97.35       -109.71       361.08 o                         
 -16   6   2      21178.25      20200.33      1040.42 o                         
 -14   6   2        946.75        705.59       369.59 o                         
 -12   6   2        165.34        265.42       298.91 o                         
 -10   6   2      68333.08      71427.74      1368.08 o                         
  -8   6   2     113864.16     120623.48      3334.86 o                         
  -6   6   2       1392.89       1666.62       222.69 o                         
  -4   6   2        973.24        816.99       204.66 o                         
  -2   6   2      48622.48      43776.77      1529.14 o                         
   0   6   2        341.81        578.23       228.67 o                         
   2   6   2       6031.90       6485.53       404.53 o                         
   4   6   2       2317.39       2044.11       279.80 o                         
   6   6   2       5171.39       5186.85       397.29 o                         
   8   6   2      30129.62      30285.96       750.40 o                         
  10   6   2       8465.31       8889.16       580.76 o                         
  12   6   2        160.12        108.44       264.72 o                         
  14   6   2       9222.46      10099.94       855.82 o                         
  16   6   2      30928.47      28609.43      1521.65 o                         
  18   6   2       4691.51       3609.75       745.19 o                         
  20   6   2        219.49        370.62       512.46 o                         
  22   6   2       4648.48       5694.62       909.30 o                         
 -23   7   2        663.40       1019.36       390.41 o                         
 -21   7   2       1578.60       3098.54       656.73 o                         
 -19   7   2       8413.84       8517.89      1085.03 o                         
 -17   7   2       1242.93       1021.56       378.90 o                         
 -15   7   2        352.98        531.82       364.99 o                         
 -13   7   2        488.44        406.14       335.65 o                         
 -11   7   2      23379.00      22499.76       982.11 o                         
  -9   7   2      11004.26      12156.73       605.12 o                         
  -7   7   2       2373.77       2379.11       356.78 o                         
  -5   7   2         18.78        -45.45       137.10 o                         
  -3   7   2      11901.43      11578.17       487.81 o                         
  -1   7   2      25592.33      25551.98       943.66 o                         
   1   7   2       6476.50       6901.20       401.77 o                         
   3   7   2      34488.45      33171.64      1100.12 o                         
   5   7   2       1200.77       1486.01       271.60 o                         
   7   7   2      28237.94      27670.96       732.85 o                         
   9   7   2       4794.92       4616.35       460.92 o                         
  11   7   2         22.11         30.68       300.09 o                         
  13   7   2        859.51        630.70       362.04 o                         
  15   7   2       9938.55      10568.52       912.13 o                         
  17   7   2       3329.86       3504.60       729.04 o                         
  19   7   2        611.35        673.78       465.60 o                         
  21   7   2       3052.02       4005.98       936.86 o                         
 -22   8   2        518.23        351.42       366.28 o                         
 -20   8   2          4.14        479.07       409.10 o                         
 -18   8   2        200.97        602.98       329.30 o                         
 -16   8   2       2574.85       2995.03       572.66 o                         
 -14   8   2        617.14        711.47       372.23 o                         
 -12   8   2        276.24         12.09       317.22 o                         
 -10   8   2       4015.29       4817.68       503.77 o                         
  -8   8   2      27166.88      27244.71      1046.47 o                         
  -6   8   2       6317.51       7208.70       534.28 o                         
  -4   8   2      26783.28      25158.11       804.42 o                         
  -2   8   2        191.14        521.80       191.67 o                         
   0   8   2      25967.41      24389.85       953.66 o                         
   2   8   2         59.65         26.89       169.65 o                         
   4   8   2          7.86         52.79       155.36 o                         
   6   8   2       6314.44       6344.27       513.36 o                         
   8   8   2       1983.47       1846.83       431.76 o                         
  10   8   2      12023.43      11400.89       853.63 o                         
  12   8   2       9926.98      10002.68       865.12 o                         
  14   8   2       1510.94       2074.28       503.20 o                         
  16   8   2        612.57        711.89       467.26 o                         
  18   8   2       2712.32       2831.76       637.75 o                         
  20   8   2        421.47        977.70       426.69 o                         
 -23   9   2         27.76        872.78       571.78 o                         
 -21   9   2        140.91        927.94       377.53 o                         
 -19   9   2      15542.04      15984.73      1400.04 o                         
 -17   9   2       6110.66       6553.67       800.05 o                         
 -15   9   2        356.81        252.89       326.34 o                         
 -13   9   2        855.65       1199.31       414.50 o                         
 -11   9   2       5606.50       5725.87       690.47 o                         
  -9   9   2       1326.90       1289.40       355.20 o                         
  -7   9   2        478.15        795.63       293.76 o                         
  -5   9   2       8219.88       8418.62       597.56 o                         
  -3   9   2        502.00        698.34       261.33 o                         
  -1   9   2      34236.80      32432.21      1119.37 o                         
   1   9   2      42831.56      38964.17      1536.38 o                         
   3   9   2        665.73        515.91       276.27 o                         
   5   9   2       8619.36       9532.23       615.77 o                         
   7   9   2      36353.68      35551.24      1102.66 o                         
   9   9   2       9455.16       9246.61       946.15 o                         
  11   9   2       3331.62       3203.44       575.38 o                         
  13   9   2       5573.22       5328.78       720.15 o                         
  15   9   2       3642.18       3428.32       601.72 o                         
  17   9   2       1899.44       1784.60       554.09 o                         
  19   9   2        310.00        921.98       446.90 o                         
 -22  10   2         38.42        385.13       495.54 o                         
 -20  10   2       3274.73       3941.97       714.10 o                         
 -18  10   2       1754.25       2082.92       495.87 o                         
 -16  10   2       1684.01       2255.56       488.66 o                         
 -14  10   2       1530.69       2270.21       523.23 o                         
 -12  10   2       2811.92       2933.90       551.99 o                         
 -10  10   2       3520.20       3814.66       604.00 o                         
  -8  10   2       5826.62       6198.82       599.82 o                         
  -6  10   2      13451.77      12200.82       713.18 o                         
  -4  10   2       1097.63       1164.94       337.28 o                         
  -2  10   2      10942.49       9976.74       660.63 o                         
   0  10   2       4954.92       4895.09       585.06 o                         
   2  10   2       3520.50       3030.87       568.81 o                         
   4  10   2      11487.20      10931.20       672.81 o                         
   6  10   2       3259.40       3275.92       456.38 o                         
   8  10   2      11190.13       9692.29       866.46 o                         
  10  10   2        246.34        292.51       337.16 o                         
  12  10   2       1060.89       1401.70       426.66 o                         
  14  10   2        575.67        467.60       361.88 o                         
  16  10   2       2886.67       3383.66       579.82 o                         
  18  10   2       1866.32       1834.76       502.46 o                         
 -21  11   2       3355.64       3938.03      1008.17 o                         
 -19  11   2        219.22        920.17       340.59 o                         
 -17  11   2       3847.14       4293.06       664.51 o                         
 -15  11   2       3398.38       4053.20       632.95 o                         
 -13  11   2       5042.12       5427.21       722.70 o                         
 -11  11   2        775.28        818.78       373.67 o                         
  -9  11   2       1145.09       1398.82       423.53 o                         
  -7  11   2       6360.01       6141.13       623.17 o                         
  -5  11   2       1103.91        814.53       342.92 o                         
  -3  11   2       3602.25       2959.69       536.02 o                         
  -1  11   2        182.54        221.57       372.08 o                         
   1  11   2       4046.09       4165.05       687.47 o                         
   3  11   2       7554.15       7571.36       742.87 o                         
   5  11   2      15155.81      14170.51       906.39 o                         
   7  11   2       5978.32       6067.16       712.65 o                         
   9  11   2       9587.18       9389.39       856.05 o                         
  11  11   2       4343.75       4556.55       662.09 o                         
  13  11   2       4674.80       5200.96       732.51 o                         
  15  11   2        534.92        418.23       330.31 o                         
  17  11   2       1760.53       1740.42       493.83 o                         
 -18  12   2         22.89        398.68       318.36 o                         
 -16  12   2        995.33       1659.55       450.61 o                         
 -14  12   2        343.79        723.97       326.65 o                         
 -12  12   2        176.86         54.75       298.45 o                         
 -10  12   2       8579.14       8849.34       868.70 o                         
  -8  12   2       1641.62       2143.97       429.89 o                         
  -6  12   2        964.76        621.44       359.21 o                         
  -4  12   2      10345.62       9980.35       845.89 o                         
  -2  12   2       1354.30       1693.21       459.30 o                         
   0  12   2       2309.02       2128.57       504.53 o                         
   2  12   2        237.90        254.27       329.38 o                         
   4  12   2      24156.21      23705.64      1713.56 o                         
   6  12   2         14.05         61.99       335.29 o                         
   8  12   2       5214.48       5127.22       792.88 o                         
  10  12   2        220.50        274.72       337.37 o                         
  12  12   2       3945.66       4226.90       665.19 o                         
  14  12   2        517.92        480.41       334.74 o                         
  16  12   2       4629.23       5296.06       734.18 o                         
 -17  13   2          8.35       -157.34       340.03 o                         
 -15  13   2       5513.40       5553.34       742.86 o                         
 -13  13   2          0.85        415.62       301.08 o                         
 -11  13   2       4770.10       4995.00       681.62 o                         
  -9  13   2          7.63        351.27       322.36 o                         
  -7  13   2      12536.38      13121.41       978.40 o                         
  -5  13   2       1164.28       1086.05       423.08 o                         
  -3  13   2       2349.84       2690.57       544.20 o                         
  -1  13   2       3056.17       3869.06       626.90 o                         
   1  13   2          3.59        222.91       332.68 o                         
   3  13   2       7910.37       8775.96       855.98 o                         
   5  13   2        621.73        652.90       377.20 o                         
   7  13   2       2990.45       3294.84       919.32 o                         
   9  13   2       3656.75       4393.59       773.33 o                         
  11  13   2       6974.86       6859.30       955.38 o                         
  13  13   2       1456.15       1837.94       482.71 o                         
  15  13   2       1095.34       1120.28       342.45 o                         
 -16  14   2        186.61        729.51       612.52 o                         
 -14  14   2        445.76       1137.49       546.71 o                         
 -12  14   2      10229.71      11067.78      1533.79 o                         
 -10  14   2        622.89       1358.41       556.12 o                         
  -8  14   2       4309.83       4287.41       766.54 o                         
  -6  14   2       5052.61       5548.12       741.47 o                         
  -4  14   2       2330.00       2786.72       577.25 o                         
  -2  14   2         29.94        197.29       301.83 o                         
   0  14   2        658.85        773.88       395.76 o                         
   2  14   2        323.67        888.32       391.72 o                         
   4  14   2       2389.45       2676.65       553.73 o                         
   6  14   2        860.54        791.97       388.05 o                         
   8  14   2         59.47        711.23       398.08 o                         
  10  14   2        542.88       1387.01       457.70 o                         
  12  14   2       1737.83       2057.30       579.30 o                         
  14  14   2       3156.47       3495.69       585.58 o                         
 -13  15   2       1343.24       1486.62       734.77 o                         
 -11  15   2       6220.14       7575.23      1338.09 o                         
  -9  15   2        415.36        675.25       493.02 o                         
  -7  15   2       6400.65       6628.86      1252.35 o                         
  -5  15   2        203.39        446.65       474.36 o                         
  -3  15   2        628.90       1033.00       520.72 o                         
  -1  15   2         85.87        341.00       353.73 o                         
   1  15   2       8337.67       8841.41       937.39 o                         
   3  15   2       1689.22       2047.96       520.61 o                         
   5  15   2       2565.16       3226.82       669.32 o                         
   7  15   2        684.67        863.58       530.71 o                         
   9  15   2       5079.23       4842.57      1111.35 o                         
  11  15   2        144.28         33.13       357.31 o                         
 -10  16   2        106.10        553.37       544.17 o                         
  -8  16   2       1696.82       1806.74       612.28 o                         
  -6  16   2       6736.12       7409.90      1263.79 o                         
  -4  16   2       1239.34       1744.28       615.89 o                         
  -2  16   2       3672.72       4698.66       861.58 o                         
   0  16   2       1207.84       1273.15       513.76 o                         
   2  16   2       2498.86       3080.88       712.85 o                         
   4  16   2        159.04        613.59       497.55 o                         
   6  16   2       2279.50       3263.28       791.98 o                         
  -7  17   2       1598.20       1941.41       607.27 o                         
  -5  17   2        230.66        318.09       477.14 o                         
  -3  17   2        960.61       2321.31       567.57 o                         
  -1  17   2         54.66        836.33       422.13 o                         
   1  17   2        245.43        980.80       529.86 o                         
   3  17   2       6966.14       7373.95      1557.60 o                         
 -27   1   3       1454.48       2965.35      1054.17 o                         
 -25   1   3        151.44        701.12       397.65 o                         
 -23   1   3       2917.70       2525.00       581.90 o                         
 -21   1   3       5424.42       5591.19       753.23 o                         
 -19   1   3      10067.09      10277.54       881.97 o                         
 -17   1   3       7645.68       7549.98       734.78 o                         
 -15   1   3       6105.75       6042.63       496.25 o                         
 -13   1   3       2657.43       3012.89       308.62 o                         
 -11   1   3      44162.20      42093.18       785.05 o                         
  -9   1   3      33233.54      33495.59       645.22 o                         
  -7   1   3      40150.72      41796.93       621.73 o                         
  -5   1   3       4293.62       4905.24       230.83 o                         
  -3   1   3     122296.35     126368.89      4042.85 o                         
  -1   1   3      34911.31      39014.99       471.87 o                         
   1   1   3      39170.05      42728.87      1172.42 o                         
   3   1   3        123.33        370.83       104.95 o                         
   5   1   3      66081.51      73592.41      2826.60 o                         
   7   1   3     134568.67     145595.92      2406.38 o                         
   9   1   3      39816.32      42210.02      1415.09 o                         
  11   1   3       3013.19       3850.19       383.57 o                         
  13   1   3       3020.01       2300.54       473.31 o                         
  15   1   3      72650.55      67077.66      1805.89 o                         
  17   1   3       2796.55       3086.47       607.51 o                         
  19   1   3       4113.87       3551.38       736.69 o                         
  21   1   3      12844.23      13422.97      1152.98 o                         
  23   1   3       1220.87       1260.43       408.29 o                         
 -26   2   3       3942.93       4087.60       715.53 o                         
 -24   2   3        814.51        824.40       499.92 o                         
 -22   2   3        110.12        170.57       361.28 o                         
 -20   2   3      23462.36      23509.24      1166.03 o                         
 -18   2   3       4632.45       4415.73       729.44 o                         
 -16   2   3        136.68        146.21       290.26 o                         
 -14   2   3         24.13        126.64       219.98 o                         
 -12   2   3      40709.64      38697.79       781.62 o                         
 -10   2   3      19156.82      19327.01       550.31 o                         
  -8   2   3        534.73        493.35       174.38 o                         
  -6   2   3      39647.76      40150.81       894.35 o                         
  -4   2   3        725.94        680.75       126.38 o                         
  -2   2   3      82628.04      89294.05      2654.94 o                         
   0   2   3      63359.43      66277.95      1575.02 o                         
   2   2   3       5482.20       5870.78       234.92 o                         
   4   2   3      53401.39      52825.40      1873.74 o                         
   6   2   3      93576.08     100474.68      1980.16 o                         
   8   2   3       6053.25       6251.94       448.76 o                         
  10   2   3        556.56        508.04       265.03 o                         
  12   2   3       5119.36       5272.93       594.97 o                         
  14   2   3       4948.81       5216.08       668.64 o                         
  16   2   3      30129.66      29217.17      1273.73 o                         
  18   2   3         42.33        292.44       379.02 o                         
  20   2   3       1965.40       1465.12       517.20 o                         
  22   2   3        268.18        987.21       444.70 o                         
  24   2   3       9229.16      10086.36      1388.50 o                         
 -25   3   3        741.05       1151.90       676.83 o                         
 -23   3   3        183.90        100.33       363.27 o                         
 -21   3   3         42.79        131.88       398.82 o                         
 -19   3   3       2597.38       3116.97       563.88 o                         
 -17   3   3       1750.06       1875.83       460.51 o                         
 -15   3   3       2121.43       2373.04       399.62 o                         
 -13   3   3       4398.54       4175.00       441.11 o                         
 -11   3   3        666.20       1054.89       231.74 o                         
  -9   3   3       5366.11       5977.98       369.87 o                         
  -7   3   3        290.11        238.17       147.38 o                         
  -5   3   3         18.16        -66.28        88.32 o                         
  -3   3   3       8533.34       9543.19       519.29 o                         
  -1   3   3      17853.71      18676.97       669.73 o                         
   1   3   3      23849.67      24875.52       681.30 o                         
   3   3   3       7439.51       7075.78       281.43 o                         
   5   3   3      20557.63      21396.31       532.57 o                         
   7   3   3       1693.35       2245.06       334.43 o                         
   9   3   3       2581.43       2616.84       352.64 o                         
  11   3   3        589.83        650.98       262.31 o                         
  13   3   3       2989.01       3637.17       635.08 o                         
  15   3   3       1416.69       1249.32       445.80 o                         
  17   3   3      15344.62      13659.10      1043.95 o                         
  19   3   3       7583.06       7889.66       893.78 o                         
  21   3   3        308.37        344.36       360.99 o                         
  23   3   3       1071.57       1125.43       414.12 o                         
 -26   4   3       5116.41       5043.46      1493.19 o                         
 -24   4   3       3753.57       5114.42       878.65 o                         
 -22   4   3        352.86        502.78       572.48 o                         
 -20   4   3      12839.04      12445.78      1203.43 o                         
 -18   4   3      29688.38      27824.65      1617.73 o                         
 -16   4   3        277.67        289.86       279.14 o                         
 -14   4   3      14305.06      12984.90       661.08 o                         
 -12   4   3      51075.77      50663.25       965.90 o                         
 -10   4   3       7394.24       8578.88       418.75 o                         
  -8   4   3      27479.72      26689.25       735.57 o                         
  -6   4   3      50578.79      50200.44      1124.72 o                         
  -4   4   3       1353.07       1704.77       232.29 o                         
  -2   4   3      25411.82      22151.81      1177.52 o                         
   0   4   3      67946.63      75200.84      3241.41 o                         
   2   4   3       5390.13       6285.99       299.11 o                         
   4   4   3      18071.03      17314.68       485.51 o                         
   6   4   3      17738.83      15334.11       473.61 o                         
   8   4   3       2339.82       2681.59       365.36 o                         
  10   4   3       8893.25       9183.98       584.14 o                         
  12   4   3       7939.38       8369.81       611.10 o                         
  14   4   3        965.46       1178.45       412.21 o                         
  16   4   3       2101.38       2177.25       530.69 o                         
  18   4   3       1385.29       1647.03       506.64 o                         
  20   4   3        245.39        267.55       397.37 o                         
  22   4   3       1719.33       2251.94       579.06 o                         
 -25   5   3         62.62        906.47       394.85 o                         
 -23   5   3        969.81        801.14       583.31 o                         
 -21   5   3      13478.63      14062.46      1308.14 o                         
 -19   5   3        186.59        731.69       446.40 o                         
 -17   5   3       8982.27       8146.63       777.62 o                         
 -15   5   3        310.77        376.52       350.86 o                         
 -13   5   3      10778.25      10150.17       586.42 o                         
 -11   5   3     210868.70     211631.78      3213.79 o                         
  -9   5   3       9149.20       9403.48       412.15 o                         
  -7   5   3       3139.40       2715.86       248.29 o                         
  -5   5   3      33891.36      34942.64      1257.24 o                         
  -3   5   3      57077.26      53309.45      3273.64 o                         
  -1   5   3      36771.29      35696.06      1376.78 o                         
   1   5   3       8001.56       8833.76       378.47 o                         
   3   5   3      27484.56      23807.97       654.41 o                         
   5   5   3       5767.81       5609.13       370.22 o                         
   7   5   3      13149.58      11832.94       446.31 o                         
   9   5   3       1724.40       1939.52       332.93 o                         
  11   5   3       2171.60       2270.54       389.74 o                         
  13   5   3      12607.40      11748.75       713.72 o                         
  15   5   3      34749.70      32908.36      1315.82 o                         
  17   5   3        496.66        594.96       605.69 o                         
  19   5   3       4405.74       4567.60       821.45 o                         
  21   5   3       2724.03       2900.56       697.19 o                         
 -24   6   3        826.02        958.17       399.91 o                         
 -22   6   3       9237.16      10509.99      1209.96 o                         
 -20   6   3        698.78        636.15       471.31 o                         
 -18   6   3       1216.38       1195.71       491.61 o                         
 -16   6   3       1102.72       1198.05       403.83 o                         
 -14   6   3        131.89          3.27       299.83 o                         
 -12   6   3       1298.95        878.84       341.71 o                         
 -10   6   3        219.71        415.98       227.13 o                         
  -8   6   3      10196.50      10036.97       399.28 o                         
  -6   6   3       4295.32       4674.56       423.55 o                         
  -4   6   3      19743.65      18706.11       654.85 o                         
  -2   6   3      18973.24      17315.51       606.82 o                         
   0   6   3         32.57        301.81       213.33 o                         
   2   6   3        874.51       1093.34       255.18 o                         
   4   6   3       2005.32       1764.22       273.40 o                         
   6   6   3       9584.20       9917.17       504.16 o                         
   8   6   3      31883.54      29907.82       982.61 o                         
  10   6   3        864.09        992.12       301.35 o                         
  12   6   3       7515.87       7810.46       635.29 o                         
  14   6   3       3158.47       3223.29       576.03 o                         
  16   6   3         16.13        431.63       390.19 o                         
  18   6   3        288.12        386.88       412.67 o                         
  20   6   3       1083.70       1417.45       493.76 o                         
  22   6   3        119.44        430.98       331.99 o                         
 -23   7   3        221.39        718.76       452.18 o                         
 -21   7   3        482.80        897.59       453.23 o                         
 -19   7   3        384.53        842.59       440.59 o                         
 -17   7   3      19670.70      18323.06      1222.16 o                         
 -15   7   3        172.93        531.73       352.50 o                         
 -13   7   3       8286.56       7877.50       749.45 o                         
 -11   7   3      44632.06      45364.05      1573.91 o                         
  -9   7   3      51336.94      51561.54      1898.47 o                         
  -7   7   3       4010.44       4547.69       445.70 o                         
  -5   7   3      75578.02      75044.74      2603.49 o                         
  -3   7   3      58629.05      60306.89      2001.17 o                         
  -1   7   3          4.97        -39.77       173.77 o                         
   1   7   3       9243.21       9203.39       492.21 o                         
   3   7   3       3342.32       3712.91       342.92 o                         
   5   7   3       1064.99       1148.58       244.15 o                         
   7   7   3       4604.28       4804.46       392.35 o                         
   9   7   3       2022.27       2136.99       373.10 o                         
  11   7   3       8911.08       9458.44       803.25 o                         
  13   7   3      32052.88      29887.49      1241.41 o                         
  15   7   3       7820.97       8026.15       991.06 o                         
  17   7   3       6233.93       6896.63       986.39 o                         
  19   7   3         10.53        394.70       406.07 o                         
  21   7   3       7609.67       8718.77      1096.74 o                         
 -24   8   3        661.84       1612.80       537.60 o                         
 -22   8   3        467.09        566.96       383.21 o                         
 -20   8   3      10355.09       9492.03      1133.17 o                         
 -18   8   3        260.35        507.46       322.11 o                         
 -16   8   3       1413.23       1327.30       440.97 o                         
 -14   8   3        121.26        173.44       329.29 o                         
 -12   8   3      11735.91      11667.97       868.74 o                         
 -10   8   3       7566.79       7948.23       602.43 o                         
  -8   8   3       9563.39       9668.52       609.82 o                         
  -6   8   3        645.80        902.06       271.03 o                         
  -4   8   3       4673.53       4641.33       443.26 o                         
  -2   8   3      34075.91      33483.40      1160.18 o                         
   0   8   3      31799.08      29239.44      1270.50 o                         
   2   8   3       8453.94       7740.28       450.56 o                         
   4   8   3       4340.87       4194.35       378.20 o                         
   6   8   3      28474.74      27043.74       817.33 o                         
   8   8   3       1314.88        995.80       377.93 o                         
  10   8   3      13638.43      13739.00       909.76 o                         
  12   8   3      11244.43      10720.65       894.26 o                         
  14   8   3       4896.47       5179.31       709.52 o                         
  16   8   3       7046.98       8029.23      1035.61 o                         
  18   8   3        422.26       1170.23       444.73 o                         
  20   8   3        407.40        210.13       353.18 o                         
 -23   9   3        646.19       1735.05       742.65 o                         
 -21   9   3       2697.37       2416.84       588.94 o                         
 -19   9   3       3451.86       4439.55       654.23 o                         
 -17   9   3        855.76        957.76       372.38 o                         
 -15   9   3       1964.98       2278.98       517.09 o                         
 -13   9   3        605.57        676.32       374.14 o                         
 -11   9   3        204.03        454.49       349.76 o                         
  -9   9   3         10.37        -93.52       238.72 o                         
  -7   9   3      18859.58      18780.46       781.81 o                         
  -5   9   3       1324.15       1673.27       351.73 o                         
  -3   9   3      11242.41      11148.66       616.36 o                         
  -1   9   3      19057.03      17226.47      1119.19 o                         
   1   9   3       2696.75       3174.27       344.30 o                         
   3   9   3       2628.90       2557.58       329.35 o                         
   5   9   3      21988.92      20680.79       881.24 o                         
   7   9   3      15793.96      14834.60       850.79 o                         
   9   9   3       1037.36       1142.99       411.02 o                         
  11   9   3      10021.30      10192.09       884.02 o                         
  13   9   3       2634.27       2430.01       522.48 o                         
  15   9   3        304.39        615.40       345.03 o                         
  17   9   3       7010.09       5796.36       912.39 o                         
  19   9   3       3450.78       4592.33       751.34 o                         
 -22  10   3       4053.07       2394.89       880.67 o                         
 -20  10   3       1138.66       1084.97       470.65 o                         
 -18  10   3       3172.17       3179.21       592.39 o                         
 -16  10   3          9.49        431.95       341.81 o                         
 -14  10   3       5914.89       6028.53       772.33 o                         
 -12  10   3       5251.41       5683.27       729.38 o                         
 -10  10   3       8353.77       8908.15       812.38 o                         
  -8  10   3       4499.88       4281.65       527.57 o                         
  -6  10   3         19.05        281.29       269.48 o                         
  -4  10   3       1937.54       1891.53       398.86 o                         
  -2  10   3       2440.28       2678.63       418.15 o                         
   0  10   3      22097.47      19701.25       791.69 o                         
   2  10   3      17966.39      18060.73       944.43 o                         
   4  10   3       8009.00       8569.88       694.04 o                         
   6  10   3      43672.93      43065.22      1380.75 o                         
   8  10   3       4292.71       4515.87       644.55 o                         
  10  10   3       4671.29       5120.69       696.14 o                         
  12  10   3      12864.51      12543.32      1004.53 o                         
  14  10   3        150.61        217.12       340.32 o                         
  16  10   3        645.70        953.95       455.92 o                         
  18  10   3       1552.10       2067.10       524.19 o                         
 -21  11   3       3061.42       3520.04       872.78 o                         
 -19  11   3         15.59        414.11       339.49 o                         
 -17  11   3       2285.74       2163.16       491.21 o                         
 -15  11   3        577.82       1131.12       376.54 o                         
 -13  11   3       1392.97       1472.09       423.72 o                         
 -11  11   3       1723.91       1945.02       471.86 o                         
  -9  11   3        115.12        187.98       282.25 o                         
  -7  11   3        187.85         20.52       287.01 o                         
  -5  11   3       2985.00       3306.11       489.41 o                         
  -3  11   3      26871.26      25729.82      1108.03 o                         
  -1  11   3        720.36       1397.88       412.66 o                         
   1  11   3       7778.37       8085.66       758.03 o                         
   3  11   3      17919.82      17121.93       937.26 o                         
   5  11   3       3324.23       3129.96       540.31 o                         
   7  11   3       9431.60       9587.82       838.88 o                         
   9  11   3      12627.85      13033.24       988.91 o                         
  11  11   3       4473.09       3953.30       623.59 o                         
  13  11   3       1676.68       2361.69       505.72 o                         
  15  11   3       5392.40       6750.70       817.19 o                         
  17  11   3       1173.08       1637.19       461.03 o                         
 -18  12   3       1420.69       2060.67       523.20 o                         
 -16  12   3       3064.37       4109.87       636.89 o                         
 -14  12   3        125.30        455.24       347.00 o                         
 -12  12   3       1375.53       1506.03       401.98 o                         
 -10  12   3         54.15        153.05       302.30 o                         
  -8  12   3         72.54        307.36       268.19 o                         
  -6  12   3        160.02        463.97       325.60 o                         
  -4  12   3       5977.09       6604.67       748.72 o                         
  -2  12   3       3924.74       3987.72       630.10 o                         
   0  12   3       7132.10       7041.86       872.01 o                         
   2  12   3       1579.15       1812.74       473.52 o                         
   4  12   3      15757.37      15049.73       969.32 o                         
   6  12   3       3522.29       3260.35       657.33 o                         
   8  12   3       2642.57       2695.80       627.97 o                         
  10  12   3        366.99        571.17       313.45 o                         
  12  12   3        117.79        579.87       325.64 o                         
  14  12   3        998.49        868.22       397.12 o                         
  16  12   3       2197.16       2258.88       446.50 o                         
 -17  13   3       2615.38       2352.79       563.03 o                         
 -15  13   3        120.71        237.69       410.76 o                         
 -13  13   3       4746.86       4374.80       787.33 o                         
 -11  13   3       4055.98       4110.87       618.74 o                         
  -9  13   3      15874.60      15136.73      1194.38 o                         
  -7  13   3         76.77        460.63       340.36 o                         
  -5  13   3       9378.84       9249.43       875.65 o                         
  -3  13   3       4994.82       4878.48       687.89 o                         
  -1  13   3         84.27         64.98       299.85 o                         
   1  13   3        293.69       1043.21       390.06 o                         
   3  13   3        129.99        551.98       344.15 o                         
   5  13   3        271.33        449.52       354.34 o                         
   7  13   3       1346.81       2264.39       570.41 o                         
   9  13   3       3551.51       3698.63       670.28 o                         
  11  13   3        420.06        781.41       406.92 o                         
  13  13   3       4830.37       6432.50       923.01 o                         
  15  13   3        490.40       1096.88       324.27 o                         
 -16  14   3       2617.83       2379.12       859.64 o                         
 -14  14   3       1288.91       1949.84       624.26 o                         
 -12  14   3       9563.24      12949.16      1804.71 o                         
 -10  14   3        596.03       1280.77       615.48 o                         
  -8  14   3       4568.33       4310.25      1062.00 o                         
  -6  14   3        800.18       1345.85       555.86 o                         
  -4  14   3          9.16        413.76       445.32 o                         
  -2  14   3       6500.29       7483.76       852.48 o                         
   0  14   3       1319.46       1592.08       463.12 o                         
   2  14   3       2997.53       3116.08       580.81 o                         
   4  14   3       3302.66       3689.58       732.69 o                         
   6  14   3         93.41        436.03       350.36 o                         
   8  14   3         22.55        643.52       388.75 o                         
  10  14   3         74.95        138.72       352.92 o                         
  12  14   3       3405.73       3152.13       678.21 o                         
  14  14   3        642.40        588.86       488.97 o                         
 -13  15   3       1291.42       1138.30       726.88 o                         
 -11  15   3        203.49        928.64       497.00 o                         
  -9  15   3       1877.61       1547.90       604.72 o                         
  -7  15   3      18378.51      19523.29      2018.31 o                         
  -5  15   3       2453.62       2286.32       640.13 o                         
  -3  15   3        253.83         22.05       585.62 o                         
  -1  15   3       2740.35       3595.78       775.44 o                         
   1  15   3       1002.30       1035.26       556.71 o                         
   3  15   3        449.31        565.15       447.21 o                         
   5  15   3         37.30        947.33       531.82 o                         
   7  15   3       2861.42       3601.26       920.91 o                         
   9  15   3       3459.34       3379.54       807.43 o                         
  11  15   3       8149.08       8255.93      1766.59 o                         
  -8  16   3        633.38        658.50       765.00 o                         
  -6  16   3        129.72        876.26       451.50 o                         
  -4  16   3       3820.78       4366.29       828.94 o                         
  -2  16   3       1055.85       1902.88       605.90 o                         
   0  16   3       1747.58       2060.90       605.03 o                         
   2  16   3       1686.21       2285.91       562.70 o                         
   4  16   3       1428.37       1869.80       629.46 o                         
   6  16   3        336.83       1185.68       499.88 o                         
   8  16   3       1959.72       2749.79       772.88 o                         
  -5  17   3        282.32        436.23       366.88 o                         
  -3  17   3        265.36        314.32       391.34 o                         
  -1  17   3        101.91        973.63       428.86 o                         
   1  17   3       1801.57       2775.91       704.05 o                         
   3  17   3       3305.03       3359.68       870.15 o                         
 -26   0   4        706.35       1407.00       648.69 o                         
 -24   0   4        328.77        267.59       489.47 o                         
 -22   0   4       5713.22       6088.81      1113.62 o                         
 -20   0   4      11301.65      10012.78      1274.57 o                         
 -18   0   4      11143.16      10383.56      1192.94 o                         
 -16   0   4      28594.41      29315.36      1836.26 o                         
 -14   0   4         13.33       -113.78       240.11 o                         
 -12   0   4      12487.54      15579.19       751.39 o                         
 -10   0   4      51521.39      44597.87      1115.56 o                         
  -8   0   4        881.66       1784.94       293.60 o                         
  -6   0   4      47397.56      51518.83       917.41 o                         
  -4   0   4     125161.74     128268.91      2180.08 o                         
  -2   0   4        662.46        860.12       153.31 o                         
   0   0   4      87412.82     103709.36      3259.96 o                         
   2   0   4      10453.80      10134.77       406.17 o                         
   4   0   4      71051.69      71891.73      1250.49 o                         
   6   0   4     388292.81     434568.94     19445.22 o                         
   8   0   4      11201.71      10641.04       533.97 o                         
  10   0   4        208.51        444.31       424.74 o                         
  12   0   4      43165.44      44795.73      1919.90 o                         
  14   0   4      14628.49      14206.82      1318.37 o                         
  16   0   4        542.17       1277.47       682.66 o                         
  18   0   4       8150.19       7388.74      1238.84 o                         
  20   0   4      18937.74      17668.49      1685.20 o                         
  22   0   4       2610.84       3192.08       881.47 o                         
  24   0   4       3279.81       2743.21       966.11 o                         
 -27   1   4       1620.85       2723.50      1085.72 o                         
 -25   1   4       1626.12       1440.07       471.80 o                         
 -23   1   4       4698.11       4355.55       704.74 o                         
 -21   1   4       3921.46       3908.09       653.05 o                         
 -19   1   4       1804.09       1895.24       499.19 o                         
 -17   1   4         12.32        321.28       380.73 o                         
 -15   1   4        347.99        393.54       240.94 o                         
 -13   1   4      20820.94      19418.79       597.38 o                         
 -11   1   4       3166.46       4092.24       343.03 o                         
  -9   1   4        340.65        480.58       192.94 o                         
  -7   1   4      36099.82      35009.02       680.95 o                         
  -5   1   4      27734.18      26537.59       442.34 o                         
  -3   1   4      41008.99      42648.37       562.49 o                         
  -1   1   4      36856.11      39939.01       684.02 o                         
   1   1   4       3361.10       3446.21       196.48 o                         
   3   1   4      27190.29      28171.62       813.09 o                         
   5   1   4      67270.33      79974.91      1233.43 o                         
   7   1   4        284.58        451.06       240.07 o                         
   9   1   4      13480.30      13743.08       554.09 o                         
  11   1   4       5411.60       5677.00       606.36 o                         
  13   1   4         34.02        -28.13       311.36 o                         
  15   1   4      21241.28      21230.36      1093.05 o                         
  17   1   4       1027.69       1084.94       458.71 o                         
  19   1   4        672.93        709.56       423.72 o                         
  21   1   4        982.08       1539.02       499.16 o                         
  23   1   4       4179.11       4317.06       673.11 o                         
 -26   2   4         48.33        688.49       361.58 o                         
 -24   2   4        762.92       1173.55       505.26 o                         
 -22   2   4       5144.74       4664.67       697.63 o                         
 -20   2   4         50.20        281.97       359.07 o                         
 -18   2   4       4443.55       4260.95       618.49 o                         
 -16   2   4      10123.20      10212.35       640.13 o                         
 -14   2   4       1455.82       1820.49       272.06 o                         
 -12   2   4      19183.21      17349.57       557.11 o                         
 -10   2   4       2093.93       2181.68       282.12 o                         
  -8   2   4      10788.03      10844.01       381.84 o                         
  -6   2   4       4165.20       4568.28       239.63 o                         
  -4   2   4     102641.71     100913.52      4583.97 o                         
  -2   2   4        391.45        326.08       137.77 o                         
   0   2   4      34946.45      37414.54       790.44 o                         
   2   2   4      64092.50      64894.68      1596.35 o                         
   4   2   4      28897.80      26826.43       746.12 o                         
   6   2   4      31970.61      35047.25       805.10 o                         
   8   2   4       1144.32       1410.44       327.30 o                         
  10   2   4        165.78        354.22       235.15 o                         
  12   2   4      13335.41      12309.56       819.83 o                         
  14   2   4        123.70        220.49       348.71 o                         
  16   2   4       4242.50       3950.80       663.80 o                         
  18   2   4      21249.04      18984.42      1159.05 o                         
  20   2   4        115.75        502.63       413.85 o                         
  22   2   4       1634.62       2009.37       502.52 o                         
  24   2   4        160.14        302.32       667.73 o                         
 -25   3   4       2525.58       2961.68       641.89 o                         
 -23   3   4        122.37        291.51       413.87 o                         
 -21   3   4      28832.71      26838.20      1827.36 o                         
 -19   3   4       3671.92       3585.10       600.92 o                         
 -17   3   4       1501.92       1786.87       440.21 o                         
 -15   3   4      36245.10      36616.26      1030.09 o                         
 -13   3   4      39747.38      39005.68       832.17 o                         
 -11   3   4      11519.05      11102.39       465.42 o                         
  -9   3   4      41408.22      42747.68       996.60 o                         
  -7   3   4      11752.10      10575.68       356.86 o                         
  -5   3   4      28646.90      25548.22      1140.70 o                         
  -3   3   4     343156.97     364509.34     10709.29 o                         
  -1   3   4      21703.84      20922.27       768.29 o                         
   1   3   4      39997.75      41925.85      1164.49 o                         
   3   3   4      49492.96      49385.95      1411.97 o                         
   5   3   4     192021.56     192260.70      4982.97 o                         
   7   3   4      13525.44      13550.57       581.88 o                         
   9   3   4       2708.54       2735.89       364.86 o                         
  11   3   4       9646.75       9547.54       599.09 o                         
  13   3   4       1291.69       1258.84       436.09 o                         
  15   3   4      16521.83      15379.36      1021.72 o                         
  17   3   4       9956.64       9389.31       932.32 o                         
  19   3   4         93.65        -42.01       353.37 o                         
  21   3   4       1970.72       2282.17       555.71 o                         
  23   3   4      10954.78      11992.44      1622.60 o                         
 -26   4   4       2235.23       2156.26       668.26 o                         
 -24   4   4         53.53         44.02       377.41 o                         
 -22   4   4       2445.89       2759.50       660.59 o                         
 -20   4   4       3593.87       3862.36       741.76 o                         
 -18   4   4       2422.07       1957.79       569.06 o                         
 -16   4   4       9568.51       8936.13       643.02 o                         
 -14   4   4        568.77        581.46       266.37 o                         
 -12   4   4      89428.00      91911.60      1472.52 o                         
 -10   4   4      11773.25      11408.94       455.57 o                         
  -8   4   4       2806.70       4295.28       308.11 o                         
  -6   4   4       3081.10       3451.17       322.90 o                         
  -4   4   4      53360.47      55094.46      2579.71 o                         
  -2   4   4      10243.38       9712.62       421.03 o                         
   0   4   4         73.49         73.73       116.95 o                         
   2   4   4       1061.06       1081.73       195.52 o                         
   4   4   4       3646.69       4649.82       329.74 o                         
   6   4   4        596.51        569.95       186.38 o                         
   8   4   4        696.68        818.53       257.77 o                         
  10   4   4       4526.83       4575.05       468.78 o                         
  12   4   4        212.04        413.46       269.17 o                         
  14   4   4      41740.68      37871.16      1778.99 o                         
  16   4   4        635.35        639.57       406.34 o                         
  18   4   4       3718.21       3173.72       623.06 o                         
  20   4   4        742.46        519.31       382.38 o                         
  22   4   4       2621.53       2914.02       794.60 o                         
 -25   5   4       1387.54       1367.02       444.49 o                         
 -23   5   4       1823.28       2162.58       583.16 o                         
 -21   5   4       3975.27       5041.66       872.47 o                         
 -19   5   4       1048.78       1249.43       472.56 o                         
 -17   5   4         14.06        337.13       323.32 o                         
 -15   5   4      11893.68      11176.46       805.54 o                         
 -13   5   4       7211.06       7101.45       511.56 o                         
 -11   5   4      10707.90      11161.36       471.02 o                         
  -9   5   4        360.76        530.43       179.14 o                         
  -7   5   4       1139.24        945.44       287.82 o                         
  -5   5   4      30947.62      32058.83       962.15 o                         
  -3   5   4      12537.32      11810.16       558.64 o                         
  -1   5   4       7419.37       7094.19       339.48 o                         
   1   5   4       7435.63       7373.98       377.42 o                         
   3   5   4      18585.10      17465.74       675.81 o                         
   5   5   4       8059.46       8674.36       421.38 o                         
   7   5   4       4460.92       4242.33       311.88 o                         
   9   5   4        547.99        581.92       252.08 o                         
  11   5   4        142.71        116.13       255.81 o                         
  13   5   4        253.57        663.97       362.54 o                         
  15   5   4       4695.10       4653.70       687.02 o                         
  17   5   4       7553.58       7604.28       859.26 o                         
  19   5   4       2005.52       1256.01       529.79 o                         
  21   5   4         28.41        270.48       377.32 o                         
 -24   6   4        250.07        503.94       382.93 o                         
 -22   6   4       8880.47       9464.22      1144.36 o                         
 -20   6   4       6371.23       6962.77       959.09 o                         
 -18   6   4      14553.02      14787.61       963.40 o                         
 -16   6   4       4447.98       4380.21       650.83 o                         
 -14   6   4       4114.30       4190.55       579.88 o                         
 -12   6   4     132963.17     135038.84      3732.77 o                         
 -10   6   4      34543.64      33861.06       922.72 o                         
  -8   6   4       6147.66       6460.19       480.02 o                         
  -6   6   4      82500.77      79962.98      2872.00 o                         
  -4   6   4      37998.09      36371.66      1932.75 o                         
  -2   6   4       1971.10       2342.22       267.26 o                         
   0   6   4         61.37         -6.42       196.22 o                         
   2   6   4       5919.25       6812.46       404.43 o                         
   4   6   4        580.86        775.65       223.61 o                         
   6   6   4       7872.82       7707.74       423.98 o                         
   8   6   4         71.65        168.34       238.57 o                         
  10   6   4         13.34         49.05       243.40 o                         
  12   6   4      12407.95      13034.86       752.41 o                         
  14   6   4      24152.79      22257.59      1099.30 o                         
  16   6   4       2728.09       2700.78       659.09 o                         
  18   6   4         23.67        431.87       411.53 o                         
  20   6   4       8156.17       8050.12      1092.34 o                         
 -25   7   4       2673.00       2656.46       909.58 o                         
 -23   7   4       2039.78       1914.56       542.16 o                         
 -21   7   4       6258.71       6030.01       939.80 o                         
 -19   7   4       1039.38       1887.94       541.05 o                         
 -17   7   4       4045.17       3948.21       620.46 o                         
 -15   7   4       2608.50       2619.20       540.24 o                         
 -13   7   4       9298.00       9392.13       788.22 o                         
 -11   7   4      31381.22      31063.71       948.79 o                         
  -9   7   4       6761.77       7276.16       538.21 o                         
  -7   7   4       1050.47        952.32       282.56 o                         
  -5   7   4       5782.01       6692.45       489.91 o                         
  -3   7   4      48240.30      45892.96      1100.61 o                         
  -1   7   4       3158.70       3675.45       322.47 o                         
   1   7   4      16262.20      15630.80       610.36 o                         
   3   7   4       3774.33       3803.32       353.54 o                         
   5   7   4       5770.11       6442.37       431.71 o                         
   7   7   4      16578.25      15870.26       695.89 o                         
   9   7   4         29.25        -39.88       236.06 o                         
  11   7   4        716.72        514.23       308.45 o                         
  13   7   4       1616.50       1434.38       458.43 o                         
  15   7   4       3243.88       3291.21       708.07 o                         
  17   7   4       2664.63       2827.90       669.76 o                         
  19   7   4        105.25        461.78       488.92 o                         
  21   7   4       1352.79        968.97       439.90 o                         
 -24   8   4        269.73        504.74       655.90 o                         
 -22   8   4       1115.50       1447.93       496.38 o                         
 -20   8   4         17.52        129.82       349.40 o                         
 -18   8   4       1644.61       1730.64       475.27 o                         
 -16   8   4       1300.60       1461.52       441.32 o                         
 -14   8   4       1382.49       1132.98       417.29 o                         
 -12   8   4        618.40        909.15       368.98 o                         
 -10   8   4      24382.14      22102.68       840.39 o                         
  -8   8   4       3342.30       3001.83       413.62 o                         
  -6   8   4        665.45        828.53       260.71 o                         
  -4   8   4        324.71        161.42       209.79 o                         
  -2   8   4      22352.92      20789.56      1192.37 o                         
   0   8   4      14377.10      13954.49       782.11 o                         
   2   8   4        633.12        548.59       205.82 o                         
   4   8   4       2092.08       2236.24       316.67 o                         
   6   8   4        880.38        758.82       246.48 o                         
   8   8   4      26120.66      23170.44      1189.29 o                         
  10   8   4        321.20        425.55       338.33 o                         
  12   8   4       9447.54       9089.76       849.35 o                         
  14   8   4       2835.72       3037.19       563.52 o                         
  16   8   4        989.27       1424.29       491.74 o                         
  18   8   4        592.22        802.38       434.58 o                         
  20   8   4       3744.44       3315.28       771.40 o                         
 -23   9   4       4373.23       4124.68      1202.70 o                         
 -21   9   4       8767.04       8343.38      1081.24 o                         
 -19   9   4       2734.43       3254.52       576.46 o                         
 -17   9   4        512.25        688.18       340.92 o                         
 -15   9   4       4678.10       4923.44       694.67 o                         
 -13   9   4         80.34         78.20       306.76 o                         
 -11   9   4         84.80        137.56       282.16 o                         
  -9   9   4       5027.25       5083.66       564.36 o                         
  -7   9   4       1450.34       1524.55       357.34 o                         
  -5   9   4       1245.38        864.56       308.59 o                         
  -3   9   4      26738.85      23407.17       994.91 o                         
  -1   9   4      40283.02      36120.86      1442.29 o                         
   1   9   4       2205.27       2312.53       314.60 o                         
   3   9   4      13521.56      12575.74       614.28 o                         
   5   9   4      62687.24      63148.44      2310.57 o                         
   7   9   4        138.87       -125.32       283.95 o                         
   9   9   4       2568.20       2402.71       509.48 o                         
  11   9   4       2793.20       2982.36       568.65 o                         
  13   9   4         38.72        322.11       301.84 o                         
  15   9   4      12325.03      12344.28      1238.36 o                         
  17   9   4        248.59        313.15       394.35 o                         
  19   9   4         51.37        830.08       400.73 o                         
 -22  10   4        325.68        176.13       478.45 o                         
 -20  10   4        833.95       1317.31       496.52 o                         
 -18  10   4        838.05        929.61       366.20 o                         
 -16  10   4        326.70        491.77       357.70 o                         
 -14  10   4       4490.01       4823.70       678.39 o                         
 -12  10   4       1530.10       2068.50       500.26 o                         
 -10  10   4        811.17        769.82       327.21 o                         
  -8  10   4        694.62        653.18       310.85 o                         
  -6  10   4         44.16         10.77       242.95 o                         
  -4  10   4       9206.35       9322.78       643.62 o                         
  -2  10   4       1538.04       1730.31       380.10 o                         
   0  10   4       3934.91       3912.34       472.04 o                         
   2  10   4      16970.38      16445.50       856.85 o                         
   4  10   4       6520.47       7031.02       600.79 o                         
   6  10   4      19109.59      18414.86       956.20 o                         
   8  10   4         94.60        315.96       315.37 o                         
  10  10   4       3839.89       3517.89       585.61 o                         
  12  10   4        157.63        176.03       326.44 o                         
  14  10   4       4294.55       5732.71       750.66 o                         
  16  10   4       6995.52       7075.81       964.27 o                         
  18  10   4        839.75       1180.47       429.56 o                         
 -19  11   4       4153.20       4473.05       793.30 o                         
 -17  11   4       3469.70       3555.18       597.26 o                         
 -15  11   4        801.03       1102.24       361.32 o                         
 -13  11   4       3210.39       2744.73       525.30 o                         
 -11  11   4        412.02        494.98       358.40 o                         
  -9  11   4       1122.12       1150.00       348.60 o                         
  -7  11   4        887.24        557.97       325.39 o                         
  -5  11   4       8526.49       8832.52       698.58 o                         
  -3  11   4       8933.53       9420.75       697.24 o                         
  -1  11   4      23230.03      20253.78       990.07 o                         
   1  11   4      11009.53      10090.02       860.96 o                         
   3  11   4      25016.37      23668.69      1072.92 o                         
   5  11   4       8049.96       8024.90       756.58 o                         
   7  11   4       1803.05       1915.24       447.87 o                         
   9  11   4       1526.10       1634.72       448.67 o                         
  11  11   4         37.81        424.96       322.99 o                         
  13  11   4       1786.42       2496.45       512.66 o                         
  15  11   4        267.18        902.41       365.87 o                         
  17  11   4        533.13       1218.68       493.36 o                         
 -20  12   4         12.45        546.80       615.15 o                         
 -18  12   4       1206.01       1929.98       485.70 o                         
 -16  12   4          1.62        190.68       493.08 o                         
 -14  12   4        438.78       1239.53       433.58 o                         
 -12  12   4       8783.29       9429.12       901.43 o                         
 -10  12   4       2266.02       2306.77       489.07 o                         
  -8  12   4         11.77        107.82       273.09 o                         
  -6  12   4       5634.18       6497.13       646.40 o                         
  -4  12   4       4251.37       4616.40       636.47 o                         
  -2  12   4        898.29       1248.67       391.15 o                         
   0  12   4       2360.27       2356.83       508.09 o                         
   2  12   4      16439.26      16242.20      1064.63 o                         
   4  12   4       1414.63       1863.94       446.74 o                         
   6  12   4       2930.60       2897.37       620.68 o                         
   8  12   4       1983.14       2227.15       593.20 o                         
  10  12   4        440.51         93.56       327.71 o                         
  12  12   4       4729.63       5837.90       755.14 o                         
  14  12   4       4797.98       4789.41       690.62 o                         
  16  12   4       1052.54       1349.89       788.66 o                         
 -17  13   4       4317.37       5039.55       792.25 o                         
 -15  13   4       1024.26       1991.94       516.69 o                         
 -13  13   4       2827.40       2514.95       598.56 o                         
 -11  13   4       2698.83       3285.78       701.19 o                         
  -9  13   4       4246.33       3967.43       934.55 o                         
  -7  13   4       9836.12       9617.95      1075.20 o                         
  -5  13   4        848.94        882.01       499.28 o                         
  -3  13   4       1402.06       1625.70       464.23 o                         
  -1  13   4        168.20        334.56       328.33 o                         
   1  13   4       5281.56       4053.22       610.13 o                         
   3  13   4        133.09        515.90       309.05 o                         
   5  13   4       3591.42       2587.07       580.21 o                         
   7  13   4        114.79        508.47       391.58 o                         
   9  13   4        234.22        254.61       345.14 o                         
  11  13   4       5872.56       6128.57       912.12 o                         
  13  13   4       5229.74       5355.05       839.06 o                         
  15  13   4       1562.19       1976.90       949.02 o                         
 -16  14   4       1404.44       2176.69       816.26 o                         
 -14  14   4       7172.07       8274.75      1328.17 o                         
 -12  14   4         52.03        255.35       587.55 o                         
 -10  14   4       5302.07       6119.48      1549.05 o                         
  -8  14   4       6097.28       5292.46       890.36 o                         
  -6  14   4       2710.41       3684.06       779.21 o                         
  -4  14   4       3473.66       2947.29       697.00 o                         
  -2  14   4       1744.05       1707.47       588.60 o                         
   0  14   4       3056.91       3271.25       744.64 o                         
   2  14   4       1248.73       1021.26       564.63 o                         
   4  14   4       1195.12        747.23       591.06 o                         
   6  14   4       3494.92       3412.54       815.55 o                         
   8  14   4        314.52        424.08       615.81 o                         
  10  14   4       5802.48       5511.60      1116.32 o                         
  12  14   4       1182.18       1726.05       608.16 o                         
 -13  15   4       2367.30       3182.23       968.73 o                         
 -11  15   4       1597.78       2471.86       710.28 o                         
  -9  15   4       3729.75       3345.40       898.35 o                         
  -7  15   4         64.77         75.18       401.95 o                         
  -5  15   4       2619.95       2633.09       685.54 o                         
  -3  15   4       1202.70       1660.64       594.10 o                         
  -1  15   4       2120.97       1928.29       609.91 o                         
   1  15   4        671.43       1116.76       604.33 o                         
   3  15   4       4154.25       3980.30       980.35 o                         
   5  15   4       1724.04       2642.31       720.34 o                         
   7  15   4        947.39       1099.00       576.03 o                         
   9  15   4         44.84        944.50       536.57 o                         
 -10  16   4          5.67        -22.35       454.79 o                         
  -8  16   4      12078.54      13507.39      1692.18 o                         
  -6  16   4        354.46        293.81       463.32 o                         
  -4  16   4        605.32       1031.94       504.71 o                         
  -2  16   4       3786.22       4891.82       868.34 o                         
   0  16   4       1373.33       1680.90       577.07 o                         
   2  16   4        915.08       1313.80       639.32 o                         
   4  16   4        323.13        805.92       475.07 o                         
   6  16   4       4213.52       5352.36      1305.23 o                         
   8  16   4        268.75       1075.20       477.14 o                         
  -5  17   4       2303.28       4227.31       773.76 o                         
  -3  17   4        290.73        380.41       359.60 o                         
  -1  17   4       2306.65       2819.08       571.21 o                         
   1  17   4       5921.49       8767.59      1202.96 o                         
 -27   1   5       2003.62       2257.38       457.92 o                         
 -25   1   5        305.15        518.14       391.25 o                         
 -23   1   5       3155.67       3238.96       609.83 o                         
 -21   1   5       7110.14       6707.71       791.16 o                         
 -19   1   5      24505.14      23147.21      1089.73 o                         
 -17   1   5       3087.42       2570.21       480.26 o                         
 -15   1   5        126.31        -72.30       166.88 o                         
 -13   1   5      52595.96      52433.60       954.22 o                         
 -11   1   5       2564.47       1827.45       285.70 o                         
  -9   1   5      32829.47      33051.38       720.13 o                         
  -7   1   5      16774.84      17292.02       422.07 o                         
  -5   1   5       1463.79       1290.20       154.94 o                         
  -3   1   5      16346.46      16516.90       397.15 o                         
  -1   1   5      10720.85      12108.54       361.22 o                         
   1   1   5      59301.09      64189.39      1261.69 o                         
   3   1   5      24166.29      25744.45       485.64 o                         
   5   1   5     279799.94     316739.88      4535.39 o                         
   7   1   5       8177.38       8342.65       477.76 o                         
   9   1   5       5638.98       6278.53       438.57 o                         
  11   1   5      27020.05      24817.25      1019.95 o                         
  13   1   5      34020.45      32145.36      1246.39 o                         
  15   1   5        619.02        525.92       413.88 o                         
  17   1   5       1737.19       1792.40       534.90 o                         
  19   1   5       2087.56       1710.45       525.14 o                         
  21   1   5        237.18       1148.42       454.68 o                         
  23   1   5       3785.94       5153.33      1022.78 o                         
 -26   2   5       1392.64       1436.40       520.49 o                         
 -24   2   5       2109.23       2320.10       631.39 o                         
 -22   2   5      22390.17      20763.80      1131.99 o                         
 -20   2   5       1668.81       2169.85       600.11 o                         
 -18   2   5        151.15        378.83       337.13 o                         
 -16   2   5         28.95       -135.70       231.43 o                         
 -14   2   5      39893.13      39113.64       859.45 o                         
 -12   2   5       6795.22       7015.73       417.01 o                         
 -10   2   5       4602.88       3537.49       325.75 o                         
  -8   2   5       3337.18       4638.13       295.67 o                         
  -6   2   5      16728.61      17500.98       524.05 o                         
  -4   2   5     218191.83     227775.05      5704.54 o                         
  -2   2   5     134723.30     141558.11      2449.24 o                         
   0   2   5      33495.55      35152.02       658.86 o                         
   2   2   5      49899.57      49049.82      1323.90 o                         
   4   2   5     154969.83     163674.80      3491.04 o                         
   6   2   5       2147.20       1386.15       292.09 o                         
   8   2   5       1118.10       1592.52       294.98 o                         
  10   2   5      28505.90      28184.21       845.18 o                         
  12   2   5       1480.54       1566.95       448.08 o                         
  14   2   5      33717.83      31064.68      1284.08 o                         
  16   2   5        833.53        466.28       422.17 o                         
  18   2   5        503.74        452.91       423.56 o                         
  20   2   5       3771.98       3405.43       670.99 o                         
  22   2   5       8094.22       9471.59       999.48 o                         
 -27   3   5         16.98        585.44       458.08 o                         
 -25   3   5       2067.05       1807.66       594.27 o                         
 -23   3   5          3.72        -44.43       343.04 o                         
 -21   3   5       6292.26       5645.48       876.83 o                         
 -19   3   5       2174.05       2557.03       527.71 o                         
 -17   3   5       1880.78       1500.16       368.94 o                         
 -15   3   5      18693.61      18451.80       748.77 o                         
 -13   3   5       2229.95       2497.85       317.90 o                         
 -11   3   5        204.31        197.97       202.00 o                         
  -9   3   5       1081.08       1222.28       246.96 o                         
  -7   3   5       7651.60       7831.08       324.61 o                         
  -5   3   5       5785.93       5115.44       331.63 o                         
  -3   3   5        528.16        667.18       119.36 o                         
  -1   3   5       2442.26       2611.37       183.77 o                         
   1   3   5       1229.17       1264.03       174.55 o                         
   3   3   5      49038.90      50022.90      1095.28 o                         
   5   3   5       5520.95       4795.29       354.23 o                         
   7   3   5        232.97        251.05       221.91 o                         
   9   3   5        299.26        676.24       237.73 o                         
  11   3   5       1616.83       1758.12       362.71 o                         
  13   3   5       2482.58       2506.78       534.38 o                         
  15   3   5       4728.12       4810.53       705.07 o                         
  17   3   5         24.84        -80.69       334.21 o                         
  19   3   5        295.58        690.88       424.09 o                         
  21   3   5         59.17        410.82       322.82 o                         
 -26   4   5        963.52       1584.54       494.80 o                         
 -24   4   5       1052.55       1321.95       543.88 o                         
 -22   4   5      16391.62      17005.05      1398.16 o                         
 -20   4   5         21.06        128.78       342.71 o                         
 -18   4   5        122.65        148.27       326.32 o                         
 -16   4   5      16283.52      15447.23       723.19 o                         
 -14   4   5       2430.08       2806.29       391.52 o                         
 -12   4   5      19523.20      19382.07       603.82 o                         
 -10   4   5        120.60        245.44       195.56 o                         
  -8   4   5         10.00         16.07       172.52 o                         
  -6   4   5      61447.25      60822.27      2433.04 o                         
  -4   4   5      85373.55      86657.09      2594.60 o                         
  -2   4   5      24377.24      21962.88       811.70 o                         
   0   4   5       9645.25       9687.78       350.17 o                         
   2   4   5       5611.91       5415.18       333.12 o                         
   4   4   5      43873.79      40873.26      1235.29 o                         
   6   4   5         10.74        104.61       153.22 o                         
   8   4   5       6745.71       7214.80       520.75 o                         
  10   4   5       2447.01       2614.76       393.60 o                         
  12   4   5       1867.90       1591.07       439.97 o                         
  14   4   5      11035.24      10076.19       879.04 o                         
  16   4   5       9860.59       9808.71       938.15 o                         
  18   4   5        768.47        697.03       394.13 o                         
  20   4   5       9400.39       9514.70      1012.29 o                         
  22   4   5      11592.15      11509.66      1613.50 o                         
 -25   5   5        241.35        150.13       715.71 o                         
 -23   5   5       2485.37       2522.96       660.88 o                         
 -21   5   5      10708.27      11616.03      1184.17 o                         
 -19   5   5       2830.51       2972.32       655.73 o                         
 -17   5   5         24.51        108.22       313.46 o                         
 -15   5   5      13888.42      12497.41       832.22 o                         
 -13   5   5      86074.90      86284.71      1591.02 o                         
 -11   5   5        195.75        416.34       190.46 o                         
  -9   5   5      16893.69      16923.60       615.16 o                         
  -7   5   5      18514.63      21274.32       813.13 o                         
  -5   5   5      67111.12      65094.66      3507.71 o                         
  -3   5   5      15326.60      15880.89       754.39 o                         
  -1   5   5       5461.81       5489.16       361.03 o                         
   1   5   5        386.54        504.82       212.84 o                         
   3   5   5        152.34        122.09       195.47 o                         
   5   5   5       2039.30       1501.12       242.15 o                         
   7   5   5       1838.14       2279.96       342.00 o                         
   9   5   5        130.73        338.37       268.85 o                         
  11   5   5       4551.67       4734.61       533.65 o                         
  13   5   5      22772.81      21807.01      1077.97 o                         
  15   5   5        730.78        707.89       408.57 o                         
  17   5   5        270.01        736.18       382.95 o                         
  19   5   5        521.88        963.81       456.08 o                         
  21   5   5       1460.46       1848.28       511.19 o                         
 -26   6   5       1418.55       2471.13       958.22 o                         
 -24   6   5       6665.34       6462.59       935.46 o                         
 -22   6   5       1653.22       1919.49       558.45 o                         
 -20   6   5          8.42        345.97       377.30 o                         
 -18   6   5       1751.40       2200.81       485.23 o                         
 -16   6   5        149.72        170.83       324.11 o                         
 -14   6   5         19.46        -39.43       288.41 o                         
 -12   6   5       6844.21       6894.01       575.05 o                         
 -10   6   5       5470.87       6269.36       493.99 o                         
  -8   6   5      27050.91      26814.12       811.95 o                         
  -6   6   5         30.46         60.38       224.62 o                         
  -4   6   5        379.05        569.38       249.51 o                         
  -2   6   5       7978.45       8293.07       439.31 o                         
   0   6   5         37.44        122.07       188.92 o                         
   2   6   5       2405.96       1915.26       278.70 o                         
   4   6   5       2330.32       3418.13       333.11 o                         
   6   6   5      31772.25      30948.69       899.02 o                         
   8   6   5        129.71        222.15       208.55 o                         
  10   6   5       1060.41       1263.92       344.24 o                         
  12   6   5        113.23        117.38       277.99 o                         
  14   6   5       3128.39       3553.42       579.70 o                         
  16   6   5        246.14        373.66       545.61 o                         
  18   6   5         83.36       -174.18       342.15 o                         
  20   6   5        611.27        916.00       400.81 o                         
 -25   7   5         18.16        139.33       611.21 o                         
 -23   7   5        153.60        551.95       415.93 o                         
 -21   7   5       3821.07       4188.93       776.51 o                         
 -19   7   5      12509.26      13019.57      1023.20 o                         
 -17   7   5        646.53       1170.24       425.74 o                         
 -15   7   5       8766.60       8707.49       801.43 o                         
 -13   7   5       5447.59       5447.46       646.86 o                         
 -11   7   5      46996.48      47061.48      2131.33 o                         
  -9   7   5       1749.89       1727.04       331.01 o                         
  -7   7   5        115.65         66.79       206.80 o                         
  -5   7   5       2867.30       2718.44       356.52 o                         
  -3   7   5        417.36        470.03       177.07 o                         
  -1   7   5      42572.23      41341.78      1446.50 o                         
   1   7   5       4475.32       4763.88       368.56 o                         
   3   7   5       1514.15       1883.19       283.44 o                         
   5   7   5      35530.62      33196.23       811.64 o                         
   7   7   5       4391.53       4580.77       489.49 o                         
   9   7   5       5616.83       5781.16       560.18 o                         
  11   7   5      14967.46      13873.87       775.74 o                         
  13   7   5       6858.79       7480.75       794.58 o                         
  15   7   5         23.48        127.03       379.24 o                         
  17   7   5        120.02        225.68       375.33 o                         
  19   7   5       4784.18       5328.11       842.92 o                         
  21   7   5        949.39       1411.70       662.47 o                         
 -24   8   5        346.13        542.86       594.12 o                         
 -22   8   5       8830.55       7950.91      1055.20 o                         
 -20   8   5        496.45        749.08       404.00 o                         
 -18   8   5       8348.64       9405.69       896.79 o                         
 -16   8   5         19.05        -70.83       302.51 o                         
 -14   8   5       6718.31       7447.78       767.77 o                         
 -12   8   5      17579.54      17195.79       781.48 o                         
 -10   8   5      13982.14      14766.54       705.27 o                         
  -8   8   5        493.57        549.17       262.01 o                         
  -6   8   5       6603.51       7092.82       534.96 o                         
  -4   8   5      44325.62      40260.27      1395.33 o                         
  -2   8   5         15.75        196.43       196.76 o                         
   0   8   5        716.87        485.54       199.75 o                         
   2   8   5      32729.30      31048.45      1120.89 o                         
   4   8   5      17765.32      17664.61       635.88 o                         
   6   8   5       2560.45       2586.78       408.48 o                         
   8   8   5       7339.32       7504.96       830.83 o                         
  10   8   5       8749.13       8825.42       811.57 o                         
  12   8   5         67.67        241.08       328.84 o                         
  14   8   5       8521.26       9099.68      1063.23 o                         
  16   8   5         35.16        568.45       402.64 o                         
  18   8   5        129.58        351.81       369.42 o                         
  20   8   5       1763.12       2594.68       933.24 o                         
 -23   9   5       4880.99       6428.40      1052.67 o                         
 -21   9   5       2108.36       2961.78       643.86 o                         
 -19   9   5        438.87        856.41       418.53 o                         
 -17   9   5       6620.88       7411.01       835.60 o                         
 -15   9   5      12823.50      13410.66       969.33 o                         
 -13   9   5       1339.33       1331.67       449.61 o                         
 -11   9   5         65.81        204.25       263.40 o                         
  -9   9   5      10176.10      10871.35       673.29 o                         
  -7   9   5       7655.72       9221.51       644.51 o                         
  -5   9   5       1206.37       1705.99       345.19 o                         
  -3   9   5       8435.89       8602.41       576.21 o                         
  -1   9   5       2156.89       2432.94       370.77 o                         
   1   9   5       4219.27       4781.23       412.27 o                         
   3   9   5      12460.27      10760.02       543.49 o                         
   5   9   5       7804.41       8824.03       616.28 o                         
   7   9   5      12007.50      12236.12       943.04 o                         
   9   9   5      12642.52      11877.01       909.04 o                         
  11   9   5       7523.43       7225.96       796.63 o                         
  13   9   5        875.17        604.23       349.72 o                         
  15   9   5       3230.93       2851.19       620.94 o                         
  17   9   5       1019.08       1817.08       545.62 o                         
  19   9   5       1612.81       1325.31       512.07 o                         
 -22  10   5       5160.05       5531.12      1455.07 o                         
 -20  10   5       2695.64       2921.52       634.09 o                         
 -18  10   5        675.74       1071.29       373.76 o                         
 -16  10   5       4684.76       5140.21       704.09 o                         
 -14  10   5       1007.45       1225.22       426.79 o                         
 -12  10   5       1006.03       1318.08       419.69 o                         
 -10  10   5      12596.75      12128.68       747.48 o                         
  -8  10   5       3234.45       3254.29       534.00 o                         
  -6  10   5       5581.89       5502.80       557.86 o                         
  -4  10   5      10563.27      10646.01       666.76 o                         
  -2  10   5      15118.26      13960.84       702.99 o                         
   0  10   5       4877.22       4594.45       496.78 o                         
   2  10   5      34654.48      32418.35      1162.25 o                         
   4  10   5      29422.84      28159.20      1460.58 o                         
   6  10   5        626.46        983.58       420.31 o                         
   8  10   5         67.13        158.16       302.09 o                         
  10  10   5       2181.47       2222.99       497.67 o                         
  12  10   5       3234.04       3748.86       594.11 o                         
  14  10   5        544.96        829.28       379.32 o                         
  16  10   5       4439.54       4754.71       797.07 o                         
  18  10   5         13.49        154.18       462.19 o                         
 -21  11   5       1251.09        122.24       675.62 o                         
 -19  11   5       5833.50       6514.15       946.73 o                         
 -17  11   5        882.86       1215.49       486.70 o                         
 -15  11   5         42.69        491.27       424.36 o                         
 -13  11   5       7405.09       8730.48       865.96 o                         
 -11  11   5       1872.73       1636.06       437.07 o                         
  -9  11   5        356.86        634.26       324.26 o                         
  -7  11   5       6388.97       6164.02       625.09 o                         
  -5  11   5      30318.68      30479.12      1161.15 o                         
  -3  11   5      11625.14      11012.22       710.16 o                         
  -1  11   5       6774.70       6679.30       709.00 o                         
   1  11   5      13514.67      13505.85       953.52 o                         
   3  11   5        415.31        360.78       311.77 o                         
   5  11   5      24323.25      21413.60      1467.10 o                         
   7  11   5       4367.01       4353.60       743.14 o                         
   9  11   5      12861.43      13229.67      1011.49 o                         
  11  11   5       9368.48       9959.35       941.97 o                         
  13  11   5       4933.75       6234.46       788.86 o                         
  15  11   5       2136.55       2425.22       621.59 o                         
  17  11   5        586.48       1739.99       706.51 o                         
 -20  12   5       1009.64       2217.44       972.68 o                         
 -18  12   5       2881.35       4005.60       684.21 o                         
 -16  12   5        630.26       1087.61       461.29 o                         
 -14  12   5       5213.29       5734.03       909.82 o                         
 -12  12   5        157.33        646.93       396.61 o                         
 -10  12   5        956.05        773.29       461.05 o                         
  -8  12   5       8858.81       8584.30       841.90 o                         
  -6  12   5       3688.02       3833.25       630.99 o                         
  -4  12   5        404.27        377.89       317.54 o                         
  -2  12   5       6950.04       6479.71       738.37 o                         
   0  12   5       6945.53       7074.74       754.05 o                         
   2  12   5       6476.36       6491.56       729.80 o                         
   4  12   5       9988.90      11274.72      1143.27 o                         
   6  12   5       6012.18       5789.86       850.88 o                         
   8  12   5        123.71        124.01       351.53 o                         
  10  12   5         37.63        554.48       377.92 o                         
  12  12   5       1318.72       2327.60       473.38 o                         
  14  12   5       2326.17       3298.69       571.73 o                         
  16  12   5       1137.38       1480.05       520.51 o                         
 -17  13   5        375.51        765.24       396.31 o                         
 -15  13   5       6254.25       6870.38       990.11 o                         
 -13  13   5       1357.86       1991.82       551.39 o                         
 -11  13   5       7543.97       8236.97      1023.73 o                         
  -9  13   5        575.94       1589.07       533.64 o                         
  -7  13   5      13238.17      13734.73      1236.93 o                         
  -5  13   5        687.73        791.05       515.19 o                         
  -3  13   5         28.39         25.97       389.63 o                         
  -1  13   5        203.55        951.39       713.44 o                         
   1  13   5        912.82       1186.51       616.39 o                         
   3  13   5       1532.97       2038.37       594.92 o                         
   5  13   5       2167.05       1782.45       721.13 o                         
   7  13   5        760.66       1364.14       602.28 o                         
   9  13   5        991.66       1557.98       637.77 o                         
  11  13   5       2865.10       1917.69       687.18 o                         
  13  13   5       1007.08       1567.12       593.97 o                         
  15  13   5       2580.20       2132.00       909.58 o                         
 -16  14   5       1910.98       1715.33       893.81 o                         
 -14  14   5       3015.21       3354.04       645.84 o                         
 -12  14   5       1878.30       2653.04       764.89 o                         
 -10  14   5       2305.03        906.49       572.23 o                         
  -8  14   5        927.67        622.22       431.15 o                         
  -6  14   5         78.28        311.27       405.47 o                         
  -4  14   5       4573.85       4939.66       852.80 o                         
  -2  14   5         68.20        178.40       491.54 o                         
   0  14   5       1129.61       1753.87       623.66 o                         
   2  14   5        458.17        561.30       464.07 o                         
   4  14   5         70.36        434.57       505.96 o                         
   6  14   5        273.24        259.99       436.91 o                         
   8  14   5        574.59       1505.69       582.08 o                         
  10  14   5       2829.34       3565.81       892.68 o                         
  12  14   5         57.36         94.97       470.57 o                         
 -13  15   5         71.06         49.95       467.94 o                         
 -11  15   5       2252.42       3066.99       753.48 o                         
  -9  15   5      12867.13      12515.37      1641.66 o                         
  -7  15   5         58.31        310.27       404.52 o                         
  -5  15   5       2111.08       1893.41       621.39 o                         
  -3  15   5        299.95        176.61       415.67 o                         
  -1  15   5        661.94        477.20       526.11 o                         
   1  15   5        850.13        651.08       483.68 o                         
   3  15   5       1129.70       1012.11       618.96 o                         
   5  15   5        582.44        814.73       485.76 o                         
   7  15   5       2807.37       3715.19       842.90 o                         
   9  15   5       3166.06       3819.63       758.25 o                         
 -10  16   5       3890.53       4009.01       995.02 o                         
  -8  16   5       1249.90       1458.29       582.52 o                         
  -6  16   5       4422.92       5054.87       789.96 o                         
  -4  16   5        497.71        946.46       500.53 o                         
  -2  16   5       6440.02       7539.80      1104.85 o                         
   0  16   5       1101.54        669.57       433.74 o                         
   2  16   5        674.40        960.49       508.95 o                         
   4  16   5        292.57        711.97       489.57 o                         
   6  16   5       1689.07       2854.94       807.06 o                         
  -5  17   5        566.77       1740.30       976.62 o                         
  -3  17   5         30.14        466.37       400.68 o                         
  -1  17   5       1318.55       1668.56       485.20 o                         
 -26   0   6        797.84       1645.14       692.94 o                         
 -24   0   6      11322.60      13636.15      1849.40 o                         
 -22   0   6      57479.32      50424.13      3459.58 o                         
 -20   0   6      15408.26      14159.78      1316.12 o                         
 -18   0   6         23.15        263.82       431.20 o                         
 -16   0   6        835.42        441.37       381.08 o                         
 -14   0   6      73714.86      70606.27      1623.32 o                         
 -12   0   6       1471.93       1357.98       451.98 o                         
 -10   0   6       2837.21       2696.95       424.19 o                         
  -8   0   6      31168.67      26125.97       994.41 o                         
  -6   0   6       1988.24       1738.90       254.83 o                         
  -4   0   6      88749.14      99962.99      2182.48 o                         
  -2   0   6     122225.77     150444.73      3434.70 o                         
   0   0   6       8653.49      11103.70       448.68 o                         
   2   0   6       3841.92       3970.77       353.07 o                         
   4   0   6     312853.91     338654.41      2851.91 o                         
   6   0   6      27778.22      32767.08       913.53 o                         
   8   0   6      37758.48      40265.68      2139.45 o                         
  10   0   6      15632.80      15766.69      1161.29 o                         
  12   0   6      67311.36      63738.20      2382.91 o                         
  14   0   6       2230.10       2459.88       775.53 o                         
  16   0   6        273.86         59.42       533.86 o                         
  18   0   6       5990.04       5978.71      1150.88 o                         
  20   0   6          0.23        457.50       529.67 o                         
  22   0   6      10921.39      10385.83      1499.24 o                         
 -27   1   6          5.31        908.52       414.41 o                         
 -25   1   6       1130.53       1011.06       430.02 o                         
 -23   1   6       4460.22       4907.28       709.44 o                         
 -21   1   6          4.15        337.57       351.72 o                         
 -19   1   6       8649.72       8304.66       897.62 o                         
 -17   1   6       1526.45       2065.56       378.28 o                         
 -15   1   6       7814.77       7983.47       474.41 o                         
 -13   1   6       6645.98       6503.02       426.77 o                         
 -11   1   6       3605.73       3645.21       371.80 o                         
  -9   1   6        584.35        638.81       208.25 o                         
  -7   1   6       2928.50       2905.54       225.64 o                         
  -5   1   6      54681.69      51512.30      1186.83 o                         
  -3   1   6      34975.39      36503.88       648.19 o                         
  -1   1   6        444.74        483.14       125.87 o                         
   1   1   6      50435.96      52201.79       977.35 o                         
   3   1   6      14654.08      15709.93       465.66 o                         
   5   1   6       6685.53       6532.07       348.38 o                         
   7   1   6      10485.05      11833.46       396.63 o                         
   9   1   6      14432.64      13855.73       570.33 o                         
  11   1   6        506.50        413.76       348.54 o                         
  13   1   6       4936.84       5787.55       719.12 o                         
  15   1   6        390.05        348.80       387.94 o                         
  17   1   6        472.98        389.14       407.76 o                         
  19   1   6        930.05        778.02       439.70 o                         
  21   1   6       2975.81       3265.87       620.55 o                         
 -28   2   6        973.39       2476.38       916.16 o                         
 -26   2   6        165.43        732.89       453.99 o                         
 -24   2   6       3637.16       2413.25       677.16 o                         
 -22   2   6       1855.40       2073.50       505.29 o                         
 -20   2   6       2910.88       3576.35       597.39 o                         
 -18   2   6       1297.44        928.12       365.62 o                         
 -16   2   6       7373.54       7362.24       578.54 o                         
 -14   2   6      11002.31      10598.80       500.30 o                         
 -12   2   6        516.79        644.02       225.39 o                         
 -10   2   6      13769.25      12445.17       480.71 o                         
  -8   2   6      19946.82      19527.70       496.15 o                         
  -6   2   6       1055.51       1067.37       158.26 o                         
  -4   2   6      28317.46      27500.75      1050.07 o                         
  -2   2   6        846.34       1316.09       186.36 o                         
   0   2   6      78162.86      81480.98      2308.51 o                         
   2   2   6       3667.40       3534.24       250.08 o                         
   4   2   6       7859.48       8961.75       386.20 o                         
   6   2   6      90800.52      95795.09      2373.02 o                         
   8   2   6         17.75         85.01       201.47 o                         
  10   2   6       4352.62       4572.54       581.76 o                         
  12   2   6      11571.04      10755.22       856.89 o                         
  14   2   6         29.60       -166.84       352.44 o                         
  16   2   6        143.03        313.78       382.21 o                         
  18   2   6        629.28        548.17       414.35 o                         
  20   2   6        415.61        937.68       445.65 o                         
  22   2   6       2547.23       3234.50       669.55 o                         
 -27   3   6        755.64       1424.43       523.15 o                         
 -25   3   6        625.53        784.84       465.69 o                         
 -23   3   6      19589.19      18020.84      1645.94 o                         
 -21   3   6        123.65        766.58       399.26 o                         
 -19   3   6        110.98        262.71       325.80 o                         
 -17   3   6       1449.67       1527.11       371.86 o                         
 -15   3   6       4112.47       4350.86       400.14 o                         
 -13   3   6      14216.22      13814.78       535.71 o                         
 -11   3   6      71083.79      69812.84      1405.89 o                         
  -9   3   6       4934.11       5418.11       355.94 o                         
  -7   3   6      42736.22      39906.01       852.44 o                         
  -5   3   6     190126.31     196088.75      5624.23 o                         
  -3   3   6      98872.71      95284.27      3272.01 o                         
  -1   3   6        393.28        506.92       122.56 o                         
   1   3   6       3889.41       3271.16       270.30 o                         
   3   3   6      48058.31      43723.82      1426.96 o                         
   5   3   6      28893.18      28840.51       658.57 o                         
   7   3   6       2394.60       3328.62       388.82 o                         
   9   3   6       1832.86       1770.13       331.40 o                         
  11   3   6       1197.10       1038.17       386.78 o                         
  13   3   6      29466.96      28732.03      1232.21 o                         
  15   3   6       1392.36       1392.39       476.58 o                         
  17   3   6        270.65        386.13       373.42 o                         
  19   3   6       7917.71       8046.44       934.07 o                         
  21   3   6       7922.50       7638.48       919.88 o                         
 -26   4   6        462.84       1208.23       450.71 o                         
 -24   4   6         10.04        743.58       595.28 o                         
 -22   4   6        665.15        882.45       463.56 o                         
 -20   4   6       5297.85       6355.40       895.60 o                         
 -18   4   6        192.90         31.37       310.49 o                         
 -16   4   6        258.33         80.00       311.95 o                         
 -14   4   6      29928.82      29846.13       780.26 o                         
 -12   4   6       1678.67       2127.88       292.24 o                         
 -10   4   6        244.67        249.16       188.33 o                         
  -8   4   6       6884.86       7933.12       360.65 o                         
  -6   4   6     150489.92     148115.95      5556.01 o                         
  -4   4   6      60012.59      56882.89      1466.21 o                         
  -2   4   6      11502.20      10913.34       365.92 o                         
   0   4   6         24.48         83.68       163.56 o                         
   2   4   6       2260.26       2709.54       293.95 o                         
   4   4   6      20697.22      20206.21       627.02 o                         
   6   4   6       2297.73       2815.29       258.69 o                         
   8   4   6       1412.11       1809.63       314.43 o                         
  10   4   6      23278.13      20777.62       946.63 o                         
  12   4   6       6618.85       6206.12       719.26 o                         
  14   4   6        639.95        829.66       417.76 o                         
  16   4   6        512.14        226.84       378.79 o                         
  18   4   6        293.01        541.28       382.17 o                         
  20   4   6         62.66        413.94       351.45 o                         
 -27   5   6         14.27       1302.60       503.43 o                         
 -25   5   6       1354.42       2117.95       519.86 o                         
 -23   5   6        440.92        507.40       387.85 o                         
 -21   5   6        124.20        388.72       375.12 o                         
 -19   5   6         41.25         80.29       293.58 o                         
 -17   5   6        203.66        206.42       330.20 o                         
 -15   5   6        242.47        355.54       312.85 o                         
 -13   5   6        613.96        569.20       262.65 o                         
 -11   5   6      12551.25      13264.91       475.58 o                         
  -9   5   6       2314.66       1958.65       317.02 o                         
  -7   5   6      17139.62      17660.59       742.53 o                         
  -5   5   6     115330.18     114033.65      5364.54 o                         
  -3   5   6      51462.10      54642.17      2299.79 o                         
  -1   5   6       7109.61       7618.48       412.56 o                         
   1   5   6      26644.30      26085.21       748.21 o                         
   3   5   6       1225.61       2049.05       280.30 o                         
   5   5   6       1507.81       1585.02       247.44 o                         
   7   5   6       3336.65       3571.68       458.77 o                         
   9   5   6      10070.61      11359.00       648.22 o                         
  11   5   6        752.22        861.31       338.35 o                         
  13   5   6       1455.89       1840.51       585.81 o                         
  15   5   6       1870.36       1681.69       489.66 o                         
  17   5   6        947.28       1047.91       430.21 o                         
  19   5   6        643.65       1268.70       521.90 o                         
  21   5   6       2022.39       3272.93      1046.29 o                         
 -26   6   6        119.51        737.39       672.99 o                         
 -24   6   6          3.42        832.71       424.63 o                         
 -22   6   6       5543.94       6745.99       958.43 o                         
 -20   6   6       5146.40       5189.36       850.06 o                         
 -18   6   6       3855.45       3921.88       613.11 o                         
 -16   6   6       3293.16       3097.33       552.28 o                         
 -14   6   6      43087.26      41987.85      1728.44 o                         
 -12   6   6      14222.00      13920.76       667.82 o                         
 -10   6   6       1220.77        867.68       271.53 o                         
  -8   6   6      11197.79      11025.06       570.29 o                         
  -6   6   6      21419.49      21013.52       854.35 o                         
  -4   6   6      15140.16      13835.01       566.72 o                         
  -2   6   6      46944.40      46015.05      1835.21 o                         
   0   6   6       3339.48       3774.71       324.25 o                         
   2   6   6       1975.03       2324.25       300.76 o                         
   4   6   6      50204.55      47377.23      1125.99 o                         
   6   6   6        709.26        884.30       251.97 o                         
   8   6   6        411.82        608.95       272.33 o                         
  10   6   6      21337.15      21675.22       886.62 o                         
  12   6   6      17624.42      17667.70       847.92 o                         
  14   6   6       1186.83       1366.15       434.64 o                         
  16   6   6         73.16        447.76       406.47 o                         
  18   6   6       7018.71       7679.12      1024.78 o                         
  20   6   6        590.90        760.61       602.17 o                         
 -25   7   6       1090.86       1444.56       814.95 o                         
 -23   7   6       3568.77       3353.06       713.64 o                         
 -21   7   6         50.52        148.46       358.38 o                         
 -19   7   6       3074.28       3216.80       579.21 o                         
 -17   7   6        312.38        331.26       335.60 o                         
 -15   7   6       4090.41       4734.35       641.59 o                         
 -13   7   6      19609.13      18622.34       787.24 o                         
 -11   7   6         12.54        147.92       218.31 o                         
  -9   7   6       2786.16       3758.61       430.87 o                         
  -7   7   6       3153.46       3662.68       396.50 o                         
  -5   7   6      12562.11      12250.60       750.68 o                         
  -3   7   6       2480.95       2919.63       273.69 o                         
  -1   7   6       5512.52       5840.79       367.82 o                         
   1   7   6         12.82         34.93       155.38 o                         
   3   7   6      21075.87      19642.31       629.28 o                         
   5   7   6       6087.69       6256.19       431.86 o                         
   7   7   6       2235.76       2228.14       399.34 o                         
   9   7   6       1232.11       1415.70       395.75 o                         
  11   7   6        986.30       1237.87       371.18 o                         
  13   7   6      15453.70      14092.26      1212.31 o                         
  15   7   6        466.08        802.77       423.62 o                         
  17   7   6        479.37        965.15       457.29 o                         
  19   7   6       1605.34       1325.93       465.44 o                         
 -24   8   6       5190.61       5277.95      1063.09 o                         
 -22   8   6       1547.75       1346.37       435.23 o                         
 -20   8   6       4403.44       4611.14       660.15 o                         
 -18   8   6       3158.64       4081.90       638.07 o                         
 -16   8   6       5006.57       5253.72       703.18 o                         
 -14   8   6       4791.55       5202.05       660.86 o                         
 -12   8   6       7048.92       7888.95       626.55 o                         
 -10   8   6       1012.62       1014.14       302.32 o                         
  -8   8   6       2045.47       1755.88       342.70 o                         
  -6   8   6        591.57        566.53       234.48 o                         
  -4   8   6        500.82        536.28       219.94 o                         
  -2   8   6        836.00       1001.51       258.70 o                         
   0   8   6        473.33        718.61       209.28 o                         
   2   8   6      25111.61      24127.36       711.77 o                         
   4   8   6       5036.88       6134.45       466.57 o                         
   6   8   6      18754.57      17847.38       775.30 o                         
   8   8   6      12270.14      12449.44       739.05 o                         
  10   8   6      18530.89      19389.49      1022.74 o                         
  12   8   6         64.89        -12.48       270.07 o                         
  14   8   6       1763.11       1773.47       558.52 o                         
  16   8   6        907.91       1342.84       483.12 o                         
  18   8   6        305.95        776.40       422.98 o                         
  20   8   6       2658.98       1813.91       611.21 o                         
 -23   9   6       8902.01       8823.72      1363.02 o                         
 -21   9   6        176.00        965.07       548.52 o                         
 -19   9   6       6707.04       7276.48       827.10 o                         
 -17   9   6        793.05       1606.25       437.21 o                         
 -15   9   6       4579.48       5165.45       695.74 o                         
 -13   9   6      19375.10      18769.17      1013.36 o                         
 -11   9   6       1963.00       2581.58       427.22 o                         
  -9   9   6        719.09       1064.09       316.24 o                         
  -7   9   6       6838.84       6770.86       570.49 o                         
  -5   9   6       9618.75       9558.23       610.00 o                         
  -3   9   6        600.87        535.76       263.02 o                         
  -1   9   6        234.92        306.62       220.41 o                         
   1   9   6      35669.89      33697.44       982.72 o                         
   3   9   6      16221.28      15689.77       636.70 o                         
   5   9   6       1349.34       1444.30       398.23 o                         
   7   9   6       2151.51       2076.20       480.90 o                         
   9   9   6         54.22        240.14       306.27 o                         
  11   9   6        970.74       1386.38       419.97 o                         
  13   9   6      13826.31      13447.54      1021.54 o                         
  15   9   6        772.33        920.53       448.93 o                         
  17   9   6          4.89        713.34       392.44 o                         
  19   9   6       4440.04       4944.88      1219.79 o                         
 -22  10   6       4453.00       4044.02       846.47 o                         
 -20  10   6       2406.20       3556.08       692.06 o                         
 -18  10   6       4262.98       5027.49       866.52 o                         
 -16  10   6       1146.58       1121.02       518.70 o                         
 -14  10   6       9587.99       9934.02       900.95 o                         
 -12  10   6         34.17        223.89       337.40 o                         
 -10  10   6       5109.87       5657.14       595.47 o                         
  -8  10   6        747.43        947.63       349.29 o                         
  -6  10   6       5643.05       5161.31       543.84 o                         
  -4  10   6       2160.85       2260.15       412.09 o                         
  -2  10   6        174.30        196.00       259.09 o                         
   0  10   6      23339.47      20526.50      1003.00 o                         
   2  10   6       1322.67       1231.59       358.76 o                         
   4  10   6      13896.64      13802.65       834.09 o                         
   6  10   6       1011.75       1448.33       397.40 o                         
   8  10   6      17240.26      15820.92       952.99 o                         
  10  10   6        194.38        640.90       345.11 o                         
  12  10   6       5903.78       5724.97       751.96 o                         
  14  10   6       5015.57       4642.50       810.84 o                         
  16  10   6        473.93        376.73       361.28 o                         
  18  10   6       1768.14       1819.17       616.47 o                         
 -21  11   6       4417.31       3868.36      1152.75 o                         
 -19  11   6        880.19       1557.71       478.66 o                         
 -17  11   6       1427.19       2176.45       563.11 o                         
 -15  11   6       2907.62       3018.70       689.48 o                         
 -13  11   6        145.88        188.25       402.62 o                         
 -11  11   6       1114.78        843.91       394.19 o                         
  -9  11   6       2532.24       2489.65       553.82 o                         
  -7  11   6      11091.84      11236.44       908.04 o                         
  -5  11   6        199.96        214.68       353.01 o                         
  -3  11   6      17084.86      16385.92       869.60 o                         
  -1  11   6       2265.42       2284.17       466.59 o                         
   1  11   6        296.35        272.79       289.49 o                         
   3  11   6        623.08        747.09       344.06 o                         
   5  11   6       2925.38       2714.21       609.69 o                         
   7  11   6       2918.31       3465.28       644.79 o                         
   9  11   6       4462.90       4912.76       691.15 o                         
  11  11   6        926.57       1054.98       387.75 o                         
  13  11   6        154.85        609.82       341.31 o                         
  15  11   6       3157.46       4240.70       711.08 o                         
 -20  12   6       8153.01       8650.11      1305.78 o                         
 -18  12   6        247.03        714.99       375.49 o                         
 -16  12   6       2601.37       3383.22       679.95 o                         
 -14  12   6       9055.70       9257.67      1111.66 o                         
 -12  12   6        901.23        881.97       507.21 o                         
 -10  12   6          2.03        198.98       321.15 o                         
  -8  12   6       1839.28       2127.90       510.16 o                         
  -6  12   6       4245.48       3964.77       652.72 o                         
  -4  12   6        178.94        224.91       426.01 o                         
  -2  12   6      10817.06      12462.95      1152.71 o                         
   0  12   6        105.07        -51.86       375.35 o                         
   2  12   6       6095.31       5668.69       853.32 o                         
   4  12   6       7717.83       7664.18      1242.96 o                         
   6  12   6      12514.11      13208.83      1508.95 o                         
   8  12   6          8.48        642.57       519.08 o                         
  10  12   6       7458.52       6955.98       948.45 o                         
  12  12   6       8287.73       9158.60      1124.83 o                         
  14  12   6       1048.59       1773.69       494.76 o                         
 -17  13   6         75.75        554.50       483.35 o                         
 -15  13   6       2858.44       3716.28       717.36 o                         
 -13  13   6        840.75       1589.13       520.04 o                         
 -11  13   6       1085.26       1218.84       484.89 o                         
  -9  13   6      16977.35      16962.75      1280.25 o                         
  -7  13   6        890.96        979.46       482.84 o                         
  -5  13   6       4697.50       5246.41       863.69 o                         
  -3  13   6         75.36        202.88       407.72 o                         
  -1  13   6       8308.70       9339.20      1095.41 o                         
   1  13   6       1109.75       1183.76       534.46 o                         
   3  13   6        824.24        941.13       733.45 o                         
   5  13   6        879.55       1263.02       622.26 o                         
   7  13   6       1331.22       1564.60       660.76 o                         
   9  13   6       2381.56       2478.52       787.72 o                         
  11  13   6         55.74        -77.68       482.40 o                         
  13  13   6       3129.79       3577.35       855.42 o                         
 -16  14   6       2732.81       2870.43       704.47 o                         
 -14  14   6         42.01        738.60       405.55 o                         
 -12  14   6       5098.96       4877.02      1050.27 o                         
 -10  14   6       4678.63       4993.34      1114.40 o                         
  -8  14   6       1427.27       1358.00       572.15 o                         
  -6  14   6        894.41       1215.80       552.45 o                         
  -4  14   6       3915.36       3812.19       764.84 o                         
  -2  14   6          7.15       -133.42       390.71 o                         
   0  14   6       2278.39       2481.53       775.14 o                         
   2  14   6       2205.98       2017.20       620.35 o                         
   4  14   6         51.05        227.68       444.78 o                         
   6  14   6        658.63        974.20       587.20 o                         
   8  14   6       3899.62       4845.25      1032.65 o                         
  10  14   6        653.88        164.99       458.08 o                         
 -13  15   6         72.09        672.99       571.78 o                         
 -11  15   6       4083.21       4151.48       961.96 o                         
  -9  15   6        369.34        784.03       617.94 o                         
  -7  15   6        731.28        768.06       554.89 o                         
  -5  15   6       2505.87       3307.06       924.34 o                         
  -3  15   6        556.09        674.78       526.20 o                         
  -1  15   6       1366.98       1865.95       628.86 o                         
   1  15   6       3221.19       3761.13       786.35 o                         
   3  15   6        230.58        974.56       611.11 o                         
   5  15   6        563.43       1097.45       577.41 o                         
   7  15   6        321.47        584.75       447.45 o                         
  -8  16   6       1636.73       2247.79       612.78 o                         
  -6  16   6        159.33        689.66       431.40 o                         
  -4  16   6        746.67        962.71       612.06 o                         
  -2  16   6        891.00       1158.87       533.40 o                         
   0  16   6       6179.51       5677.47       894.54 o                         
   2  16   6        691.11       1044.81       555.99 o                         
   4  16   6       2358.40       2690.64       930.62 o                         
  -5  17   6         40.63       1689.04       833.35 o                         
  -3  17   6       1779.57       2680.12      1025.25 o                         
  -1  17   6       2575.12       3276.87      1168.53 o                         
 -27   1   7        143.57        731.36       394.91 o                         
 -25   1   7        179.15        418.34       417.68 o                         
 -23   1   7      26466.27      23686.81      1210.67 o                         
 -21   1   7      12300.12      11449.97       931.03 o                         
 -19   1   7          1.56        314.70       333.27 o                         
 -17   1   7       9505.22       9373.27       642.61 o                         
 -15   1   7      26616.86      24210.79       726.80 o                         
 -13   1   7       3000.85       3480.07       348.18 o                         
 -11   1   7       3051.62       3305.43       337.28 o                         
  -9   1   7       2006.09       2649.55       278.99 o                         
  -7   1   7       3236.00       4240.96       262.32 o                         
  -5   1   7       4639.32       5933.82       241.63 o                         
  -3   1   7       2209.24       2962.54       172.22 o                         
  -1   1   7       4353.78       4625.54       235.97 o                         
   1   1   7      50529.69      54513.61       785.93 o                         
   3   1   7      71572.52      72705.34       938.78 o                         
   5   1   7      21583.39      20421.19       546.15 o                         
   7   1   7       1761.23       2202.49       237.19 o                         
   9   1   7      20392.04      19686.60       888.16 o                         
  11   1   7      45294.57      43753.33      1401.49 o                         
  13   1   7      10729.40      10536.94       910.34 o                         
  15   1   7        636.50        254.32       405.08 o                         
  17   1   7       4669.02       4654.47       734.36 o                         
  19   1   7       1711.08       1560.33       497.46 o                         
  21   1   7       5649.34       6081.70       814.12 o                         
 -28   2   7         42.40       -478.45       478.45 o                         
 -26   2   7        505.56        657.69       435.02 o                         
 -24   2   7      10140.53      11162.78      1186.22 o                         
 -22   2   7        681.81        944.56       462.04 o                         
 -20   2   7       5747.58       6125.52       716.13 o                         
 -18   2   7        356.47        525.71       295.42 o                         
 -16   2   7       4374.12       5088.39       439.46 o                         
 -14   2   7      58807.18      56757.37      1103.21 o                         
 -12   2   7       4812.95       5376.55       388.46 o                         
 -10   2   7          1.44         63.44       211.63 o                         
  -8   2   7        819.52        766.99       202.69 o                         
  -6   2   7      68808.37      66408.70      1577.61 o                         
  -4   2   7      14985.52      15398.43       451.64 o                         
  -2   2   7        777.82       1053.21       194.08 o                         
   0   2   7      12456.21      12092.90       367.77 o                         
   2   2   7       7022.50       7384.37       353.78 o                         
   4   2   7       8286.26       8758.35       405.26 o                         
   6   2   7       3017.93       3624.72       285.67 o                         
   8   2   7        569.77       1010.15       271.64 o                         
  10   2   7         46.25          0.88       309.90 o                         
  12   2   7      42352.84      40722.34      1411.97 o                         
  14   2   7       4135.42       4127.76       664.18 o                         
  16   2   7       1114.21       1265.58       476.09 o                         
  18   2   7       4669.29       4385.92       726.94 o                         
  20   2   7      13092.12      13839.17      1220.95 o                         
  22   2   7       1814.41       2666.98      1055.49 o                         
 -27   3   7        940.99       1392.45       575.21 o                         
 -25   3   7        360.63        656.37       435.51 o                         
 -23   3   7       1779.13       2030.43       580.67 o                         
 -21   3   7       1705.37       2046.58       586.78 o                         
 -19   3   7        141.98        206.33       326.16 o                         
 -17   3   7       5807.94       6417.60       576.97 o                         
 -15   3   7      17448.32      16449.23       620.06 o                         
 -13   3   7        238.27        184.01       191.51 o                         
 -11   3   7       1014.27        878.00       232.18 o                         
  -9   3   7      26180.90      24747.01       681.98 o                         
  -7   3   7       1786.10       1946.81       230.59 o                         
  -5   3   7      14054.62      13830.01       400.12 o                         
  -3   3   7      36253.90      37618.91       721.20 o                         
  -1   3   7       3449.98       3179.99       232.51 o                         
   1   3   7       1749.67       1769.48       241.32 o                         
   3   3   7       3706.73       4888.18       344.07 o                         
   5   3   7        162.25        450.35       199.74 o                         
   7   3   7      14418.40      13920.32       613.54 o                         
   9   3   7       6267.75       6604.31       538.40 o                         
  11   3   7        494.61        627.87       393.26 o                         
  13   3   7       2124.85       1812.40       509.78 o                         
  15   3   7       3253.95       3654.77       665.78 o                         
  17   3   7       1578.79       1492.48       496.76 o                         
  19   3   7       3044.59       2624.85       604.09 o                         
  21   3   7        835.83        793.33       350.96 o                         
 -26   4   7         68.15        524.27       418.75 o                         
 -24   4   7       1353.24       1846.06       549.72 o                         
 -22   4   7       1453.20       1863.00       554.69 o                         
 -20   4   7       1621.81       1739.53       482.11 o                         
 -18   4   7       2129.52       2404.43       495.17 o                         
 -16   4   7       6090.71       6566.65       671.59 o                         
 -14   4   7      47879.85      47197.48      1238.32 o                         
 -12   4   7      99584.62      96574.51      2859.01 o                         
 -10   4   7        765.13       1320.70       240.90 o                         
  -8   4   7      42977.89      41992.43      1035.07 o                         
  -6   4   7     439907.69     444814.28     12152.67 o                         
  -4   4   7      44756.00      42058.39      1396.59 o                         
  -2   4   7       7178.16       7533.66       331.64 o                         
   0   4   7      54520.36      58468.80      1324.93 o                         
   2   4   7      43328.47      44047.34      1724.09 o                         
   4   4   7      24909.49      24792.28      1048.00 o                         
   6   4   7       2887.15       3305.79       388.58 o                         
   8   4   7        437.43        463.72       240.24 o                         
  10   4   7        500.73        583.35       305.86 o                         
  12   4   7      27916.02      26640.77      1185.11 o                         
  14   4   7        287.01        182.73       378.74 o                         
  16   4   7       1625.87       1493.39       472.82 o                         
  18   4   7      10147.17      11434.53      1087.99 o                         
  20   4   7       5602.98       6657.46       852.16 o                         
 -25   5   7        148.99        585.42       410.47 o                         
 -23   5   7       2182.22       2384.48       609.05 o                         
 -21   5   7       7851.92       8753.44      1043.27 o                         
 -19   5   7       2072.23       2030.11       504.19 o                         
 -17   5   7        964.48       1130.54       408.13 o                         
 -15   5   7      55198.18      50971.15      2087.13 o                         
 -13   5   7       2939.71       3244.32       404.25 o                         
 -11   5   7      26012.97      25727.00       800.22 o                         
  -9   5   7      17139.77      16559.73       633.18 o                         
  -7   5   7     118907.27     112451.91      2828.14 o                         
  -5   5   7     239565.36     236041.00      9880.98 o                         
  -3   5   7      53325.32      53426.53      1385.22 o                         
  -1   5   7       6943.51       6689.24       370.53 o                         
   1   5   7       1910.33       1641.00       268.99 o                         
   3   5   7      58523.95      55538.24      1625.94 o                         
   5   5   7         93.49         40.51       160.79 o                         
   7   5   7       1453.44       1586.15       341.65 o                         
   9   5   7      21217.62      20401.27       821.55 o                         
  11   5   7       4161.85       4022.73       602.73 o                         
  13   5   7       4706.10       5149.85       700.45 o                         
  15   5   7        441.00        678.05       374.35 o                         
  17   5   7       1354.79       1685.85       469.26 o                         
  19   5   7        241.37        265.29       347.65 o                         
 -26   6   7        200.89       1675.90       672.99 o                         
 -24   6   7       3044.19       2779.98       659.65 o                         
 -22   6   7       1825.39       2651.26       641.59 o                         
 -20   6   7       1652.84       1893.79       468.01 o                         
 -18   6   7       2632.26       2781.61       545.61 o                         
 -16   6   7         28.39         20.99       301.81 o                         
 -14   6   7        597.27        670.01       282.80 o                         
 -12   6   7        388.49        619.66       272.71 o                         
 -10   6   7      13255.63      13315.45       613.56 o                         
  -8   6   7        944.01        822.87       271.93 o                         
  -6   6   7        944.06       1355.13       282.36 o                         
  -4   6   7      10082.11      10490.83       403.84 o                         
  -2   6   7      23381.00      21336.35      1084.84 o                         
   0   6   7      18021.12      17980.19       557.95 o                         
   2   6   7       7693.72       7391.57       414.35 o                         
   4   6   7      11858.00      11896.29       498.34 o                         
   6   6   7        323.67        305.53       238.84 o                         
   8   6   7       9666.47       9867.67       642.65 o                         
  10   6   7       1206.04       1114.78       407.27 o                         
  12   6   7      10205.31      10441.53       891.12 o                         
  14   6   7      10616.32      10023.35       930.14 o                         
  16   6   7       4704.32       4450.32       852.69 o                         
  18   6   7        358.16        665.03       411.44 o                         
  20   6   7        135.79        694.02       615.15 o                         
 -25   7   7       1309.57       1395.70       418.09 o                         
 -23   7   7       5874.28       6181.65       910.98 o                         
 -21   7   7       8189.34       8116.47      1024.46 o                         
 -19   7   7       4354.24       4782.89       672.30 o                         
 -17   7   7        734.19        774.94       378.33 o                         
 -15   7   7       5027.08       5475.02       670.19 o                         
 -13   7   7       5541.29       5369.81       533.91 o                         
 -11   7   7      11504.55      10898.76       627.23 o                         
  -9   7   7      18998.49      18674.56       725.57 o                         
  -7   7   7       2002.96       2032.87       324.73 o                         
  -5   7   7       4505.23       4661.67       417.21 o                         
  -3   7   7       2901.44       2647.69       267.19 o                         
  -1   7   7        585.57        552.62       189.67 o                         
   1   7   7      21249.74      19893.06       734.27 o                         
   3   7   7       9556.37      10232.31       500.09 o                         
   5   7   7       4030.88       4258.57       466.27 o                         
   7   7   7      10189.36      10477.70       667.82 o                         
   9   7   7       5728.92       5776.09       597.14 o                         
  11   7   7       9031.50       9422.49       743.17 o                         
  13   7   7       1907.37       1458.37       532.11 o                         
  15   7   7        364.80        265.66       637.50 o                         
  17   7   7       2065.67       2083.76       596.87 o                         
  19   7   7        912.06       1007.93       494.52 o                         
 -24   8   7       8270.48       7485.89      1215.40 o                         
 -22   8   7          2.98        289.41       397.77 o                         
 -20   8   7       2815.07       3052.34       541.37 o                         
 -18   8   7       2258.49       2156.51       459.83 o                         
 -16   8   7       2135.00       1943.80       481.49 o                         
 -14   8   7       2997.49       3035.30       542.49 o                         
 -12   8   7       4013.82       4940.11       540.43 o                         
 -10   8   7         66.41        206.86       234.12 o                         
  -8   8   7         41.51        -97.19       198.88 o                         
  -6   8   7      24326.61      20820.91      1049.15 o                         
  -4   8   7       3063.54       3481.61       401.95 o                         
  -2   8   7       5108.23       5752.00       467.35 o                         
   0   8   7       3413.16       3286.69       351.43 o                         
   2   8   7      16887.78      15620.21       599.77 o                         
   4   8   7      15857.73      14315.15       606.60 o                         
   6   8   7      14518.70      14123.67       711.53 o                         
   8   8   7      12080.78      12774.73       776.79 o                         
  10   8   7       5440.09       5091.93       679.51 o                         
  12   8   7      18770.79      18080.92      1026.07 o                         
  14   8   7         81.59        599.43       432.82 o                         
  16   8   7         72.05        353.63       516.42 o                         
  18   8   7       4698.81       5698.18       875.58 o                         
 -23   9   7        306.07        742.86       569.15 o                         
 -21   9   7       3816.93       5197.31       828.77 o                         
 -19   9   7       4698.00       4121.47       760.36 o                         
 -17   9   7       5912.57       6097.00       933.49 o                         
 -15   9   7       3182.30       3654.85       596.10 o                         
 -13   9   7         49.47        192.13       279.87 o                         
 -11   9   7        846.17       1238.20       335.53 o                         
  -9   9   7        220.86        542.46       275.22 o                         
  -7   9   7         16.25         -5.52       220.01 o                         
  -5   9   7        371.99        606.39       269.27 o                         
  -3   9   7        100.31         30.06       299.44 o                         
  -1   9   7      11385.32      10085.98       602.84 o                         
   1   9   7       6688.91       6992.74       551.26 o                         
   3   9   7      11642.87      11702.83       587.12 o                         
   5   9   7      23578.65      21793.19       878.30 o                         
   7   9   7       9486.90       9372.11       810.33 o                         
   9   9   7       1692.90       2149.37       538.80 o                         
  11   9   7       2148.24       2475.96       536.11 o                         
  13   9   7       7146.92       7728.68      1023.37 o                         
  15   9   7       1027.44       1391.10       516.77 o                         
  17   9   7        790.52       1734.53       630.09 o                         
 -22  10   7         33.41       -232.68       365.76 o                         
 -20  10   7        132.25        720.80       390.17 o                         
 -18  10   7        541.97        903.45       433.35 o                         
 -16  10   7       2381.94       2334.98       636.60 o                         
 -14  10   7       4219.40       4524.61       820.29 o                         
 -12  10   7      13826.83      14104.79       968.73 o                         
 -10  10   7        173.35        184.55       343.91 o                         
  -8  10   7      24591.12      23112.84      1200.37 o                         
  -6  10   7        215.71        188.91       331.93 o                         
  -4  10   7      10432.78      10873.80       841.93 o                         
  -2  10   7       2178.86       2074.93       386.84 o                         
   0  10   7       1300.58       1414.84       336.53 o                         
   2  10   7       1669.77       1751.01       350.57 o                         
   4  10   7        445.52        487.24       337.76 o                         
   6  10   7       8238.15       8074.17       767.28 o                         
   8  10   7       3600.71       3740.48       685.36 o                         
  10  10   7       4249.00       4391.10       634.85 o                         
  12  10   7      11375.71      11122.56       982.10 o                         
  14  10   7       6743.67       6329.73       949.21 o                         
  16  10   7        100.17        123.76       329.91 o                         
 -21  11   7       2727.80       3433.51       753.36 o                         
 -19  11   7       3454.01       4239.39       766.62 o                         
 -17  11   7       6732.90       6931.43      1001.15 o                         
 -15  11   7       9560.24       9438.82      1121.72 o                         
 -13  11   7          2.96       -144.54       352.26 o                         
 -11  11   7       1713.20       1762.46       474.49 o                         
  -9  11   7       1608.10       1978.29       514.69 o                         
  -7  11   7       2618.75       2954.85       570.09 o                         
  -5  11   7       9261.12      10076.11       866.72 o                         
  -3  11   7         74.93        -68.27       323.75 o                         
  -1  11   7         34.54         32.66       387.34 o                         
   1  11   7        310.77        319.23       413.51 o                         
   3  11   7      12914.82      13531.41      1126.79 o                         
   5  11   7       4012.73       4712.84       988.28 o                         
   7  11   7       4183.13       4053.43       852.32 o                         
   9  11   7       9387.09       9333.85       894.93 o                         
  11  11   7       2372.73       2494.97       489.85 o                         
  13  11   7         19.45        446.71       317.91 o                         
  15  11   7        663.55       1119.03       433.17 o                         
 -20  12   7       1706.03       2513.64       706.46 o                         
 -18  12   7        549.08        846.47       405.63 o                         
 -16  12   7       4944.47       5231.92       858.77 o                         
 -14  12   7       2780.73       2243.52       589.89 o                         
 -12  12   7       2101.74       1927.53       564.23 o                         
 -10  12   7      13197.54      12936.40      1202.85 o                         
  -8  12   7       1088.73       1295.42       432.88 o                         
  -6  12   7        255.41        113.25       364.76 o                         
  -4  12   7       4763.54       5157.50       856.33 o                         
  -2  12   7       5443.29       6083.36       882.49 o                         
   0  12   7       1639.16       1800.73       587.02 o                         
   2  12   7       3184.33       3040.26       674.88 o                         
   4  12   7       5764.09       6278.16      1149.60 o                         
   6  12   7       4741.19       3993.24      1380.15 o                         
   8  12   7         52.68        -55.12       439.61 o                         
  10  12   7       2890.24       2633.12       761.21 o                         
  12  12   7         83.90       1169.23       776.17 o                         
  14  12   7       2328.69       2494.79       959.53 o                         
 -17  13   7        992.99       1786.34       468.70 o                         
 -15  13   7       4324.73       4806.15       820.93 o                         
 -13  13   7       9580.80      10735.77      1194.87 o                         
 -11  13   7        100.76        740.53       399.26 o                         
  -9  13   7       4579.28       4285.24       669.82 o                         
  -7  13   7        647.64        778.22       489.51 o                         
  -5  13   7          5.15         -5.59       419.24 o                         
  -3  13   7       6199.64       7260.14       999.34 o                         
  -1  13   7        341.09        756.19       479.09 o                         
   1  13   7       6865.66       7505.40       993.16 o                         
   3  13   7       6153.77       6088.20      1168.91 o                         
   5  13   7       1382.17       2294.47       784.41 o                         
   7  13   7       1127.26        842.66       593.21 o                         
   9  13   7       5453.74       5620.07      1133.26 o                         
  11  13   7        467.11        783.91       486.64 o                         
  13  13   7        471.95        678.25       701.91 o                         
 -16  14   7        130.52        514.20       789.31 o                         
 -14  14   7        612.22        974.01       408.10 o                         
 -12  14   7       1976.18       1869.74       747.25 o                         
 -10  14   7       2822.15       2622.25      1079.80 o                         
  -8  14   7          8.48        279.51       416.10 o                         
  -6  14   7      13934.97      15928.39      1388.86 o                         
  -4  14   7         59.89        200.15       431.94 o                         
  -2  14   7       4999.06       5695.51       895.08 o                         
   0  14   7       2212.55       1759.76       563.74 o                         
   2  14   7        455.64        -17.09       636.18 o                         
   4  14   7       1979.58       2469.15       804.49 o                         
   6  14   7        210.73       1299.55       625.50 o                         
   8  14   7       5721.12       6324.66      1176.61 o                         
  10  14   7       1567.39       2123.33       629.20 o                         
 -13  15   7       2166.20       2605.20       747.91 o                         
 -11  15   7       2830.80       3554.07       941.54 o                         
  -9  15   7       1073.51       1447.53       512.54 o                         
  -7  15   7       3385.08       3542.79       756.98 o                         
  -5  15   7        281.52        323.79       421.66 o                         
  -3  15   7       3000.71       3573.25       776.69 o                         
  -1  15   7       5816.40       6750.25      1190.62 o                         
   1  15   7       5306.84       5154.84      1065.68 o                         
   3  15   7        538.39        554.06       526.63 o                         
   5  15   7       2839.19       4357.25       981.99 o                         
   7  15   7       3445.76       3926.86       884.76 o                         
  -8  16   7       4101.79       4423.34       961.71 o                         
  -6  16   7        321.72       1202.68       541.11 o                         
  -4  16   7       3468.29       4515.36       820.22 o                         
  -2  16   7         69.38        478.54       413.27 o                         
   0  16   7       1006.11       1379.96       607.16 o                         
   2  16   7        614.00       1146.10       490.73 o                         
   4  16   7         10.12        628.30       523.14 o                         
  -3  17   7       1984.77       2266.08       979.25 o                         
  -1  17   7       3195.27       3347.85       899.07 o                         
 -28   0   8        818.69       1059.43       692.70 o                         
 -26   0   8         53.08        285.96       530.27 o                         
 -24   0   8      18421.08      19283.77      1584.23 o                         
 -22   0   8        762.22        916.46       652.61 o                         
 -20   0   8      12380.35      11848.31      1282.79 o                         
 -18   0   8       5471.85       5381.97       895.42 o                         
 -16   0   8      44591.95      40497.12      1353.67 o                         
 -14   0   8         12.09        -84.63       267.03 o                         
 -12   0   8       5735.47       5063.81       548.02 o                         
 -10   0   8         20.43       -174.45       277.17 o                         
  -8   0   8        917.50       1554.03       320.98 o                         
  -6   0   8        580.73       1337.11       250.05 o                         
  -4   0   8       5199.88       4920.65       353.63 o                         
  -2   0   8      16927.31      18979.79       659.15 o                         
   0   0   8       3087.91       2658.88       338.17 o                         
   2   0   8     413824.44     467649.09     10552.62 o                         
   4   0   8        326.33        688.41       334.85 o                         
   6   0   8        320.09        647.93       262.66 o                         
   8   0   8      15223.41      14517.02      1107.63 o                         
  10   0   8      48250.15      47769.42      2036.71 o                         
  12   0   8      41199.84      41596.02      2078.39 o                         
  14   0   8       1029.47        865.08       637.47 o                         
  16   0   8        233.66        259.59       525.60 o                         
  18   0   8        383.16        269.79       590.84 o                         
  20   0   8      15330.48      16846.49      1883.10 o                         
 -27   1   8        393.80        603.76       410.82 o                         
 -25   1   8       1996.21       2361.13       629.66 o                         
 -23   1   8       4376.73       3803.34       617.42 o                         
 -21   1   8       5224.14       4835.28       666.90 o                         
 -19   1   8       3137.55       3860.12       588.80 o                         
 -17   1   8       1890.18       2153.78       344.93 o                         
 -15   1   8       9218.30       9383.51       513.53 o                         
 -13   1   8       1953.20       1879.21       294.93 o                         
 -11   1   8       4496.58       4163.56       357.90 o                         
  -9   1   8        130.61         74.86       190.82 o                         
  -7   1   8       2534.35       1947.88       217.91 o                         
  -5   1   8      17030.23      16979.93       383.20 o                         
  -3   1   8      43009.02      45819.56       838.52 o                         
  -1   1   8       2499.75       3070.25       233.74 o                         
   1   1   8      35148.59      37349.54       921.82 o                         
   3   1   8        236.73        228.93       209.26 o                         
   5   1   8      21997.63      21554.74       580.08 o                         
   7   1   8       2975.50       3575.42       389.04 o                         
   9   1   8         24.44        193.43       306.75 o                         
  11   1   8      10017.68       9860.16       842.62 o                         
  13   1   8      16244.77      16111.77      1056.04 o                         
  15   1   8          0.05         -9.58       380.13 o                         
  17   1   8       2551.60       2407.47       586.00 o                         
  19   1   8       5707.04       6146.63       857.58 o                         
  21   1   8        985.22        988.18       523.72 o                         
 -28   2   8         31.69        928.10      1156.70 o                         
 -26   2   8        420.67       1416.87       522.14 o                         
 -24   2   8        239.55        486.13       406.45 o                         
 -22   2   8       4234.24       4661.83       799.45 o                         
 -20   2   8       6215.07       5798.38       693.27 o                         
 -18   2   8       1436.94       1458.11       366.01 o                         
 -16   2   8       4717.49       4574.14       428.70 o                         
 -14   2   8       5645.49       5540.97       423.01 o                         
 -12   2   8      12222.68      12026.64       497.52 o                         
 -10   2   8       2362.12       2125.12       285.32 o                         
  -8   2   8      15975.83      13802.91       531.40 o                         
  -6   2   8      36952.30      34691.83       802.99 o                         
  -4   2   8       1113.80        908.62       208.29 o                         
  -2   2   8       4791.15       5597.42       253.49 o                         
   0   2   8        488.98        600.79       185.00 o                         
   2   2   8      89567.53      92537.04      2697.96 o                         
   4   2   8       4771.16       5486.20       357.30 o                         
   6   2   8       8510.34       9517.79       408.31 o                         
   8   2   8      34037.32      32551.40      1005.89 o                         
  10   2   8      10903.97      10925.34       840.75 o                         
  12   2   8      21928.60      20644.45      1079.61 o                         
  14   2   8          1.38         41.94       356.47 o                         
  16   2   8         96.59        198.27       362.41 o                         
  18   2   8       1262.12       1651.95       512.10 o                         
  20   2   8       4877.93       5215.24       748.00 o                         
 -27   3   8        201.49        694.82       443.91 o                         
 -25   3   8       6656.19       6406.70       958.74 o                         
 -23   3   8       2704.41       3050.56       648.53 o                         
 -21   3   8       6939.63       6817.98       898.89 o                         
 -19   3   8       3076.08       3206.98       531.42 o                         
 -17   3   8       7371.33       7539.08       612.71 o                         
 -15   3   8      66741.26      63166.32      1154.31 o                         
 -13   3   8      52712.85      51952.45      1240.42 o                         
 -11   3   8        712.91        761.42       220.90 o                         
  -9   3   8      81344.05      80888.53      2378.85 o                         
  -7   3   8     185289.17     192582.28      5543.44 o                         
  -5   3   8       3976.91       3968.50       335.85 o                         
  -3   3   8      18723.78      18257.02       562.57 o                         
  -1   3   8       9097.58       8142.67       352.50 o                         
   1   3   8       5689.70       6002.63       393.06 o                         
   3   3   8      43747.64      41034.23      1035.80 o                         
   5   3   8        220.57        301.29       170.40 o                         
   7   3   8         10.22        261.48       219.95 o                         
   9   3   8       8675.62       9410.37       612.40 o                         
  11   3   8      35505.94      31950.45      1260.55 o                         
  13   3   8        535.11        911.14       420.29 o                         
  15   3   8       2552.47       2214.82       566.98 o                         
  17   3   8      13054.44      12129.01      1094.73 o                         
  19   3   8       8745.54       7313.39       896.77 o                         
  21   3   8         30.08       -492.91       830.72 o                         
 -28   4   8       1030.91       1706.13       532.34 o                         
 -26   4   8        486.67        836.66      1013.42 o                         
 -24   4   8       5201.52       6333.08       942.08 o                         
 -22   4   8       7570.41       7465.06       970.78 o                         
 -20   4   8       3359.22       4022.61       588.95 o                         
 -18   4   8       2044.19       2619.72       509.31 o                         
 -16   4   8      12562.42      12514.87       817.79 o                         
 -14   4   8       1154.91       1269.50       270.54 o                         
 -12   4   8        785.33        623.45       214.27 o                         
 -10   4   8      12147.00      11291.20       446.48 o                         
  -8   4   8      38343.79      38400.77      1171.59 o                         
  -6   4   8     140583.44     136295.95      3786.44 o                         
  -4   4   8        994.99       1906.57       305.92 o                         
  -2   4   8        977.00       1086.46       210.38 o                         
   0   4   8         84.01         83.55       194.71 o                         
   2   4   8       8585.14       8680.16       447.10 o                         
   4   4   8       3083.52       3469.79       314.67 o                         
   6   4   8       1138.69       1293.33       343.90 o                         
   8   4   8       2795.51       2798.02       417.73 o                         
  10   4   8       2841.87       3013.70       443.55 o                         
  12   4   8       1714.95       2110.65       530.32 o                         
  14   4   8         12.35        297.10       364.39 o                         
  16   4   8        974.92       1150.15       467.21 o                         
  18   4   8        258.57        527.48       413.47 o                         
  20   4   8       3213.77       4470.82       675.11 o                         
 -27   5   8        647.27       1122.52       508.68 o                         
 -25   5   8         82.02        198.32       380.70 o                         
 -23   5   8        462.04       1141.69       449.33 o                         
 -21   5   8       2736.77       3511.26       703.46 o                         
 -19   5   8        887.04        607.69       352.14 o                         
 -17   5   8       1855.41       2156.71       495.73 o                         
 -15   5   8       6584.54       6963.60       571.58 o                         
 -13   5   8      32187.61      31731.38      2098.38 o                         
 -11   5   8       3066.13       3011.87       376.60 o                         
  -9   5   8      53337.73      52817.27      1057.18 o                         
  -7   5   8     115288.20     115990.47      2691.04 o                         
  -5   5   8       5871.18       6392.02       328.54 o                         
  -3   5   8       1787.36       1646.97       227.72 o                         
  -1   5   8       1028.89       1401.31       237.07 o                         
   1   5   8        227.57        714.15       211.23 o                         
   3   5   8        313.46        415.13       197.09 o                         
   5   5   8        431.91        565.43       182.16 o                         
   7   5   8       4187.64       4424.22       479.53 o                         
   9   5   8       9667.41       9305.55       651.98 o                         
  11   5   8        210.12        118.24       363.99 o                         
  13   5   8       7194.56       7284.03       826.97 o                         
  15   5   8       2995.61       2729.19       577.94 o                         
  17   5   8        769.54        916.97       400.52 o                         
  19   5   8       1051.73       1691.41       476.53 o                         
 -26   6   8          7.59        749.20       430.01 o                         
 -24   6   8       5583.91       5736.45       901.11 o                         
 -22   6   8       8743.14       9414.02      1075.95 o                         
 -20   6   8        153.45        365.45       308.74 o                         
 -18   6   8         22.27       -112.02       298.32 o                         
 -16   6   8      23315.36      22286.30      1038.56 o                         
 -14   6   8        155.39        312.83       261.59 o                         
 -12   6   8      10057.05      10140.91       592.41 o                         
 -10   6   8      16786.49      15811.79       722.88 o                         
  -8   6   8       1468.77       2032.55       312.19 o                         
  -6   6   8      79703.59      75408.48      2190.79 o                         
  -4   6   8      37038.27      35458.12      1212.01 o                         
  -2   6   8       4999.87       5548.74       340.25 o                         
   0   6   8      49074.86      49658.77      1462.33 o                         
   2   6   8      53494.43      51923.63      1247.87 o                         
   4   6   8        268.91        123.70       211.08 o                         
   6   6   8       2227.51       2520.63       399.72 o                         
   8   6   8       6927.20       7749.54       628.19 o                         
  10   6   8       6550.42       6170.70       621.89 o                         
  12   6   8       4948.03       4465.38       771.54 o                         
  14   6   8        170.17        281.20       328.10 o                         
  16   6   8        298.82        572.43       406.09 o                         
  18   6   8       2943.02       2940.65       649.77 o                         
  20   6   8       7920.02       7648.66      1683.78 o                         
 -25   7   8       5753.47       6521.83      1139.38 o                         
 -23   7   8        617.23        931.34       505.05 o                         
 -21   7   8        544.80        687.55       352.67 o                         
 -19   7   8       1494.45       1203.45       414.15 o                         
 -17   7   8       3161.02       3320.43       584.86 o                         
 -15   7   8       4949.24       5453.07       681.67 o                         
 -13   7   8       1047.74       1503.96       354.09 o                         
 -11   7   8       3083.79       2945.69       417.22 o                         
  -9   7   8      15999.33      14869.20       882.02 o                         
  -7   7   8      48567.05      47515.67      1659.77 o                         
  -5   7   8       8280.19       8390.61       511.51 o                         
  -3   7   8       8061.76       8189.62       398.41 o                         
  -1   7   8      18082.12      17840.74       659.84 o                         
   1   7   8      19118.93      19013.18       624.74 o                         
   3   7   8      35020.05      33556.87       893.72 o                         
   5   7   8         43.65        149.78       239.92 o                         
   7   7   8       7690.55       7829.97       637.11 o                         
   9   7   8        926.37        850.66       341.38 o                         
  11   7   8      12885.86      13553.57       854.10 o                         
  13   7   8      12366.74      12648.25      1522.25 o                         
  15   7   8        833.62        826.87       406.12 o                         
  17   7   8       2863.95       3239.55       697.13 o                         
  19   7   8       1033.36       2016.33       765.00 o                         
 -24   8   8       1254.76       2312.07       595.25 o                         
 -22   8   8       1825.66       1848.22       650.56 o                         
 -20   8   8       1491.16       1742.77       529.97 o                         
 -18   8   8       9782.44       9693.67      1086.66 o                         
 -16   8   8        418.44        648.84       451.37 o                         
 -14   8   8         71.91        156.20       313.02 o                         
 -12   8   8        669.38        860.87       306.58 o                         
 -10   8   8        314.88        494.26       261.66 o                         
  -8   8   8      12726.17      12735.04       632.80 o                         
  -6   8   8       1790.29       2082.77       336.12 o                         
  -4   8   8         65.70         24.09       267.59 o                         
  -2   8   8      12049.64      10735.92       567.88 o                         
   0   8   8      18310.44      17798.93       660.43 o                         
   2   8   8        882.92        845.23       245.82 o                         
   4   8   8      39754.59      37825.97      1078.09 o                         
   6   8   8       2054.47       2569.97       425.85 o                         
   8   8   8         51.41        301.96       297.59 o                         
  10   8   8        205.21        720.75       427.49 o                         
  12   8   8       3309.62       3275.70       703.02 o                         
  14   8   8       1524.92       1434.65       450.38 o                         
  16   8   8        640.95       1347.83       523.74 o                         
  18   8   8       1745.50       2028.16       782.09 o                         
 -23   9   8         22.04        747.31       424.00 o                         
 -21   9   8        346.75        941.82       403.15 o                         
 -19   9   8        423.78        810.42       427.18 o                         
 -17   9   8        959.81       1331.17       511.11 o                         
 -15   9   8      17349.86      16450.97      1245.69 o                         
 -13   9   8       3998.98       4788.34       679.96 o                         
 -11   9   8       3938.29       3727.71       609.61 o                         
  -9   9   8        102.59        250.07       345.09 o                         
  -7   9   8       7194.03       6381.69       701.81 o                         
  -5   9   8       4712.74       4662.49       609.53 o                         
  -3   9   8        156.89        223.05       327.87 o                         
  -1   9   8      14940.46      14124.83       671.86 o                         
   1   9   8       4637.43       4822.75       491.18 o                         
   3   9   8       5640.81       6121.73       491.05 o                         
   5   9   8      11833.79      12317.14       722.08 o                         
   7   9   8        409.04        641.44       355.87 o                         
   9   9   8       1945.45       1698.50       516.54 o                         
  11   9   8      29259.61      28306.24      1528.44 o                         
  13   9   8        959.60       1347.92       516.00 o                         
  15   9   8         42.08        205.65       362.52 o                         
  17   9   8       6305.68       7150.14      1493.85 o                         
 -22  10   8        169.86        442.12       347.29 o                         
 -20  10   8       7631.48       8504.34      1061.92 o                         
 -18  10   8        158.11        343.80       395.61 o                         
 -16  10   8       4970.02       4657.84       827.82 o                         
 -14  10   8       1921.93       1477.27       560.02 o                         
 -12  10   8       2478.47       2100.58       505.63 o                         
 -10  10   8        181.88        222.80       369.00 o                         
  -8  10   8        619.44        755.00       405.64 o                         
  -6  10   8       1452.41       1329.48       444.93 o                         
  -4  10   8         10.45         70.99       317.37 o                         
  -2  10   8       7875.36       7866.63       931.15 o                         
   0  10   8        228.75        244.13       323.49 o                         
   2  10   8       6123.39       5829.22       664.22 o                         
   4  10   8         25.22        184.22       469.08 o                         
   6  10   8       3382.12       3308.42       536.50 o                         
   8  10   8       2929.39       2877.00       534.00 o                         
  10  10   8      16781.40      15988.90       996.43 o                         
  12  10   8        698.41       1126.35       404.34 o                         
  14  10   8        180.87        798.00       367.20 o                         
  16  10   8       2113.20       2982.44      1200.07 o                         
 -21  11   8          4.20        341.76       324.32 o                         
 -19  11   8        930.59       1485.35       512.92 o                         
 -17  11   8       6570.25       6740.89       949.89 o                         
 -15  11   8        831.37       1021.07       465.25 o                         
 -13  11   8       7308.28       6939.32       965.59 o                         
 -11  11   8       6490.03       6227.72       761.65 o                         
  -9  11   8       1545.55       1952.37       516.60 o                         
  -7  11   8        336.47        396.50       384.49 o                         
  -5  11   8       8204.80       8526.70       823.92 o                         
  -3  11   8       1067.98        881.24       408.72 o                         
  -1  11   8        273.95        445.62       363.94 o                         
   1  11   8       2814.74       2110.37       609.14 o                         
   3  11   8         92.62        209.18       515.48 o                         
   5  11   8       3042.68       3362.31      1303.91 o                         
   7  11   8       3055.65       2809.59       842.84 o                         
   9  11   8       9733.77      10292.68      1107.31 o                         
  11  11   8       2514.42       2105.21       596.40 o                         
  13  11   8       1629.25       1841.42       599.94 o                         
  15  11   8       1897.44       1723.22       893.81 o                         
 -20  12   8        326.64        597.51       471.96 o                         
 -18  12   8       2723.07       3022.07       616.69 o                         
 -16  12   8       4889.08       5254.98       833.75 o                         
 -14  12   8       1251.42       2831.32       673.84 o                         
 -12  12   8        186.83        257.07       429.90 o                         
 -10  12   8        934.03       1174.01       455.06 o                         
  -8  12   8        515.39        504.92       375.07 o                         
  -6  12   8       6769.68       7668.63       827.49 o                         
  -4  12   8       7340.28       6969.31       786.90 o                         
  -2  12   8        553.77        718.68       451.89 o                         
   0  12   8       3919.85       3512.91       719.08 o                         
   2  12   8       2680.62       3229.88       695.80 o                         
   4  12   8       2585.69       2593.34       797.13 o                         
   6  12   8          0.31        -65.67       514.42 o                         
   8  12   8       9431.55       8550.49      1329.78 o                         
  10  12   8       1087.09       1312.06       596.22 o                         
  12  12   8        934.88       2462.30       664.44 o                         
 -19  13   8         15.87        -15.77       528.40 o                         
 -17  13   8       1143.55        960.88       460.12 o                         
 -15  13   8       2873.87       3454.26       711.28 o                         
 -13  13   8        153.82       1365.62       504.19 o                         
 -11  13   8      13491.21      14196.87      1055.42 o                         
  -9  13   8        259.78        493.35       375.55 o                         
  -7  13   8       1996.30       1879.60       594.06 o                         
  -5  13   8        200.48        626.43       466.96 o                         
  -3  13   8       8237.10       7379.39       988.73 o                         
  -1  13   8       1697.52       1527.23       619.04 o                         
   1  13   8         73.73         75.39       362.09 o                         
   3  13   8       2368.55       2186.07       764.94 o                         
   5  13   8         51.89        365.41       646.70 o                         
   7  13   8       1905.39       2178.04       742.41 o                         
   9  13   8        479.51        986.14       585.58 o                         
  11  13   8       3525.92       3564.66       827.57 o                         
 -16  14   8         18.62        286.02       431.72 o                         
 -14  14   8       5319.49       6136.42       914.89 o                         
 -12  14   8        220.64        274.43       380.12 o                         
 -10  14   8         13.95        131.67       504.63 o                         
  -8  14   8       2196.55       1724.31       603.16 o                         
  -6  14   8        508.88        297.59       407.07 o                         
  -4  14   8       6480.75       8139.87      1077.01 o                         
  -2  14   8       2554.40       3233.26       731.44 o                         
   0  14   8      12691.88      12931.29      1269.71 o                         
   2  14   8       1161.26       1394.16       652.00 o                         
   4  14   8       1377.29       1798.45       677.61 o                         
   6  14   8       4455.47       5294.14      1057.27 o                         
   8  14   8        969.12       1512.78       606.63 o                         
  10  14   8        422.20        885.93       695.33 o                         
 -11  15   8        889.14       1213.98       581.11 o                         
  -9  15   8       1502.98       1444.33       540.93 o                         
  -7  15   8       4588.01       5281.01       879.17 o                         
  -5  15   8        187.22        178.45       423.43 o                         
  -3  15   8          5.22        401.13       401.73 o                         
  -1  15   8       5913.21       6595.20      1003.33 o                         
   1  15   8        102.82       -432.45       483.71 o                         
   3  15   8        221.56        921.33       780.77 o                         
   5  15   8       1235.38       1657.28       606.23 o                         
  -8  16   8        671.87        500.37       368.47 o                         
  -6  16   8        315.07       1210.90       452.51 o                         
  -4  16   8        676.92       1689.17       619.15 o                         
  -2  16   8       9987.68       9509.95      1426.13 o                         
   0  16   8         97.86        521.72       404.20 o                         
   2  16   8       2214.09       2766.87       921.41 o                         
 -27   1   9        834.12        960.39       478.03 o                         
 -25   1   9      12026.12      12445.38      1233.27 o                         
 -23   1   9       2631.37       3268.50       572.39 o                         
 -21   1   9         33.59         -7.97       328.99 o                         
 -19   1   9       4667.30       4512.41       537.25 o                         
 -17   1   9      45500.69      43631.17      1028.77 o                         
 -15   1   9        469.91        650.53       269.83 o                         
 -13   1   9       5648.77       5024.17       399.30 o                         
 -11   1   9       4467.56       5004.17       374.38 o                         
  -9   1   9       7023.66       7613.55       402.24 o                         
  -7   1   9      29801.31      28431.31       577.20 o                         
  -5   1   9       5617.15       7624.81       292.56 o                         
  -3   1   9      19121.40      22582.86       629.71 o                         
  -1   1   9      31813.71      31560.58       899.58 o                         
   1   1   9      77983.45      77905.01      1198.29 o                         
   3   1   9       2786.56       3759.44       331.68 o                         
   5   1   9         16.72         -2.21       158.41 o                         
   7   1   9      19509.57      19641.13       711.62 o                         
   9   1   9       5822.60       6168.96       686.29 o                         
  11   1   9      51651.19      48970.70      1568.96 o                         
  13   1   9       1339.20       1028.57       459.14 o                         
  15   1   9         10.13        288.06       405.71 o                         
  17   1   9       2690.03       2438.35       579.15 o                         
  19   1   9       7854.26       8092.74       951.66 o                         
 -28   2   9         48.23        389.01       359.61 o                         
 -26   2   9       5152.96       5285.61       855.30 o                         
 -24   2   9       3822.73       4010.95       741.85 o                         
 -22   2   9       7618.50       8109.93       972.39 o                         
 -20   2   9        536.54        860.74       376.33 o                         
 -18   2   9       5627.37       5583.73       564.84 o                         
 -16   2   9      51582.88      48665.22      1052.39 o                         
 -14   2   9       5689.29       5810.71       427.65 o                         
 -12   2   9       3971.87       4149.54       358.17 o                         
 -10   2   9       7016.35       6595.71       391.82 o                         
  -8   2   9      65734.77      64251.12      1534.06 o                         
  -6   2   9       6636.33       7117.00       420.30 o                         
  -4   2   9        300.68        511.58       216.09 o                         
  -2   2   9       4658.13       5356.79       292.26 o                         
   0   2   9      12136.98      12227.48       469.28 o                         
   2   2   9      20054.72      20724.10       583.69 o                         
   4   2   9      15942.11      14590.47       507.82 o                         
   6   2   9       2143.76       2400.79       355.48 o                         
   8   2   9       4764.93       5227.50       494.54 o                         
  10   2   9      76105.78      72895.88      1826.98 o                         
  12   2   9       3717.97       3796.06       623.09 o                         
  14   2   9       4418.59       5200.75       754.64 o                         
  16   2   9       7735.78       7884.37       917.15 o                         
  18   2   9       6294.56       6441.05       835.98 o                         
  20   2   9       3728.09       4173.60       635.72 o                         
 -27   3   9         76.47        707.88       388.28 o                         
 -25   3   9        204.23        473.21       530.65 o                         
 -23   3   9        672.95        952.29       452.32 o                         
 -21   3   9       5529.81       6007.98       864.30 o                         
 -19   3   9       1037.27       1006.95       412.43 o                         
 -17   3   9         98.98        270.01       232.20 o                         
 -15   3   9       1073.61       1349.51       275.69 o                         
 -13   3   9      10585.65      10517.47       487.39 o                         
 -11   3   9        343.12        425.76       204.94 o                         
  -9   3   9       1931.95       2044.92       267.03 o                         
  -7   3   9      11756.00      11222.48       386.32 o                         
  -5   3   9       3959.17       4535.87       385.47 o                         
  -3   3   9       2169.25       2384.27       329.76 o                         
  -1   3   9      16743.89      16833.32       586.08 o                         
   1   3   9       9524.36      10118.12       461.45 o                         
   3   3   9       1664.07       2152.29       276.85 o                         
   5   3   9      10262.76      10969.10       457.38 o                         
   7   3   9       1744.87       2145.72       371.23 o                         
   9   3   9      13990.06      13389.37       858.60 o                         
  11   3   9         13.47        339.19       399.70 o                         
  13   3   9       1494.06       1757.25       514.63 o                         
  15   3   9         10.26        512.22       378.19 o                         
  17   3   9         45.98        174.61       367.43 o                         
  19   3   9       3173.52       4131.11       658.10 o                         
 -28   4   9        231.80       -103.84       523.14 o                         
 -26   4   9       8139.63       7999.89      1076.97 o                         
 -24   4   9        149.08        293.75       356.59 o                         
 -22   4   9       9872.58      10297.67      1091.62 o                         
 -20   4   9        393.35        491.23       323.96 o                         
 -18   4   9         37.16        162.49       303.01 o                         
 -16   4   9      39144.74      38945.45      1092.18 o                         
 -14   4   9      14300.25      13667.49       558.50 o                         
 -12   4   9        237.62        374.97       189.67 o                         
 -10   4   9      27278.42      26206.51       675.91 o                         
  -8   4   9      91843.19      92545.42      2844.90 o                         
  -6   4   9       8912.18       9008.18       471.23 o                         
  -4   4   9      24479.12      25274.89       715.95 o                         
  -2   4   9       1518.09       1587.26       227.43 o                         
   0   4   9       2343.97       2198.32       271.96 o                         
   2   4   9      21577.79      20473.37       598.44 o                         
   4   4   9       3340.57       3641.83       329.30 o                         
   6   4   9        638.87        536.44       253.68 o                         
   8   4   9       4680.71       5423.45       542.48 o                         
  10   4   9      19910.47      19735.82      1024.41 o                         
  12   4   9       1406.19       1435.89       480.35 o                         
  14   4   9       7382.27       7884.77       892.19 o                         
  16   4   9       6675.03       6774.75       844.79 o                         
  18   4   9       1236.19        713.98       403.96 o                         
  20   4   9        111.74       -164.30       512.63 o                         
 -27   5   9        231.09       1194.82       872.78 o                         
 -25   5   9      10298.90      11350.61      1226.39 o                         
 -23   5   9       4853.02       4822.17       802.62 o                         
 -21   5   9       1647.25       2572.10       490.95 o                         
 -19   5   9        418.98        315.60       331.68 o                         
 -17   5   9      11890.39      13432.58       872.79 o                         
 -15   5   9       9084.76       8502.22       621.04 o                         
 -13   5   9       5366.57       5658.92       495.63 o                         
 -11   5   9       2891.49       3140.83       378.11 o                         
  -9   5   9       1675.14       1979.45       219.41 o                         
  -7   5   9     152305.59     141063.91      3589.88 o                         
  -5   5   9      38429.20      39324.53      1034.58 o                         
  -3   5   9       6935.07       6913.08       340.81 o                         
  -1   5   9       1141.64       1690.87       244.10 o                         
   1   5   9     125783.16     128059.00      3016.06 o                         
   3   5   9        972.51       1202.74       237.03 o                         
   5   5   9        226.64        468.21       226.98 o                         
   7   5   9      15531.06      15639.90      1064.91 o                         
   9   5   9        188.31        215.01       298.05 o                         
  11   5   9       5939.18       5957.46       742.85 o                         
  13   5   9       1686.67       2008.20       503.00 o                         
  15   5   9       2021.08       1919.13       527.44 o                         
  17   5   9       1320.04       2089.33       520.02 o                         
  19   5   9      11365.91      11048.27      1229.88 o                         
 -26   6   9        850.59       2041.39       530.27 o                         
 -24   6   9        360.94        317.30       525.11 o                         
 -22   6   9        121.01        213.77       350.29 o                         
 -20   6   9        500.97       1000.05       393.85 o                         
 -18   6   9      29853.24      28531.56      1211.77 o                         
 -16   6   9       4420.33       5194.34       722.46 o                         
 -14   6   9       4998.87       5486.91       529.98 o                         
 -12   6   9      18329.87      16854.31       703.42 o                         
 -10   6   9        489.02        469.53       227.99 o                         
  -8   6   9        267.66        427.93       206.76 o                         
  -6   6   9       9166.67       8850.56       397.08 o                         
  -4   6   9      16883.79      15892.31       846.57 o                         
  -2   6   9       6967.95       7519.78       378.13 o                         
   0   6   9        136.01          9.36       157.10 o                         
   2   6   9       2459.32       2824.00       330.83 o                         
   4   6   9       9483.93      10048.96       501.49 o                         
   6   6   9        129.79        247.54       240.05 o                         
   8   6   9        124.79        416.32       304.65 o                         
  10   6   9         16.79        -19.38       341.64 o                         
  12   6   9      12698.88      13321.11      1016.61 o                         
  14   6   9       3047.91       3062.39       585.23 o                         
  16   6   9       2217.91       2197.36       603.92 o                         
  18   6   9       1726.98       1701.84       512.18 o                         
 -25   7   9       4330.44       5115.08      1025.55 o                         
 -23   7   9       2329.60       1876.57       665.19 o                         
 -21   7   9       1299.11       2161.11       588.47 o                         
 -19   7   9       2073.03       1815.15       565.62 o                         
 -17   7   9        773.89        957.49       489.45 o                         
 -15   7   9       2076.20       2352.63       500.74 o                         
 -13   7   9       1127.89       1219.05       311.81 o                         
 -11   7   9       2205.88       2691.96       393.03 o                         
  -9   7   9       6307.07       6603.61       495.66 o                         
  -7   7   9       1814.35       1518.52       275.10 o                         
  -5   7   9      22547.60      20236.52       745.37 o                         
  -3   7   9        386.50        877.67       191.21 o                         
  -1   7   9      24894.69      23414.57       661.90 o                         
   1   7   9      50836.48      50681.49      1007.29 o                         
   3   7   9       7955.88       8561.26       505.97 o                         
   5   7   9          1.83        -51.14       236.10 o                         
   7   7   9       9934.64       9814.46       682.30 o                         
   9   7   9       7845.12       8916.02       728.36 o                         
  11   7   9       3082.57       3147.43       575.52 o                         
  13   7   9       1853.05       2264.52       507.53 o                         
  15   7   9        243.66        587.74       375.65 o                         
  17   7   9       6861.52       7506.88      1052.88 o                         
  19   7   9       5596.58       6908.64      1459.02 o                         
 -24   8   9          8.40        458.85       417.15 o                         
 -22   8   9       1227.56       1610.11       507.80 o                         
 -20   8   9       4457.76       4497.12       781.08 o                         
 -18   8   9       1549.07       1812.84       569.06 o                         
 -16   8   9      13081.76      11366.35      1113.15 o                         
 -14   8   9      14063.87      13762.80       901.37 o                         
 -12   8   9        715.02        770.30       393.87 o                         
 -10   8   9       4864.81       4504.64       617.96 o                         
  -8   8   9      19609.05      18436.67       937.03 o                         
  -6   8   9       8215.11       8679.59       727.31 o                         
  -4   8   9        446.22        433.88       317.72 o                         
  -2   8   9       9103.93       8206.20       688.61 o                         
   0   8   9      23784.24      23706.05       796.41 o                         
   2   8   9      42437.18      41015.65       972.42 o                         
   4   8   9        947.31       1167.07       328.22 o                         
   6   8   9       7091.00       7049.93       626.13 o                         
   8   8   9       8181.50       8112.35       695.07 o                         
  10   8   9       8714.64       9696.36       872.99 o                         
  12   8   9         10.44         90.82       335.39 o                         
  14   8   9       3780.39       4282.72       751.70 o                         
  16   8   9       2705.14       3099.61       648.73 o                         
  18   8   9       1740.57        979.25       588.86 o                         
 -23   9   9       1034.24        804.36       413.07 o                         
 -21   9   9       1141.05       1105.15       469.17 o                         
 -19   9   9       1348.76       2009.77       591.82 o                         
 -17   9   9      10252.29       9670.95      1100.26 o                         
 -15   9   9       2051.03       1820.31       591.62 o                         
 -13   9   9       1347.59       1744.46       485.62 o                         
 -11   9   9       3960.96       4401.30       645.59 o                         
  -9   9   9       1874.43       1972.57       493.29 o                         
  -7   9   9       1333.19       1392.51       447.71 o                         
  -5   9   9        105.00        156.40       318.39 o                         
  -3   9   9      10949.82      10117.23       793.83 o                         
  -1   9   9       2287.04       2151.79       464.37 o                         
   1   9   9          3.81         59.72       308.01 o                         
   3   9   9      10028.86      10589.59       821.26 o                         
   5   9   9        794.51        523.44       369.42 o                         
   7   9   9        351.30        384.11       294.01 o                         
   9   9   9       6694.01       7198.40       785.47 o                         
  11   9   9       1260.32       2219.06       473.58 o                         
  13   9   9        969.75       1647.64       475.10 o                         
  15   9   9        395.85        879.51       506.02 o                         
 -22  10   9       2183.12       3451.07       665.04 o                         
 -20  10   9        193.54        557.13       380.53 o                         
 -18  10   9        947.90       1588.82       521.14 o                         
 -16  10   9      11616.21      12256.10      1230.39 o                         
 -14  10   9      22564.19      20811.98      1365.45 o                         
 -12  10   9       1500.79       1457.62       458.62 o                         
 -10  10   9       6947.21       7098.30       797.14 o                         
  -8  10   9       1314.55       1296.70       467.98 o                         
  -6  10   9       9936.98       9300.14       832.73 o                         
  -4  10   9       9417.54       9144.76       866.84 o                         
  -2  10   9       1774.21       1598.51       449.94 o                         
   0  10   9         47.98        192.29       337.29 o                         
   2  10   9       2445.22       2029.94       477.66 o                         
   4  10   9       9343.67       8182.80      1219.90 o                         
   6  10   9       1821.21       2272.01       629.17 o                         
   8  10   9      13834.74      13755.27      1166.10 o                         
  10  10   9       8857.01      10325.62      1128.41 o                         
  12  10   9       2308.50       2536.67       763.92 o                         
  14  10   9        119.65        651.31       482.90 o                         
 -21  11   9       2219.58       2165.11       506.66 o                         
 -19  11   9       2610.52       2933.28       658.82 o                         
 -17  11   9       2277.72       2934.16       675.94 o                         
 -15  11   9        191.19        283.14       394.43 o                         
 -13  11   9      12298.57      12645.28      1216.24 o                         
 -11  11   9       2486.46       2859.97       585.70 o                         
  -9  11   9       2000.28       1936.63       524.29 o                         
  -7  11   9       7839.98       8357.12       847.85 o                         
  -5  11   9       1659.59       1401.54       464.89 o                         
  -3  11   9       1475.72       1418.22       445.18 o                         
  -1  11   9         38.88        133.04       349.15 o                         
   1  11   9       8709.88       7563.58       930.19 o                         
   3  11   9        201.24        151.88       471.45 o                         
   5  11   9        897.94        762.29       579.78 o                         
   7  11   9       9400.61       8895.10      1345.33 o                         
   9  11   9       1761.34       2433.57       776.63 o                         
  11  11   9         31.13        778.51       443.44 o                         
  13  11   9       2473.95       2914.11       769.11 o                         
  15  11   9       2828.67       3803.96      1072.57 o                         
 -20  12   9         30.71        402.82       448.95 o                         
 -18  12   9       2403.64       2976.25       630.72 o                         
 -16  12   9        122.17        481.40       370.89 o                         
 -14  12   9       3528.32       4299.30       784.63 o                         
 -12  12   9       4176.46       3700.82       622.22 o                         
 -10  12   9       6327.26       6010.49       787.77 o                         
  -8  12   9       1942.37       1762.77       485.94 o                         
  -6  12   9       1972.26       2315.99       534.21 o                         
  -4  12   9       3925.89       3821.09       630.57 o                         
  -2  12   9       1194.85       1060.36       491.79 o                         
   0  12   9       2268.64       1620.91       580.78 o                         
   2  12   9       2799.08       3278.05       887.99 o                         
   4  12   9        723.49        116.26       492.95 o                         
   6  12   9       2871.54       1797.87       733.77 o                         
   8  12   9       7460.10       7622.07      1285.51 o                         
  10  12   9       3355.23       3759.70       917.35 o                         
  12  12   9       5980.16       6458.79      1107.91 o                         
 -19  13   9        211.34       1452.44       672.99 o                         
 -17  13   9       2064.38       3171.29       669.40 o                         
 -15  13   9         29.95         90.70       341.74 o                         
 -13  13   9        519.55        733.01       430.01 o                         
 -11  13   9        940.94       1849.81       611.40 o                         
  -9  13   9       3321.01       4203.93       691.88 o                         
  -7  13   9       3146.76       3851.44       796.50 o                         
  -5  13   9      16476.02      14763.71      1310.23 o                         
  -3  13   9       3332.55       2899.55       693.04 o                         
  -1  13   9      14548.86      15723.26      1271.75 o                         
   1  13   9       2506.81       1724.51       689.44 o                         
   3  13   9        622.64       1620.17      2378.46 o                         
   5  13   9        697.89       1825.15       686.81 o                         
   7  13   9       2087.28       2370.27       749.01 o                         
   9  13   9          6.07        670.03       426.86 o                         
  11  13   9         77.69       -169.56       608.58 o                         
 -16  14   9         36.37        322.04       645.38 o                         
 -14  14   9        774.14       1404.02       463.75 o                         
 -12  14   9       3395.91       3671.23       740.15 o                         
 -10  14   9       2384.93       2762.56       671.22 o                         
  -8  14   9      10681.51      10624.09      1216.52 o                         
  -6  14   9       1756.37       2598.18       633.63 o                         
  -4  14   9       1273.27       1282.59       550.87 o                         
  -2  14   9       3550.12       3439.87       746.91 o                         
   0  14   9        731.77        624.44       423.60 o                         
   2  14   9       4994.96       4885.89      1061.59 o                         
   4  14   9        552.01        503.43       590.18 o                         
   6  14   9       2281.69       2969.62       737.99 o                         
   8  14   9       2673.00       5060.55      1357.81 o                         
 -11  15   9       3210.12       3801.64      1305.23 o                         
  -9  15   9       2287.18       2056.60       576.15 o                         
  -7  15   9        790.68       1396.14       548.15 o                         
  -5  15   9        635.51       1521.20       554.06 o                         
  -3  15   9      18570.99      21382.13      1455.80 o                         
  -1  15   9       1305.00       1477.72       656.42 o                         
   1  15   9        102.37        861.91       501.91 o                         
   3  15   9       1700.15       2018.49       633.29 o                         
   5  15   9       1121.48       1276.02      1031.83 o                         
  -8  16   9         78.88        824.17       654.59 o                         
  -6  16   9       2480.55       3936.39       676.56 o                         
  -4  16   9        136.18        348.94       374.06 o                         
  -2  16   9       1419.54       1684.27       472.32 o                         
   0  16   9       1141.83        914.84       588.86 o                         
 -28   0  10        286.12       1322.32       707.16 o                         
 -26   0  10      18270.39      18801.59      2606.51 o                         
 -24   0  10      14451.44      14198.31      1484.71 o                         
 -22   0  10        465.04       1128.54       558.71 o                         
 -20   0  10       3328.53       2494.43       702.75 o                         
 -18   0  10      74946.38      72984.29      1926.94 o                         
 -16   0  10      27342.09      26800.66      1513.88 o                         
 -14   0  10       7591.59       7616.69       682.05 o                         
 -12   0  10       4631.19       5539.73       573.59 o                         
 -10   0  10       1643.32       2089.89       406.68 o                         
  -8   0  10      49263.20      47418.61      1124.52 o                         
  -6   0  10      37221.11      38156.46       941.47 o                         
  -4   0  10        685.00        802.44       270.88 o                         
  -2   0  10       4441.08       3595.37       423.52 o                         
   0   0  10      33180.41      33981.78       999.37 o                         
   2   0  10       8940.96       8861.23       614.13 o                         
   4   0  10        142.75        152.42       267.55 o                         
   6   0  10       5673.97       6159.15       569.07 o                         
   8   0  10      14378.49      14725.67      1890.15 o                         
  10   0  10      52915.89      53991.17      2294.86 o                         
  12   0  10      13790.37      12234.31      1398.85 o                         
  14   0  10         21.63          4.76       577.04 o                         
  16   0  10       2445.87       2185.30       777.53 o                         
  18   0  10      23248.59      22971.56      1869.04 o                         
 -29   1  10        636.27       1900.66       700.59 o                         
 -27   1  10       1884.31       3436.40       686.79 o                         
 -25   1  10         88.83        386.78       411.32 o                         
 -23   1  10       3371.32       4042.36       636.54 o                         
 -21   1  10         37.73         59.38       287.10 o                         
 -19   1  10        586.90        494.79       300.50 o                         
 -17   1  10      12147.14      11446.25       599.06 o                         
 -15   1  10      21504.88      20113.07       759.82 o                         
 -13   1  10       2731.44       3137.50       346.06 o                         
 -11   1  10       1215.85       1496.61       270.21 o                         
  -9   1  10      18569.18      17583.16       537.78 o                         
  -7   1  10       3880.32       4292.69       306.72 o                         
  -5   1  10       5007.11       5731.24       302.95 o                         
  -3   1  10        109.08         87.63       168.14 o                         
  -1   1  10      22873.40      22792.96       583.13 o                         
   1   1  10      79141.80      82942.15      1519.69 o                         
   3   1  10        477.72        798.93       226.10 o                         
   5   1  10        869.52        891.03       217.20 o                         
   7   1  10      12641.15      13598.30       639.99 o                         
   9   1  10      17807.88      18317.60       966.20 o                         
  11   1  10       8952.59       8600.17       856.54 o                         
  13   1  10       2088.10       1546.87       482.21 o                         
  15   1  10       6010.12       5752.07       796.89 o                         
  17   1  10        244.36        809.45       425.68 o                         
  19   1  10        870.67       1380.96       407.86 o                         
 -28   2  10          9.09        482.20       348.20 o                         
 -26   2  10       6885.58       7854.94      1036.36 o                         
 -24   2  10       2195.06       1939.12       695.03 o                         
 -22   2  10       4120.90       4020.67       717.47 o                         
 -20   2  10       5245.79       5592.92       585.03 o                         
 -18   2  10       9426.35       9152.04       594.55 o                         
 -16   2  10       4676.42       4317.99       428.29 o                         
 -14   2  10        543.98        722.38       234.67 o                         
 -12   2  10      11223.93      11355.51       484.24 o                         
 -10   2  10      29788.94      27182.96       712.74 o                         
  -8   2  10      27291.12      25865.69       577.76 o                         
  -6   2  10       2168.19       3055.22       351.69 o                         
  -4   2  10      47297.28      46940.31       916.58 o                         
  -2   2  10        181.75        338.47       191.48 o                         
   0   2  10       7268.23       7211.66       404.77 o                         
   2   2  10        153.26         45.68       180.50 o                         
   4   2  10       5169.79       5341.51       377.62 o                         
   6   2  10         76.86        261.61       222.82 o                         
   8   2  10       1830.11       1377.58       420.88 o                         
  10   2  10       4154.42       3898.21       626.17 o                         
  12   2  10      12188.11      11695.04       971.35 o                         
  14   2  10       5994.96       6182.40       811.28 o                         
  16   2  10         86.02        636.39       382.24 o                         
  18   2  10       6633.63       6146.96       823.31 o                         
  20   2  10         80.13        754.48       738.71 o                         
 -27   3  10       2118.43       2836.51       610.56 o                         
 -25   3  10       7185.19       7610.67      1007.26 o                         
 -23   3  10      11036.29      10839.28      1113.06 o                         
 -21   3  10        337.04        656.04       409.68 o                         
 -19   3  10          9.04       -210.58       278.39 o                         
 -17   3  10      63563.29      61469.27      1489.27 o                         
 -15   3  10       8468.00       9413.80       516.41 o                         
 -13   3  10       3285.20       2845.91       328.26 o                         
 -11   3  10      14415.53      13654.32       497.78 o                         
  -9   3  10      34847.14      33320.21      1134.79 o                         
  -7   3  10          3.80        236.27       235.25 o                         
  -5   3  10      21330.07      20528.14       663.73 o                         
  -3   3  10       9075.17       8827.87       499.43 o                         
  -1   3  10        939.95       1285.62       241.95 o                         
   1   3  10      89578.32      91068.30      3056.13 o                         
   3   3  10       6639.90       6779.10       395.32 o                         
   5   3  10       2177.01       3037.22       395.65 o                         
   7   3  10      11275.93      11977.17       667.06 o                         
   9   3  10      38342.11      37504.52      1343.90 o                         
  11   3  10       1138.68       1609.99       482.27 o                         
  13   3  10       2950.05       3086.04       619.22 o                         
  15   3  10      10634.15       9579.52       977.67 o                         
  17   3  10       4621.42       5254.25       778.43 o                         
  19   3  10       4585.12       4578.78       683.97 o                         
 -26   4  10       5284.21       5553.36       850.08 o                         
 -24   4  10         49.88        778.06       391.73 o                         
 -22   4  10         65.98        726.84       412.93 o                         
 -20   4  10         22.36        171.17       295.33 o                         
 -18   4  10        707.97        656.27       341.76 o                         
 -16   4  10        135.08        162.00       244.14 o                         
 -14   4  10      11223.81      10754.27       602.33 o                         
 -12   4  10         60.73        153.22       169.56 o                         
 -10   4  10       6629.57       6095.23       352.70 o                         
  -8   4  10      62839.19      63308.62      1696.58 o                         
  -6   4  10        658.13        409.00       248.32 o                         
  -4   4  10        658.86        643.60       263.07 o                         
  -2   4  10        685.84        408.10       171.52 o                         
   0   4  10      81340.28      79007.77      1621.62 o                         
   2   4  10      21691.83      22565.32       859.02 o                         
   4   4  10       4797.65       5040.76       368.71 o                         
   6   4  10      11282.11      10648.29       632.18 o                         
   8   4  10        986.09       1101.11       350.03 o                         
  10   4  10       7560.24       6995.09       765.84 o                         
  12   4  10       2184.17       2202.50       540.67 o                         
  14   4  10        892.45       1499.79       471.10 o                         
  16   4  10       1936.02       1863.50       488.11 o                         
  18   4  10       2328.71       2788.33       531.54 o                         
 -27   5  10          0.50        766.54       412.80 o                         
 -25   5  10          6.27        463.85       713.74 o                         
 -23   5  10        954.01        643.59       614.33 o                         
 -21   5  10       1290.36       1459.48       405.86 o                         
 -19   5  10       4691.23       5437.37       676.07 o                         
 -17   5  10       2182.39       2611.97       503.71 o                         
 -15   5  10       9097.93       9694.03       630.34 o                         
 -13   5  10       6124.84       6398.79       496.40 o                         
 -11   5  10       1473.18       1692.95       305.16 o                         
  -9   5  10        540.82        530.14       166.09 o                         
  -7   5  10       5639.35       5912.71       288.86 o                         
  -5   5  10       3376.77       3492.02       464.46 o                         
  -3   5  10      15097.33      14549.01       440.31 o                         
  -1   5  10         80.11         49.63       221.54 o                         
   1   5  10      35252.45      35300.77       905.78 o                         
   3   5  10      15394.53      15613.68       569.09 o                         
   5   5  10       1386.30       1598.18       405.73 o                         
   7   5  10       8418.44       9328.87       678.79 o                         
   9   5  10       1536.97       1373.52       391.35 o                         
  11   5  10       5703.86       6023.82       749.52 o                         
  13   5  10        998.13       1133.16       453.43 o                         
  15   5  10       4673.07       4899.15       755.88 o                         
  17   5  10        167.19        280.92       344.63 o                         
  19   5  10        112.04        853.06       651.96 o                         
 -26   6  10      10266.79       9270.38      1391.96 o                         
 -24   6  10       1190.80       1390.83       623.94 o                         
 -22   6  10          2.38       -217.38       315.93 o                         
 -20   6  10       1754.47       1342.07       516.68 o                         
 -18   6  10       4418.32       5640.76       840.62 o                         
 -16   6  10       3166.34       3797.04       586.18 o                         
 -14   6  10        443.91        306.66       336.67 o                         
 -12   6  10        715.12        688.23       363.38 o                         
 -10   6  10       5951.87       6076.30       624.53 o                         
  -8   6  10      66654.08      63720.93      2076.50 o                         
  -6   6  10      47133.75      43725.43       922.40 o                         
  -4   6  10         24.25        161.13       209.72 o                         
  -2   6  10      78588.23      78531.72      1357.54 o                         
   0   6  10      76589.79      76580.52      2084.05 o                         
   2   6  10       2621.77       2980.80       336.24 o                         
   4   6  10       4618.67       4827.81       494.21 o                         
   6   6  10      11847.81      12002.72       698.65 o                         
   8   6  10        964.86        817.51       402.66 o                         
  10   6  10       9674.00       9476.28       871.68 o                         
  12   6  10        221.82        464.60       367.33 o                         
  14   6  10         31.72        259.82       342.36 o                         
  16   6  10       3928.46       4254.86       658.73 o                         
  18   6  10       6784.28       6794.28      1549.71 o                         
 -25   7  10       1696.53       2104.43       601.02 o                         
 -23   7  10        630.67        415.80       486.21 o                         
 -21   7  10       4401.92       4651.18       818.96 o                         
 -19   7  10       1772.85       1789.36       594.03 o                         
 -17   7  10       5278.81       5792.31       869.39 o                         
 -15   7  10        914.29        835.27       393.45 o                         
 -13   7  10       4094.16       4746.49       624.73 o                         
 -11   7  10       6012.23       6189.51       672.68 o                         
  -9   7  10      20039.09      18221.96      1186.71 o                         
  -7   7  10      21475.51      21177.35      1209.47 o                         
  -5   7  10        843.97        650.91       319.77 o                         
  -3   7  10        172.50        176.81       268.38 o                         
  -1   7  10       3551.67       3786.05       436.29 o                         
   1   7  10       4384.31       4551.09       401.46 o                         
   3   7  10        306.99        333.57       207.08 o                         
   5   7  10        635.21        679.79       290.68 o                         
   7   7  10        148.15        461.59       299.69 o                         
   9   7  10       8757.69       8560.64       729.66 o                         
  11   7  10       6685.62       6254.56       774.80 o                         
  13   7  10       3721.50       3607.59       587.20 o                         
  15   7  10        135.66        548.51       378.93 o                         
  17   7  10        930.80       1281.95       408.06 o                         
 -24   8  10       2564.43       2988.35       748.03 o                         
 -22   8  10       1535.30       1851.93       541.26 o                         
 -20   8  10       1757.39       1975.00       532.02 o                         
 -18   8  10        158.13        335.45       394.84 o                         
 -16   8  10        731.27       1287.12       526.26 o                         
 -14   8  10       1405.22       1489.01       466.03 o                         
 -12   8  10         43.21         34.75       326.75 o                         
 -10   8  10       7051.55       7514.85       749.94 o                         
  -8   8  10       2594.57       2276.74       506.07 o                         
  -6   8  10      14277.03      13777.91       830.73 o                         
  -4   8  10         97.87        304.71       327.47 o                         
  -2   8  10      21474.33      17729.79      1166.00 o                         
   0   8  10       7121.24       7593.73       584.47 o                         
   2   8  10       1725.37       2323.80       407.91 o                         
   4   8  10       2055.71       2080.68       488.88 o                         
   6   8  10       4575.89       4439.31       534.91 o                         
   8   8  10       2818.07       3388.30       498.96 o                         
  10   8  10        440.41        192.27       320.00 o                         
  12   8  10       2475.97       2779.62       831.23 o                         
  14   8  10       3260.28       2326.63       781.94 o                         
  16   8  10       3867.91       4696.91      1188.90 o                         
 -23   9  10       4330.21       3668.11       680.54 o                         
 -21   9  10         42.64        239.37       372.03 o                         
 -19   9  10        507.59        551.16       408.70 o                         
 -17   9  10      23991.68      21845.28      1378.21 o                         
 -15   9  10       4469.80       4138.43       773.08 o                         
 -13   9  10        352.29        414.28       377.86 o                         
 -11   9  10       1077.81        888.64       437.99 o                         
  -9   9  10      13222.21      12888.74       911.79 o                         
  -7   9  10       1721.37       2047.26       504.16 o                         
  -5   9  10       2166.25       2010.99       494.43 o                         
  -3   9  10        654.04        506.24       382.20 o                         
  -1   9  10        107.50        219.73       335.52 o                         
   1   9  10       4127.06       3924.76       572.46 o                         
   3   9  10       4224.03       5191.70       647.42 o                         
   5   9  10        265.81        351.28       365.33 o                         
   7   9  10       7988.92       8499.92       987.36 o                         
   9   9  10      35066.38      32257.93      1947.06 o                         
  11   9  10        411.39       1022.57       559.17 o                         
  13   9  10         64.73        337.48       458.68 o                         
  15   9  10       1940.98       2763.32       738.36 o                         
 -22  10  10       2281.82       1542.83       463.63 o                         
 -20  10  10          0.66         29.78       354.24 o                         
 -18  10  10      12041.58      11703.83      1230.41 o                         
 -16  10  10       1718.39       1433.55       522.67 o                         
 -14  10  10       8007.55       7882.90       830.97 o                         
 -12  10  10        537.62       1067.03       446.01 o                         
 -10  10  10       8045.21       8175.49       836.08 o                         
  -8  10  10       3256.90       3756.66       630.74 o                         
  -6  10  10        243.16         87.54       359.25 o                         
  -4  10  10       5329.82       5194.61       667.05 o                         
  -2  10  10       1753.77       1768.46       493.63 o                         
   0  10  10       8221.42       7953.17       772.11 o                         
   2  10  10         26.82        369.73       428.82 o                         
   4  10  10        150.07        397.54       527.38 o                         
   6  10  10       6268.20       5654.39      1089.58 o                         
   8  10  10       5031.65       5341.83       895.36 o                         
  10  10  10       3565.06       3921.13       725.70 o                         
  12  10  10         81.22         64.74       459.41 o                         
  14  10  10        792.81        989.10       484.95 o                         
 -21  11  10        573.42       1004.73       349.84 o                         
 -19  11  10       3573.83       3501.18       682.75 o                         
 -17  11  10       3209.60       4229.22       800.29 o                         
 -15  11  10       3665.06       3532.02       733.21 o                         
 -13  11  10       4443.70       4151.69       675.15 o                         
 -11  11  10       8071.30       9877.72       924.86 o                         
  -9  11  10         84.05        353.17       386.83 o                         
  -7  11  10       1438.54       1163.64       452.27 o                         
  -5  11  10       1291.97       1532.55       467.43 o                         
  -3  11  10        664.40       1144.82       433.77 o                         
  -1  11  10       3845.13       3754.79       613.26 o                         
   1  11  10       6895.53       6866.91       884.08 o                         
   3  11  10       3218.56       2740.58       801.48 o                         
   5  11  10       7220.04       7529.00      1246.21 o                         
   7  11  10       5620.15       6057.90      1152.75 o                         
   9  11  10       1110.52        520.51       789.97 o                         
  11  11  10       1767.84       2788.71       689.77 o                         
  13  11  10        472.12       1556.28       771.57 o                         
 -20  12  10        521.68        631.03       497.00 o                         
 -18  12  10       1861.73       1352.98       473.92 o                         
 -16  12  10        301.02        823.01       415.54 o                         
 -14  12  10       9192.13       9624.56      1137.91 o                         
 -12  12  10         67.40        -20.69       326.19 o                         
 -10  12  10        647.97        848.39       403.55 o                         
  -8  12  10       8383.27       9137.24       906.32 o                         
  -6  12  10       2560.74       2372.81       531.37 o                         
  -4  12  10        168.04        376.66       395.70 o                         
  -2  12  10       7235.30       6212.40       904.90 o                         
   0  12  10       3438.00       3373.00       704.82 o                         
   2  12  10       1764.08       1445.84       648.04 o                         
   4  12  10        123.10        538.16       548.11 o                         
   6  12  10       3975.83       4261.43       924.66 o                         
   8  12  10        279.73          2.63       571.78 o                         
  10  12  10       1840.63       1950.98       650.50 o                         
 -17  13  10       1788.36       1466.76       766.45 o                         
 -15  13  10        207.66        658.09       385.50 o                         
 -13  13  10       4872.24       4698.93       837.60 o                         
 -11  13  10         57.39        287.09       330.63 o                         
  -9  13  10       6856.89       6506.81       806.29 o                         
  -7  13  10        320.97        516.65       381.52 o                         
  -5  13  10      10867.34      11620.03      1217.82 o                         
  -3  13  10      15439.36      14162.50      1292.59 o                         
  -1  13  10        482.41        562.70       434.63 o                         
   1  13  10       4594.18       3865.63       943.92 o                         
   3  13  10        325.12        647.57       533.73 o                         
   5  13  10      12655.09      10749.58      1542.86 o                         
   7  13  10        331.39        805.87       502.15 o                         
   9  13  10       1102.75       1294.96       531.49 o                         
  11  13  10       3473.07       6147.58      1406.44 o                         
 -16  14  10        734.65       1294.71       718.99 o                         
 -14  14  10         41.13         70.30       306.38 o                         
 -12  14  10       3714.50       3283.49       712.53 o                         
 -10  14  10       4796.43       4498.28       828.60 o                         
  -8  14  10          2.48        350.89       426.45 o                         
  -6  14  10      10723.03      11279.76      1233.04 o                         
  -4  14  10      10207.85       9605.13      1165.46 o                         
  -2  14  10       7495.98       7399.84      1031.99 o                         
   0  14  10         76.86        148.89       573.75 o                         
   2  14  10       8864.50       8139.02      1368.06 o                         
   4  14  10         53.25        835.21       480.02 o                         
   6  14  10        161.44        460.71       392.80 o                         
   8  14  10          3.94        222.14       637.50 o                         
 -11  15  10       4364.67       4931.26       989.52 o                         
  -9  15  10       2629.12       2677.34       616.95 o                         
  -7  15  10        436.54       1380.90       494.43 o                         
  -5  15  10        291.06        731.26       435.94 o                         
  -3  15  10       1883.18       1604.47       534.46 o                         
  -1  15  10        158.56        157.54       408.74 o                         
   1  15  10       4367.08       4946.01       962.60 o                         
   3  15  10       2794.50       2836.54       908.27 o                         
 -10  16  10        297.20        722.94       529.71 o                         
  -8  16  10        446.41        896.44       695.33 o                         
  -6  16  10          2.19        196.53       478.10 o                         
  -4  16  10       8746.19       8763.05      1366.43 o                         
 -29   1  11        890.90       1204.02       590.18 o                         
 -27   1  11       8399.46      10277.10      1168.07 o                         
 -25   1  11         55.51        452.07       426.93 o                         
 -23   1  11       1871.66       1993.55       463.48 o                         
 -21   1  11      14618.66      14042.30       906.66 o                         
 -19   1  11      14544.62      13548.03       666.29 o                         
 -17   1  11      23899.49      23408.05       788.89 o                         
 -15   1  11       4584.17       4366.91       420.08 o                         
 -13   1  11        103.56        176.78       195.28 o                         
 -11   1  11       6629.01       7030.06       418.30 o                         
  -9   1  11      40032.85      36679.34       803.27 o                         
  -7   1  11        204.45        534.82       196.98 o                         
  -5   1  11       7647.36       8751.09       369.92 o                         
  -3   1  11      21390.32      22378.38       559.14 o                         
  -1   1  11      15753.66      16151.06       527.23 o                         
   1   1  11        909.81       1012.32       242.97 o                         
   3   1  11       2072.46       2260.32       288.02 o                         
   5   1  11       3699.06       4160.14       367.80 o                         
   7   1  11       3224.81       3290.78       527.73 o                         
   9   1  11      39066.71      37369.17      1352.04 o                         
  11   1  11       3491.19       3329.62       615.67 o                         
  13   1  11        393.90        316.13       378.29 o                         
  15   1  11       2827.91       3393.99       647.20 o                         
  17   1  11      24132.91      24141.82      1337.66 o                         
  19   1  11        280.86        795.27       369.95 o                         
 -28   2  11       3365.69       4056.32       724.20 o                         
 -26   2  11       3360.24       3966.21       745.92 o                         
 -24   2  11      13653.65      15480.90      1224.52 o                         
 -22   2  11       2471.68       2469.14       572.09 o                         
 -20   2  11        675.67       1039.49       322.39 o                         
 -18   2  11      68729.36      66437.89      1623.33 o                         
 -16   2  11       8043.98       8356.63       526.74 o                         
 -14   2  11       7655.30       7498.10       464.57 o                         
 -12   2  11      10390.00       9975.62       468.02 o                         
 -10   2  11      99391.60      97598.40      2329.07 o                         
  -8   2  11      41134.46      40715.70       925.74 o                         
  -6   2  11       9343.16       9727.17       515.41 o                         
  -4   2  11      18161.65      17552.14       632.59 o                         
  -2   2  11       5737.07       6658.91       370.99 o                         
   0   2  11      73315.72      76999.48      2262.36 o                         
   2   2  11        366.87        360.02       196.97 o                         
   4   2  11       1590.49       1928.66       269.78 o                         
   6   2  11      43776.48      45321.01      1131.66 o                         
   8   2  11      28732.80      27366.78      1144.52 o                         
  10   2  11        381.04        375.62       394.16 o                         
  12   2  11       2894.17       2835.63       561.17 o                         
  14   2  11       1182.18       1631.00       465.17 o                         
  16   2  11        584.88        907.14       432.04 o                         
  18   2  11       4361.08       4481.07       687.00 o                         
 -27   3  11        119.64        717.33       475.96 o                         
 -25   3  11        309.37        511.59       467.88 o                         
 -23   3  11        123.79        855.25       397.05 o                         
 -21   3  11      10160.20      10981.90       887.14 o                         
 -19   3  11       2426.76       2650.80       502.29 o                         
 -17   3  11      11149.14      11013.77       669.98 o                         
 -15   3  11       6375.25       6300.13       471.48 o                         
 -13   3  11         24.29          1.53       168.47 o                         
 -11   3  11       9018.41       8834.46       429.94 o                         
  -9   3  11      39414.04      39058.29      1256.39 o                         
  -7   3  11       2575.08       2724.83       353.21 o                         
  -5   3  11      42888.46      43078.38       943.67 o                         
  -3   3  11       7212.34       7369.13       487.99 o                         
  -1   3  11       1101.61       1572.53       248.21 o                         
   1   3  11      22636.87      22260.65      1047.12 o                         
   3   3  11        574.72        751.70       211.45 o                         
   5   3  11        526.37        460.12       256.14 o                         
   7   3  11         66.46         74.39       258.66 o                         
   9   3  11         49.17         39.16       339.33 o                         
  11   3  11       2098.37       2522.53       559.91 o                         
  13   3  11       3335.20       3952.99       662.34 o                         
  15   3  11        295.44        -80.22       356.88 o                         
  17   3  11        292.60        523.94       371.83 o                         
  19   3  11        109.21        208.29       469.47 o                         
 -28   4  11         63.70        329.92       649.33 o                         
 -26   4  11       6238.23       6083.03      1093.15 o                         
 -24   4  11       7807.06       6844.58      1211.97 o                         
 -22   4  11       9520.32       9608.20      1092.96 o                         
 -20   4  11       1057.28       1200.00       391.69 o                         
 -18   4  11       4172.05       4705.99       615.24 o                         
 -16   4  11       4088.95       5105.83       517.53 o                         
 -14   4  11       5593.83       6045.95       485.59 o                         
 -12   4  11       4488.81       5164.66       365.51 o                         
 -10   4  11       6569.48       6700.84       361.34 o                         
  -8   4  11       4365.03       4753.15       412.38 o                         
  -6   4  11      35166.98      34332.42       863.68 o                         
  -4   4  11        707.92       1006.64       283.14 o                         
  -2   4  11       5573.03       6200.56       346.84 o                         
   0   4  11      42482.75      42515.69      1354.95 o                         
   2   4  11      34896.50      34478.30      1022.80 o                         
   4   4  11       5054.67       5220.35       491.85 o                         
   6   4  11      28224.95      27980.86       953.44 o                         
   8   4  11      22461.84      22437.17      1125.53 o                         
  10   4  11        248.61         63.20       351.22 o                         
  12   4  11       1916.56       2551.35       552.50 o                         
  14   4  11       5443.17       4656.55       723.36 o                         
  16   4  11       1554.05       1787.13       497.87 o                         
  18   4  11       3301.11       3828.42       678.00 o                         
 -27   5  11       9672.38       8614.07      1300.98 o                         
 -25   5  11        580.38        700.20       448.47 o                         
 -23   5  11        423.58        951.95       586.50 o                         
 -21   5  11        847.96       1074.60       474.24 o                         
 -19   5  11       2522.47       3021.82       660.89 o                         
 -17   5  11        470.55        580.95       356.50 o                         
 -15   5  11       3041.30       2663.00       513.92 o                         
 -13   5  11          9.45        252.25       296.69 o                         
 -11   5  11       2161.57       2368.10       449.40 o                         
  -9   5  11      59038.42      57727.31      1932.88 o                         
  -7   5  11       7941.03       7669.19       471.33 o                         
  -5   5  11       1258.62       1342.56       349.62 o                         
  -3   5  11       5532.13       5934.14       473.68 o                         
  -1   5  11     110028.51     106840.29      2317.69 o                         
   1   5  11      15776.05      14385.59       564.12 o                         
   3   5  11       1471.24       1208.45       267.29 o                         
   5   5  11        501.42        418.62       269.35 o                         
   7   5  11        308.41        522.71       313.84 o                         
   9   5  11      14857.69      13971.45       953.88 o                         
  11   5  11         56.04        105.44       350.09 o                         
  13   5  11       1948.21       2527.49       547.46 o                         
  15   5  11       2901.23       3784.95       658.83 o                         
  17   5  11      12267.85      10666.58      1061.36 o                         
 -26   6  11        224.96        958.92       483.54 o                         
 -24   6  11       1623.36       2111.39       717.13 o                         
 -22   6  11       4748.85       5203.63       846.15 o                         
 -20   6  11       7429.40       6996.06       932.07 o                         
 -18   6  11        992.21        889.39       493.88 o                         
 -16   6  11       8775.02       9441.19       814.14 o                         
 -14   6  11       2821.77       2476.32       501.44 o                         
 -12   6  11        115.32       -214.98       271.00 o                         
 -10   6  11         43.74        148.96       287.02 o                         
  -8   6  11       1421.01       1318.10       371.15 o                         
  -6   6  11        174.55        303.34       286.35 o                         
  -4   6  11       2103.04       2283.22       353.56 o                         
  -2   6  11        882.57       1141.21       302.31 o                         
   0   6  11        857.13       1257.24       302.64 o                         
   2   6  11         41.59         80.21       184.26 o                         
   4   6  11       9842.85       9429.75       620.65 o                         
   6   6  11       6755.33       6646.69       619.52 o                         
   8   6  11       1161.81       1974.60       425.01 o                         
  10   6  11      13217.27      13482.49       967.36 o                         
  12   6  11       2491.55       2751.10       565.83 o                         
  14   6  11        114.94        462.75       364.37 o                         
  16   6  11       1612.79       2306.42       510.08 o                         
  18   6  11       2866.03       3442.49       976.62 o                         
 -25   7  11       5308.76       6661.73      1711.39 o                         
 -23   7  11         35.98        -67.28       338.96 o                         
 -21   7  11       1078.47       1128.48       472.13 o                         
 -19   7  11       3432.56       3985.98       762.31 o                         
 -17   7  11       2467.47       2574.81       620.23 o                         
 -15   7  11      10164.08       9785.20       841.12 o                         
 -13   7  11       2132.71       1893.11       483.77 o                         
 -11   7  11        242.24        187.29       323.70 o                         
  -9   7  11      78326.33      78573.95      3594.96 o                         
  -7   7  11      35535.69      32124.95      2766.05 o                         
  -5   7  11       1082.77       1017.93       368.70 o                         
  -3   7  11      82658.92      78635.08      3664.63 o                         
  -1   7  11      28452.21      28785.02      1150.09 o                         
   1   7  11        159.39        467.33       278.09 o                         
   3   7  11        158.46        479.30       359.91 o                         
   5   7  11       4352.13       4355.61       633.16 o                         
   7   7  11         17.45        408.19       302.01 o                         
   9   7  11       4104.97       4731.37       688.67 o                         
  11   7  11       3375.68       3132.44       694.64 o                         
  13   7  11       3822.53       4033.63       809.73 o                         
  15   7  11       2873.22       3391.43       899.23 o                         
 -24   8  11       1448.77       1861.16       670.13 o                         
 -22   8  11       2757.11       2817.93       647.91 o                         
 -20   8  11       2279.48       2561.66       628.59 o                         
 -18   8  11      22025.84      18925.38      1280.73 o                         
 -16   8  11       3603.55       3085.61       718.51 o                         
 -14   8  11       3616.37       3469.02       606.40 o                         
 -12   8  11       7631.03       8574.08       806.61 o                         
 -10   8  11       5121.34       4564.37       640.02 o                         
  -8   8  11       4853.05       4736.53       642.68 o                         
  -6   8  11       1258.16       1442.65       422.53 o                         
  -4   8  11         33.23         71.81       307.49 o                         
  -2   8  11       4016.70       4637.51       603.52 o                         
   0   8  11      48015.02      48611.59      1617.65 o                         
   2   8  11       1107.80       1217.56       343.43 o                         
   4   8  11        862.79        725.12       404.15 o                         
   6   8  11        602.89        640.09       406.29 o                         
   8   8  11      17825.75      18087.28      1028.97 o                         
  10   8  11          8.17        435.62       369.26 o                         
  12   8  11       6007.17       6449.48      1159.10 o                         
  14   8  11       7446.56       6851.61      1222.25 o                         
 -23   9  11        160.81        647.39       358.46 o                         
 -21   9  11          0.38        369.16       346.87 o                         
 -19   9  11       3871.96       4727.61       811.50 o                         
 -17   9  11       5833.32       6272.57      1259.42 o                         
 -15   9  11       1350.28       1334.37       440.34 o                         
 -13   9  11        119.55       -190.62       328.36 o                         
 -11   9  11       2656.13       3080.10       594.70 o                         
  -9   9  11        813.36        494.85       389.78 o                         
  -7   9  11        164.11         97.47       344.78 o                         
  -5   9  11       3179.36       2720.69       531.92 o                         
  -3   9  11        656.39        332.91       366.02 o                         
  -1   9  11        703.16        575.34       372.08 o                         
   1   9  11        118.77        460.25       349.22 o                         
   3   9  11       1642.73       1315.33       495.57 o                         
   5   9  11       4367.46       4474.39       654.70 o                         
   7   9  11       4065.19       4306.37       662.82 o                         
   9   9  11       4647.85       5538.14       839.96 o                         
  11   9  11       4054.79       4285.53       983.09 o                         
  13   9  11       2407.85       2140.44       767.08 o                         
  15   9  11        644.08        995.02       766.31 o                         
 -22  10  11        147.75        822.76       357.06 o                         
 -20  10  11       3909.63       4048.53       748.50 o                         
 -18  10  11      16193.93      16787.65      1362.30 o                         
 -16  10  11       7179.54       6790.99       967.07 o                         
 -14  10  11       1601.39       2037.39       518.60 o                         
 -12  10  11       3721.13       4137.59       663.94 o                         
 -10  10  11        807.01        511.00       415.64 o                         
  -8  10  11          0.89        252.74       363.50 o                         
  -6  10  11        775.89        805.02       415.47 o                         
  -4  10  11       3245.91       2527.48       556.13 o                         
  -2  10  11      11600.01      11212.65       886.95 o                         
   0  10  11        267.52        456.91       353.70 o                         
   2  10  11       4188.74       4599.30       749.48 o                         
   4  10  11       1853.06       1629.98       664.82 o                         
   6  10  11       7650.92       8641.25      1285.03 o                         
   8  10  11       3267.33       4448.08       759.64 o                         
  10  10  11       3610.91       3339.77       812.05 o                         
  12  10  11         80.75        155.14       390.33 o                         
  14  10  11       3423.38       4271.89      1334.15 o                         
 -21  11  11        496.84        989.51       380.93 o                         
 -19  11  11       1610.44       1932.66       548.86 o                         
 -17  11  11       1615.25       1386.31       468.80 o                         
 -15  11  11      13594.41      14356.27      1324.92 o                         
 -13  11  11       7981.41       7646.93       846.87 o                         
 -11  11  11       1325.32       1265.71       449.84 o                         
  -9  11  11      11818.80      11149.85       966.36 o                         
  -7  11  11         75.31         57.67       363.90 o                         
  -5  11  11        524.91        732.54       417.61 o                         
  -3  11  11        416.41        414.51       379.21 o                         
  -1  11  11       4133.07       4205.81       634.55 o                         
   1  11  11      10076.07      10913.71      1953.24 o                         
   3  11  11       2554.88       2420.99       809.34 o                         
   5  11  11       7833.07       8697.48      1329.81 o                         
   7  11  11       1213.87       1033.47       620.12 o                         
   9  11  11       3547.77       2841.80      1275.00 o                         
  11  11  11        904.59       1599.66       767.63 o                         
  13  11  11       1376.16       2325.23       918.79 o                         
 -20  12  11       4546.98       5548.67      1074.56 o                         
 -18  12  11        823.26       1155.77       421.88 o                         
 -16  12  11       3901.00       3250.94       699.89 o                         
 -14  12  11       6370.89       6679.58       959.86 o                         
 -12  12  11        725.89        983.03       434.03 o                         
 -10  12  11       7304.98       8030.42       883.69 o                         
  -8  12  11       5561.88       5774.71       786.75 o                         
  -6  12  11        362.63        446.70       398.78 o                         
  -4  12  11       8573.38       9748.76       918.56 o                         
  -2  12  11       2088.10       2044.27       640.43 o                         
   0  12  11       2223.37       2032.70       592.80 o                         
   2  12  11       6167.55       6568.01      1204.18 o                         
   4  12  11       9672.54      10126.26      2277.91 o                         
   6  12  11       1081.75       1698.45       644.15 o                         
   8  12  11        731.87        997.65       653.27 o                         
  10  12  11       6742.73       8593.55      1334.65 o                         
 -17  13  11         84.92        781.94       419.45 o                         
 -15  13  11        139.45        742.13       383.55 o                         
 -13  13  11       2032.83       2862.84       704.24 o                         
 -11  13  11       4120.24       3788.62       667.85 o                         
  -9  13  11       2340.22       1908.62       492.21 o                         
  -7  13  11      15090.36      14069.92      1106.60 o                         
  -5  13  11       1345.75       1198.25       553.51 o                         
  -3  13  11       3868.71       3901.67       801.74 o                         
  -1  13  11        280.19        893.03       459.03 o                         
   1  13  11       3167.91       2947.59       851.49 o                         
   3  13  11         32.39        469.07       496.38 o                         
   5  13  11         15.60        276.11       536.87 o                         
   7  13  11       1110.57       1215.85       728.19 o                         
   9  13  11        993.57       3050.79       979.25 o                         
 -16  14  11       1166.98       1486.62       751.85 o                         
 -14  14  11       1513.87       1842.51       460.50 o                         
 -12  14  11       4311.00       4571.29       667.73 o                         
 -10  14  11       3979.52       4464.74       810.25 o                         
  -8  14  11         42.75        490.89       452.49 o                         
  -6  14  11       1581.32       1551.68       562.12 o                         
  -4  14  11       1670.23       1379.93       551.84 o                         
  -2  14  11       1242.16       1708.65       573.28 o                         
   0  14  11      12093.53      11219.42      1643.69 o                         
   2  14  11       1356.47       1796.87       635.54 o                         
   4  14  11       2332.52       2789.39       693.02 o                         
 -11  15  11       2193.62       2706.62       552.18 o                         
  -9  15  11          1.61        356.46       338.74 o                         
  -7  15  11       3101.18       4181.34       749.15 o                         
  -5  15  11      10304.43      10189.40      1206.57 o                         
  -3  15  11        356.82       1071.87       461.11 o                         
  -1  15  11         48.75        439.27       419.52 o                         
   1  15  11        922.91       1225.60       497.26 o                         
 -10  16  11       1006.81       2833.91       821.52 o                         
  -8  16  11        618.40        998.97       705.85 o                         
  -6  16  11        949.01       1827.06       853.06 o                         
  -4  16  11         33.79       1345.98       893.81 o                         
 -28   0  12      12080.66      12576.46      2218.76 o                         
 -26   0  12       1053.31       1453.76       924.04 o                         
 -24   0  12        273.65        518.35       506.11 o                         
 -22   0  12       4656.09       5185.49       926.57 o                         
 -20   0  12       5139.92       6238.14      1449.82 o                         
 -18   0  12      79038.95      74139.84      1971.99 o                         
 -16   0  12       7986.33       9021.39       802.40 o                         
 -14   0  12        223.50        359.45       308.86 o                         
 -12   0  12       5456.36       5531.16       573.95 o                         
 -10   0  12     251617.33     256938.20      7241.86 o                         
  -8   0  12       2951.02       3589.02       434.34 o                         
  -6   0  12       5887.00       7504.75       537.72 o                         
  -4   0  12       1540.71        569.41       294.21 o                         
  -2   0  12       3792.74       3693.98       470.57 o                         
   0   0  12      13168.11      13358.55       722.27 o                         
   2   0  12       2161.37       2115.09       418.42 o                         
   4   0  12       1952.05       1634.74       397.03 o                         
   6   0  12        519.49        651.64       497.73 o                         
   8   0  12      58400.82      54148.78      2260.27 o                         
  10   0  12       4024.22       3350.55       875.96 o                         
  12   0  12       1365.62       2762.93      1035.77 o                         
  14   0  12       6150.10       6793.59      1230.24 o                         
  16   0  12      22944.48      22371.01      1830.59 o                         
  18   0  12         19.44        459.38      1014.08 o                         
 -29   1  12       1736.08       2487.10       609.91 o                         
 -27   1  12       2495.62       3135.58       648.16 o                         
 -25   1  12       2314.02       3003.32       656.89 o                         
 -23   1  12         95.15        166.36       411.14 o                         
 -21   1  12       6001.40       6257.62       626.91 o                         
 -19   1  12      26561.69      23852.88       979.72 o                         
 -17   1  12       4702.73       4636.99       523.22 o                         
 -15   1  12       7191.84       7087.71       492.86 o                         
 -13   1  12      36637.16      34474.16      1258.84 o                         
 -11   1  12       3507.55       4485.97       363.25 o                         
  -9   1  12      13746.30      13005.76       474.73 o                         
  -7   1  12        526.08        535.30       195.48 o                         
  -5   1  12       1601.34       1750.20       240.58 o                         
  -3   1  12       4257.13       5014.84       340.63 o                         
  -1   1  12      35319.38      35401.51       757.24 o                         
   1   1  12      20886.43      21156.97       625.18 o                         
   3   1  12      10192.60      11129.46       499.09 o                         
   5   1  12       2705.47       3111.80       408.97 o                         
   7   1  12       2351.29       3095.10       551.62 o                         
   9   1  12         30.27        -56.97       365.96 o                         
  11   1  12         15.25        466.74       385.97 o                         
  13   1  12        432.46        172.01       337.55 o                         
  15   1  12        953.83       1268.01       462.50 o                         
  17   1  12       1763.83       2231.97       535.40 o                         
 -28   2  12       2119.26       2329.34       678.26 o                         
 -26   2  12       1598.04       1576.13       501.10 o                         
 -24   2  12        145.98        600.96       383.80 o                         
 -22   2  12          8.04        839.67       357.27 o                         
 -20   2  12       1272.91       1363.15       398.05 o                         
 -18   2  12       1796.09       2358.92       380.80 o                         
 -16   2  12       8018.64       7955.48       516.41 o                         
 -14   2  12       1327.18       1212.07       257.15 o                         
 -12   2  12         25.26         63.13       173.13 o                         
 -10   2  12      28927.67      29164.13       827.61 o                         
  -8   2  12      34610.03      33465.95       853.57 o                         
  -6   2  12       5953.49       7759.14       490.11 o                         
  -4   2  12       7326.37       8137.89       567.69 o                         
  -2   2  12      71402.19      78596.76      2199.66 o                         
   0   2  12       2051.21       2161.82       289.22 o                         
   2   2  12        574.91        793.24       219.52 o                         
   4   2  12        495.41       1032.39       248.01 o                         
   6   2  12        228.94        407.00       271.37 o                         
   8   2  12      16396.36      16173.10       962.74 o                         
  10   2  12         43.95        235.03       379.09 o                         
  12   2  12       9646.08       8384.24       895.37 o                         
  14   2  12       4009.85       3826.89       761.33 o                         
  16   2  12       1679.67       1658.64       516.04 o                         
  18   2  12        182.90        459.43       357.85 o                         
 -27   3  12       5869.21       5603.41      1606.23 o                         
 -25   3  12       8803.02       9883.56      1427.67 o                         
 -23   3  12       1017.59       1310.76       617.47 o                         
 -21   3  12         23.29        215.12       288.98 o                         
 -19   3  12      21921.52      20963.77       874.96 o                         
 -17   3  12      10497.21      10693.28       651.17 o                         
 -15   3  12          9.65         65.34       197.44 o                         
 -13   3  12        102.16        334.27       189.77 o                         
 -11   3  12      23682.85      22435.89       654.96 o                         
  -9   3  12      12615.15      10546.43       553.27 o                         
  -7   3  12      29761.48      28932.45       812.11 o                         
  -5   3  12       8536.81       8900.32       519.99 o                         
  -3   3  12      24715.31      26029.34       784.28 o                         
  -1   3  12     119369.29     127943.98      3205.44 o                         
   1   3  12      21902.52      21139.39       737.13 o                         
   3   3  12        499.80        670.63       203.51 o                         
   5   3  12      26691.51      26601.96       909.66 o                         
   7   3  12      33410.16      33818.01      1330.77 o                         
   9   3  12       1423.06       1928.92       504.96 o                         
  11   3  12       1680.10       1885.29       499.47 o                         
  13   3  12       5212.64       6021.37       789.87 o                         
  15   3  12        238.10        265.62       367.85 o                         
  17   3  12      11304.57      12703.55      1157.91 o                         
 -28   4  12       3683.23       3777.67      1101.49 o                         
 -26   4  12         31.18        164.78       386.95 o                         
 -24   4  12       3411.22       3520.46       868.35 o                         
 -22   4  12        968.48       1588.74       467.77 o                         
 -20   4  12        161.66        421.20       379.28 o                         
 -18   4  12       3853.94       3734.76       575.03 o                         
 -16   4  12       5921.60       5725.19       654.75 o                         
 -14   4  12       2250.04       2183.35       460.85 o                         
 -12   4  12        503.65        503.70       251.30 o                         
 -10   4  12       5711.12       5097.92       437.25 o                         
  -8   4  12       3907.13       3718.86       399.91 o                         
  -6   4  12       3286.66       3905.75       407.11 o                         
  -4   4  12       2459.60       2567.39       365.57 o                         
  -2   4  12      24501.76      25901.08       811.95 o                         
   0   4  12      24892.92      25978.33       885.94 o                         
   2   4  12        371.02        525.39       243.66 o                         
   4   4  12        104.27        316.30       267.43 o                         
   6   4  12       5212.79       5436.88       563.65 o                         
   8   4  12       4702.40       4734.91       666.62 o                         
  10   4  12        666.90        907.31       415.61 o                         
  12   4  12          8.08          3.52       345.66 o                         
  14   4  12       1101.23        617.06       391.94 o                         
  16   4  12       4428.93       4687.33       699.90 o                         
  18   4  12          5.38        418.71       431.45 o                         
 -27   5  12       1694.87       2017.25       590.86 o                         
 -25   5  12       2528.45       3193.36       839.30 o                         
 -23   5  12       5905.17       5427.46      1056.62 o                         
 -21   5  12       4746.47       5385.42       840.50 o                         
 -19   5  12        357.64        430.80       388.71 o                         
 -17   5  12       5541.68       6454.07       708.08 o                         
 -15   5  12        535.85        570.79       355.90 o                         
 -13   5  12        723.14        798.83       366.93 o                         
 -11   5  12        121.48        189.63       290.94 o                         
  -9   5  12        361.54        472.49       297.47 o                         
  -7   5  12       9360.71       9312.20       535.73 o                         
  -5   5  12       3226.40       3467.35       407.60 o                         
  -3   5  12      32264.84      31741.62       905.25 o                         
  -1   5  12      37881.91      37070.09       991.37 o                         
   1   5  12       6083.40       7096.55       541.31 o                         
   3   5  12       9626.04      10638.67       630.58 o                         
   5   5  12      11020.68      11381.49       685.18 o                         
   7   5  12       3329.86       3227.33       490.66 o                         
   9   5  12       5471.74       6065.72       736.09 o                         
  11   5  12        187.55         68.81       332.16 o                         
  13   5  12       1112.17       1552.26       464.35 o                         
  15   5  12       1004.09       1757.31       479.17 o                         
  17   5  12        672.69       1311.53       494.79 o                         
 -26   6  12        564.07        858.39       465.22 o                         
 -24   6  12        411.15        132.09       477.00 o                         
 -22   6  12         17.52        416.24       455.32 o                         
 -20   6  12       2052.55       2528.99       648.77 o                         
 -18   6  12       3219.35       3868.82       722.09 o                         
 -16   6  12       5412.91       5737.32       699.18 o                         
 -14   6  12       3575.23       3385.78       565.31 o                         
 -12   6  12         41.63         24.22       319.39 o                         
 -10   6  12      53387.28      47541.57      2421.98 o                         
  -8   6  12      12400.45      11034.07       987.31 o                         
  -6   6  12        759.07        718.19       334.47 o                         
  -4   6  12      40335.14      37983.66       994.30 o                         
  -2   6  12      27731.19      26464.12       996.42 o                         
   0   6  12       7437.40       8247.33       590.49 o                         
   2   6  12      22191.37      22586.39       837.89 o                         
   4   6  12       3868.47       3177.27       563.95 o                         
   6   6  12       1329.55       1085.93       546.40 o                         
   8   6  12      16848.50      17002.56      1018.26 o                         
  10   6  12        374.17       1106.86       511.80 o                         
  12   6  12          3.35       -138.11       408.32 o                         
  14   6  12       4541.27       4218.76       800.23 o                         
  16   6  12       6106.97       7882.80      1021.56 o                         
 -25   7  12         21.34        736.41       489.47 o                         
 -23   7  12        591.34        911.04       517.98 o                         
 -21   7  12        673.79        550.18       464.16 o                         
 -19   7  12       3220.63       2667.15       715.63 o                         
 -17   7  12        223.51          3.20       389.48 o                         
 -15   7  12        264.14        559.47       369.68 o                         
 -13   7  12         25.26        257.33       336.27 o                         
 -11   7  12      15395.67      13955.85       890.30 o                         
  -9   7  12       4310.24       4631.98       624.62 o                         
  -7   7  12       8776.46       7258.19       701.38 o                         
  -5   7  12       1780.05       1111.44       380.76 o                         
  -3   7  12      33503.25      31999.39      1157.45 o                         
  -1   7  12      32273.28      30241.67      1304.50 o                         
   1   7  12        798.82       1111.94       332.43 o                         
   3   7  12       4538.71       3896.31       608.47 o                         
   5   7  12       1357.95       1337.48       462.26 o                         
   7   7  12      16695.74      15371.40       983.18 o                         
   9   7  12      15452.80      14912.96      1016.62 o                         
  11   7  12        971.72       1419.95       522.35 o                         
  13   7  12       4134.63       4342.06       803.92 o                         
  15   7  12        623.82        318.07       446.49 o                         
 -24   8  12         31.73       -180.15       368.13 o                         
 -22   8  12         92.52        780.84       442.84 o                         
 -20   8  12        384.86        436.38       404.79 o                         
 -18   8  12       2518.30       2816.75       680.95 o                         
 -16   8  12       4067.27       4164.68       665.35 o                         
 -14   8  12       2407.73       2175.48       506.97 o                         
 -12   8  12      21094.20      20031.73      1173.62 o                         
 -10   8  12       4814.17       4911.07       670.33 o                         
  -8   8  12       1941.91       1901.37       483.49 o                         
  -6   8  12       1616.67       1403.70       450.04 o                         
  -4   8  12      13449.27      13080.45       868.38 o                         
  -2   8  12       3440.70       3047.81       539.16 o                         
   0   8  12        122.50        142.42       295.02 o                         
   2   8  12         70.38       -287.67       287.67 o                         
   4   8  12       1416.73       1589.53       468.19 o                         
   6   8  12       6747.39       7011.05       782.14 o                         
   8   8  12       1234.84       1260.11       448.59 o                         
  10   8  12       8546.99       7713.89      1029.92 o                         
  12   8  12       3805.96       4003.31       966.80 o                         
  14   8  12       1981.85       2133.50       650.88 o                         
 -23   9  12         11.99        949.19       409.61 o                         
 -21   9  12       7687.70       7910.20      1046.14 o                         
 -19   9  12      23608.69      21541.79      1399.98 o                         
 -17   9  12        329.93        581.35       413.56 o                         
 -15   9  12         16.99        494.61       335.92 o                         
 -13   9  12      10294.62       9556.92       891.45 o                         
 -11   9  12       9704.94      10877.81       916.78 o                         
  -9   9  12       5987.20       6125.59       744.56 o                         
  -7   9  12       2108.86       1807.86       499.07 o                         
  -5   9  12       1269.28       1263.57       441.55 o                         
  -3   9  12       1545.31       1586.52       464.30 o                         
  -1   9  12       1360.51       1777.39       493.35 o                         
   1   9  12        643.19        505.87       376.65 o                         
   3   9  12        627.71        615.07       447.89 o                         
   5   9  12      16390.86      16800.73      1009.97 o                         
   7   9  12      11941.06      11200.23       964.70 o                         
   9   9  12          4.13        703.65       410.15 o                         
  11   9  12         15.09        798.93       529.76 o                         
  13   9  12        310.09         60.36       429.69 o                         
 -24  10  12       1867.83       2375.17       863.58 o                         
 -22  10  12       1383.43       1740.41       487.04 o                         
 -20  10  12       5271.24       5382.44       856.15 o                         
 -18  10  12       8721.25       8057.88      1057.59 o                         
 -16  10  12       2043.95       2724.14       651.33 o                         
 -14  10  12       8930.24       9122.26       911.47 o                         
 -12  10  12       1544.27       1423.24       488.86 o                         
 -10  10  12      12521.06      12452.03      1000.21 o                         
  -8  10  12       1582.44       1601.62       493.56 o                         
  -6  10  12       5120.94       5886.40       738.76 o                         
  -4  10  12       3418.61       2842.64       566.05 o                         
  -2  10  12        715.98        829.19       414.63 o                         
   0  10  12       4732.30       4475.27       651.91 o                         
   2  10  12         20.36        223.86       372.90 o                         
   4  10  12       7405.20       7341.35       941.86 o                         
   6  10  12        266.88        468.84       532.61 o                         
   8  10  12       7035.64       7312.06       954.51 o                         
  10  10  12        617.15       1035.94       589.74 o                         
  12  10  12         86.54        816.90       454.44 o                         
 -21  11  12       2053.87       2800.75       579.07 o                         
 -19  11  12         51.83        585.28       394.98 o                         
 -17  11  12       7532.30       7520.67      1022.34 o                         
 -15  11  12       5290.88       5187.50       879.57 o                         
 -13  11  12        169.48        207.03       354.63 o                         
 -11  11  12         88.30        519.41       396.99 o                         
  -9  11  12       2242.05       2286.13       561.52 o                         
  -7  11  12       4089.99       4075.20       661.19 o                         
  -5  11  12        811.78        694.80       405.28 o                         
  -3  11  12       1598.61       1712.79       459.12 o                         
  -1  11  12         84.28        413.71       340.10 o                         
   1  11  12      12079.69      11393.00      1471.88 o                         
   3  11  12       3281.64       2860.85       855.73 o                         
   5  11  12       6668.18       6229.71      1153.03 o                         
   7  11  12        331.87       1214.92       594.93 o                         
   9  11  12       1145.15       1834.82       655.13 o                         
  11  11  12         22.67        -26.29       686.13 o                         
 -20  12  12         16.86        607.33       459.07 o                         
 -18  12  12       1298.77       1034.64       412.54 o                         
 -16  12  12      10361.17      11223.33      1247.54 o                         
 -14  12  12         42.32         99.01       292.95 o                         
 -12  12  12        597.02       1201.12       445.74 o                         
 -10  12  12       8218.53       8634.29       927.14 o                         
  -8  12  12       2314.15       3197.28       609.08 o                         
  -6  12  12        627.80        970.70       416.50 o                         
  -4  12  12       6876.84       6054.49       780.17 o                         
  -2  12  12       4278.13       5349.72       841.96 o                         
   0  12  12         33.50        585.53       535.08 o                         
   2  12  12       1675.77       1582.62       675.62 o                         
   4  12  12       2881.24       4224.34       991.33 o                         
   6  12  12        785.99       1503.35       664.37 o                         
   8  12  12       3050.86       4252.82       971.99 o                         
  10  12  12        695.81       1869.12       692.70 o                         
 -17  13  12       1856.69       2422.28       548.18 o                         
 -15  13  12       3303.19       3709.13       702.78 o                         
 -13  13  12         65.43        347.54       342.42 o                         
 -11  13  12       1843.67       2482.49       566.86 o                         
  -9  13  12       2169.86       2521.78       562.56 o                         
  -7  13  12         15.01        159.98       361.64 o                         
  -5  13  12       9716.68       8503.77      1092.40 o                         
  -3  13  12         22.66        203.21       399.17 o                         
  -1  13  12        405.61        620.41       521.70 o                         
   1  13  12         12.98        335.80       471.86 o                         
   3  13  12      10452.92       9630.39      1459.83 o                         
   5  13  12         19.04        489.48       474.14 o                         
   7  13  12       1244.85       1288.14       670.36 o                         
   9  13  12        456.42       2373.86       767.63 o                         
 -16  14  12        725.02       -258.94       628.30 o                         
 -14  14  12       2327.35       2314.46       567.17 o                         
 -12  14  12        396.70        565.55       350.65 o                         
 -10  14  12        921.12       1047.76       379.98 o                         
  -8  14  12       6228.56       6577.35       986.47 o                         
  -6  14  12       2702.80       2977.71       726.10 o                         
  -4  14  12       1579.70       1844.01       568.40 o                         
  -2  14  12        296.12        820.21       431.54 o                         
   0  14  12        938.67       1285.24       597.22 o                         
   2  14  12        876.75       1286.82       663.13 o                         
   4  14  12        526.08        554.03       377.09 o                         
 -11  15  12        619.37        796.98       473.53 o                         
  -9  15  12        198.14        741.99       369.24 o                         
  -7  15  12       1831.00       2336.13       568.11 o                         
  -5  15  12        682.02        846.11       404.97 o                         
  -3  15  12       1005.01        935.42       406.84 o                         
  -1  15  12       6819.69       9080.65      1347.12 o                         
  -6  16  12       3834.38       4365.22      1247.39 o                         
  -4  16  12        478.85       1579.94       864.89 o                         
 -29   1  13       1830.40       2539.48       838.61 o                         
 -27   1  13          7.92        445.93       479.50 o                         
 -25   1  13       2165.76       2288.27       573.79 o                         
 -23   1  13        846.14        995.36       421.17 o                         
 -21   1  13       3459.29       3833.11       513.13 o                         
 -19   1  13      15980.71      16026.27       711.26 o                         
 -17   1  13      34587.07      32560.63      1570.72 o                         
 -15   1  13       5859.24       6052.78       476.41 o                         
 -13   1  13       6315.78       6310.49       442.74 o                         
 -11   1  13     138978.94     137650.80      2948.19 o                         
  -9   1  13      14439.60      15173.63       502.77 o                         
  -7   1  13        115.20         36.26       154.37 o                         
  -5   1  13      20393.04      20076.86       537.75 o                         
  -3   1  13       4797.12       5041.55       355.90 o                         
  -1   1  13         51.14        229.75       195.82 o                         
   1   1  13         21.28        188.64       175.33 o                         
   3   1  13       3313.47       3323.93       359.00 o                         
   5   1  13       1783.85       2155.06       378.05 o                         
   7   1  13      19558.37      19274.77      1000.19 o                         
   9   1  13       6384.72       6078.36       754.92 o                         
  11   1  13       5787.10       5676.11       738.13 o                         
  13   1  13       4749.78       4353.40       699.09 o                         
  15   1  13       8809.87      10001.64      1043.99 o                         
  17   1  13        715.13        268.80       298.21 o                         
 -28   2  13       4662.81       4970.83      1522.77 o                         
 -26   2  13       3189.90       3815.28       906.87 o                         
 -24   2  13        648.99       1045.16       510.50 o                         
 -22   2  13       2352.70       2785.46       492.64 o                         
 -20   2  13      15738.91      15913.23       794.01 o                         
 -18   2  13       2985.15       3690.72       437.77 o                         
 -16   2  13       4288.58       4093.80       431.76 o                         
 -14   2  13        209.73        264.86       206.09 o                         
 -12   2  13       6752.89       6956.06       525.51 o                         
 -10   2  13      27993.54      26323.36       808.22 o                         
  -8   2  13       9942.12      10181.85       524.06 o                         
  -6   2  13       3726.59       3948.22       400.23 o                         
  -4   2  13       1726.67       2108.98       230.93 o                         
  -2   2  13      42408.77      43356.66      1029.06 o                         
   0   2  13        604.58        832.53       221.79 o                         
   2   2  13        195.33        321.02       193.65 o                         
   4   2  13       8542.72       9101.43       586.15 o                         
   6   2  13      23895.76      22964.29      1042.27 o                         
   8   2  13       9499.11       9955.27       870.99 o                         
  10   2  13         60.71        262.72       358.55 o                         
  12   2  13       1865.12       2076.61       514.49 o                         
  14   2  13         16.60        333.66       379.50 o                         
  16   2  13      11903.14      11885.06      1125.24 o                         
  18   2  13          9.45         65.72       533.66 o                         
 -29   3  13       2352.18       2856.25       866.21 o                         
 -27   3  13        298.58        803.12       941.13 o                         
 -25   3  13         77.33        337.90       452.21 o                         
 -23   3  13        140.60        365.87       464.85 o                         
 -21   3  13         53.18        302.68       352.69 o                         
 -19   3  13      14234.10      13991.69       890.26 o                         
 -17   3  13      12387.76      11736.80       806.91 o                         
 -15   3  13         36.79        -40.55       251.98 o                         
 -13   3  13         14.56         15.62       233.77 o                         
 -11   3  13        479.17        415.49       251.62 o                         
  -9   3  13      13319.77      12945.55       602.08 o                         
  -7   3  13       5334.94       5541.71       460.90 o                         
  -5   3  13       2213.23       2693.45       370.55 o                         
  -3   3  13          2.44        259.50       227.03 o                         
  -1   3  13        389.43        380.96       183.10 o                         
   1   3  13        802.39       1222.76       245.44 o                         
   3   3  13         79.28        -47.52       181.30 o                         
   5   3  13       1558.40       1602.55       379.72 o                         
   7   3  13        895.37        648.36       406.03 o                         
   9   3  13        694.76        796.30       396.69 o                         
  11   3  13          8.71        164.17       368.77 o                         
  13   3  13        288.29         84.00       349.42 o                         
  15   3  13       4269.56       4554.32       721.52 o                         
  17   3  13          5.08        795.85       364.71 o                         
 -28   4  13       6197.16       5811.56      1054.64 o                         
 -26   4  13       7223.70       8321.73      1335.65 o                         
 -24   4  13        714.72       1056.35       664.44 o                         
 -22   4  13        402.51        848.01       422.90 o                         
 -20   4  13       2515.42       2902.95       643.04 o                         
 -18   4  13        208.33          7.11       307.38 o                         
 -16   4  13          5.89       -223.94       303.19 o                         
 -14   4  13        424.34        181.54       320.10 o                         
 -12   4  13      10131.56       9808.77       587.05 o                         
 -10   4  13      13415.43      12738.30       612.21 o                         
  -8   4  13        206.69        337.44       231.29 o                         
  -6   4  13       4864.05       5234.46       470.49 o                         
  -4   4  13       7079.93       7885.95       541.54 o                         
  -2   4  13     100283.49     102692.41      1731.63 o                         
   0   4  13      30274.74      28903.10       889.40 o                         
   2   4  13        812.77       1005.24       300.02 o                         
   4   4  13      27977.80      28878.62       960.42 o                         
   6   4  13      18052.64      19212.00       935.77 o                         
   8   4  13       8750.70       8574.93       834.18 o                         
  10   4  13        370.02        363.36       391.23 o                         
  12   4  13       4643.30       5584.31       738.81 o                         
  14   4  13        330.86        816.73       399.24 o                         
  16   4  13      10920.28      10636.54      1059.92 o                         
 -27   5  13        769.31        770.84       413.90 o                         
 -25   5  13       2397.31       3531.23       859.30 o                         
 -23   5  13         32.87        161.05       359.65 o                         
 -21   5  13       3104.46       2977.83       662.73 o                         
 -19   5  13       8735.79       8898.95       990.89 o                         
 -17   5  13       3716.83       4233.90       629.38 o                         
 -15   5  13        464.62        326.80       349.51 o                         
 -13   5  13       5995.62       5097.44       633.91 o                         
 -11   5  13      28455.33      27482.12      1258.04 o                         
  -9   5  13         99.52        149.54       283.68 o                         
  -7   5  13        920.03       1138.66       302.16 o                         
  -5   5  13      25946.57      24864.06       821.67 o                         
  -3   5  13      76221.65      78567.85      1459.72 o                         
  -1   5  13      40357.30      38986.25      1659.10 o                         
   1   5  13      14502.63      14542.49       687.38 o                         
   3   5  13       2759.86       3155.69       543.33 o                         
   5   5  13          7.21        -94.99       336.39 o                         
   7   5  13      51907.26      48483.77      1558.54 o                         
   9   5  13        885.77       1048.71       538.36 o                         
  11   5  13       1397.61       1063.39       537.98 o                         
  13   5  13      11359.34      11789.60      1271.64 o                         
  15   5  13       8337.15       8215.96      1097.50 o                         
  17   5  13       1357.14       1466.90       757.11 o                         
 -26   6  13        170.74        689.77       425.29 o                         
 -24   6  13       1226.22        877.55       561.50 o                         
 -22   6  13       5343.86       5732.90      1123.23 o                         
 -20   6  13       6891.16       7074.84       952.97 o                         
 -18   6  13       1716.51       1771.57       462.25 o                         
 -16   6  13        682.59        632.08       388.86 o                         
 -14   6  13         11.10         48.40       325.27 o                         
 -12   6  13      17741.93      15929.54       898.56 o                         
 -10   6  13       2676.35       1493.61       442.82 o                         
  -8   6  13        371.16        470.89       333.80 o                         
  -6   6  13      18472.17      17001.65       992.59 o                         
  -4   6  13       2247.35       1959.79       364.23 o                         
  -2   6  13       1544.39       1882.78       367.38 o                         
   0   6  13       6857.66       7621.31       606.44 o                         
   2   6  13      28929.29      27056.85      1115.59 o                         
   4   6  13        812.62        855.07       410.24 o                         
   6   6  13        492.45        555.44       442.71 o                         
   8   6  13       3442.46       3524.64       738.52 o                         
  10   6  13          0.06       -212.94       407.87 o                         
  12   6  13         47.74         76.95       499.28 o                         
  14   6  13        454.67        668.80       428.80 o                         
  16   6  13        934.48        577.03       708.48 o                         
 -25   7  13        245.73       1027.46       433.30 o                         
 -23   7  13       1883.67       1540.61       519.15 o                         
 -21   7  13       1051.90       1732.17       553.92 o                         
 -19   7  13      13334.19      13552.51      1370.75 o                         
 -17   7  13      10520.07      10081.23       891.52 o                         
 -15   7  13       2271.73       2060.80       498.48 o                         
 -13   7  13      13423.41      12816.43       934.28 o                         
 -11   7  13      31459.21      28532.72      1391.86 o                         
  -9   7  13      13442.83      12848.17       890.28 o                         
  -7   7  13        313.86        592.27       361.05 o                         
  -5   7  13       2169.88       2244.86       485.07 o                         
  -3   7  13         31.60        160.21       298.93 o                         
  -1   7  13        621.39        586.24       309.11 o                         
   1   7  13      23716.55      21997.41       877.70 o                         
   3   7  13       1459.78        812.42       420.44 o                         
   5   7  13       6756.27       6380.88       750.31 o                         
   7   7  13      18917.51      16633.70      1066.89 o                         
   9   7  13       5569.84       5831.17       904.24 o                         
  11   7  13        528.10        618.88       452.41 o                         
  13   7  13       6835.91       6950.91       993.21 o                         
  15   7  13       1578.59       2304.19      1151.44 o                         
 -24   8  13        454.41        605.26       438.84 o                         
 -22   8  13         29.92        665.44       424.85 o                         
 -20   8  13      19741.01      18604.77      1335.50 o                         
 -18   8  13       2685.36       2605.81       633.30 o                         
 -16   8  13      10024.47       9645.83       892.79 o                         
 -14   8  13      10029.22       9251.87       861.39 o                         
 -12   8  13       3388.98       2777.81       585.14 o                         
 -10   8  13       7533.17       6935.34       768.95 o                         
  -8   8  13      10356.29       9981.55       842.44 o                         
  -6   8  13         76.61         39.56       329.14 o                         
  -4   8  13        210.40        147.25       343.18 o                         
  -2   8  13      31480.11      28367.41      1312.89 o                         
   0   8  13       2494.04       1958.77       460.82 o                         
   2   8  13       2629.62       3063.73       546.87 o                         
   4   8  13       4025.89       3490.63       594.66 o                         
   6   8  13      13154.39      12169.09       977.52 o                         
   8   8  13        354.04        292.08       366.90 o                         
  10   8  13         55.82        182.41       384.01 o                         
  12   8  13       1769.46       1649.91       635.86 o                         
  14   8  13        569.63        626.98       674.30 o                         
 -23   9  13         66.30        619.05       346.62 o                         
 -21   9  13       3862.05       4119.07       743.80 o                         
 -19   9  13        754.10       1074.00       463.14 o                         
 -17   9  13       2296.24       2673.99       649.97 o                         
 -15   9  13       4596.77       4013.90       649.39 o                         
 -13   9  13      21097.26      20205.00      1106.77 o                         
 -11   9  13       3084.35       3091.85       600.70 o                         
  -9   9  13       6050.59       5782.83       746.30 o                         
  -7   9  13       5916.33       6310.49       750.82 o                         
  -5   9  13        552.00        678.97       409.76 o                         
  -3   9  13         95.96         97.96       338.10 o                         
  -1   9  13       1464.91       1810.03       495.49 o                         
   1   9  13         85.32        316.33       434.90 o                         
   3   9  13        257.30        500.99       429.14 o                         
   5   9  13        148.91        186.01       339.63 o                         
   7   9  13          3.02        430.54       356.29 o                         
   9   9  13       5136.95       5114.28       821.45 o                         
  11   9  13       1025.20       1914.10       724.10 o                         
  13   9  13       1421.41       1782.37       998.97 o                         
 -24  10  13         30.19        128.81       541.54 o                         
 -22  10  13       1090.89       2113.88       546.69 o                         
 -20  10  13       3989.69       5284.37       832.34 o                         
 -18  10  13       4017.00       3504.35       731.68 o                         
 -16  10  13        106.33        -61.18       367.09 o                         
 -14  10  13       1436.16       1209.59       439.29 o                         
 -12  10  13         83.29         81.86       338.16 o                         
 -10  10  13       1930.46       1950.97       538.78 o                         
  -8  10  13        305.07        494.97       396.93 o                         
  -6  10  13        132.94        472.72       389.99 o                         
  -4  10  13       6127.30       6218.73       771.97 o                         
  -2  10  13        230.56        390.47       367.56 o                         
   0  10  13       2836.50       3149.85       658.35 o                         
   2  10  13         33.92        201.15       422.58 o                         
   4  10  13       7955.25       9113.84      1066.61 o                         
   6  10  13       1302.02        808.21       604.57 o                         
   8  10  13       1510.87       1631.64       627.57 o                         
  10  10  13        224.31        375.76       438.33 o                         
  12  10  13        123.00       -249.74       722.94 o                         
 -21  11  13         11.49        664.72       345.31 o                         
 -19  11  13       2820.95       3657.73       705.61 o                         
 -17  11  13       5355.35       6355.29       958.88 o                         
 -15  11  13       3484.15       4159.64       644.76 o                         
 -13  11  13       4148.92       4115.32       680.14 o                         
 -11  11  13       4529.35       4829.12       719.86 o                         
  -9  11  13       2266.03       2373.47       547.98 o                         
  -7  11  13       1658.58       1893.40       522.29 o                         
  -5  11  13       1307.08       1743.92       478.56 o                         
  -3  11  13       3529.42       3869.05       644.07 o                         
  -1  11  13       6593.91       7922.09       837.55 o                         
   1  11  13        703.55       1150.78       474.93 o                         
   3  11  13        323.74        296.40       511.19 o                         
   5  11  13         50.51        144.74       451.06 o                         
   7  11  13       5063.95       5363.23      1055.87 o                         
   9  11  13        263.48       -163.71       364.37 o                         
 -20  12  13       1016.62       1259.22       632.24 o                         
 -18  12  13       3978.18       4769.24       984.08 o                         
 -16  12  13        110.56         12.75       343.56 o                         
 -14  12  13        240.90        616.91       382.67 o                         
 -12  12  13       3271.66       3325.45       586.99 o                         
 -10  12  13       3942.48       4509.97       706.19 o                         
  -8  12  13       1255.04       1742.47       518.00 o                         
  -6  12  13       4715.26       4534.11       711.51 o                         
  -4  12  13       2414.23       1905.71       525.67 o                         
  -2  12  13         61.29        537.46       432.75 o                         
   0  12  13       2291.55       1952.03       719.14 o                         
   2  12  13       5731.16       5165.47      1086.28 o                         
   4  12  13        360.96        184.99       483.65 o                         
   6  12  13       1057.36       1236.36       580.17 o                         
   8  12  13       1395.33       1315.29       519.04 o                         
 -17  13  13       2604.42       3013.59       589.19 o                         
 -15  13  13       2237.94       2545.01       584.74 o                         
 -13  13  13       1626.10       1678.16       490.81 o                         
 -11  13  13       3830.74       4456.62       698.52 o                         
  -9  13  13       7824.92       7449.48       882.34 o                         
  -7  13  13        465.71        629.97       384.01 o                         
  -5  13  13       2696.06       3310.27       724.07 o                         
  -3  13  13        121.78        822.33       497.13 o                         
  -1  13  13        917.94       1311.12       647.12 o                         
   1  13  13       3739.87       3838.54       974.66 o                         
   3  13  13        974.63        736.98       470.23 o                         
   5  13  13       7177.10       7633.73      1257.43 o                         
   7  13  13        864.42       2879.91      1102.81 o                         
 -16  14  13       1126.65       1236.88       850.44 o                         
 -14  14  13       2734.13       3174.39       614.58 o                         
 -12  14  13        278.45        710.00       387.89 o                         
 -10  14  13        620.78        689.76       342.62 o                         
  -8  14  13       3927.62       4418.22       783.11 o                         
  -6  14  13       4431.66       5563.21       887.60 o                         
  -4  14  13         41.59        488.66       422.46 o                         
  -2  14  13      10920.62      11269.98      2289.08 o                         
   0  14  13          0.07         93.86       374.24 o                         
   2  14  13       2871.04       3623.61       819.27 o                         
 -11  15  13        334.51       1744.25       762.37 o                         
  -9  15  13       3550.58       3352.23       574.91 o                         
  -7  15  13       3808.22       5094.43       867.72 o                         
  -5  15  13       1460.50       1789.47       474.74 o                         
  -3  15  13       2193.87       2644.06       754.48 o                         
 -26   0  14       3867.62       2849.68      1051.54 o                         
 -24   0  14        183.88        926.31       476.62 o                         
 -22   0  14       2495.03       2501.27       825.46 o                         
 -20   0  14      61286.25      59742.58      3831.67 o                         
 -18   0  14       9641.28       9663.90       873.26 o                         
 -16   0  14       1068.85        564.13       387.54 o                         
 -14   0  14      53990.64      50716.73      1754.35 o                         
 -12   0  14     285222.00     294779.25      6817.74 o                         
 -10   0  14        701.07        930.80       311.42 o                         
  -8   0  14        509.34        730.53       282.71 o                         
  -6   0  14        115.35        380.32       260.81 o                         
  -4   0  14      10596.07      10559.86       630.04 o                         
  -2   0  14       4389.36       5100.01       542.07 o                         
   0   0  14       9934.25      11561.62       723.62 o                         
   2   0  14       1743.76       1602.45       416.08 o                         
   4   0  14        331.69        784.77       324.69 o                         
   6   0  14      23338.59      22481.37      1498.02 o                         
   8   0  14        130.77        108.20       501.12 o                         
  10   0  14       1355.14        881.07       588.28 o                         
  12   0  14       7348.16       5657.70      1135.66 o                         
  14   0  14      19636.11      18133.94      1715.22 o                         
  16   0  14       3778.47       4147.05       910.93 o                         
 -29   1  14       2576.70       4097.08       813.63 o                         
 -27   1  14         32.89        272.40       465.68 o                         
 -25   1  14       1172.65       2590.01       799.20 o                         
 -23   1  14        470.41        925.58       451.02 o                         
 -21   1  14       4087.53       4511.15       488.16 o                         
 -19   1  14        261.68        541.85       269.55 o                         
 -17   1  14       8576.83       8663.55       583.78 o                         
 -15   1  14         12.75        -48.43       210.50 o                         
 -13   1  14       3245.45       3675.32       375.07 o                         
 -11   1  14       7612.18       8422.63       436.15 o                         
  -9   1  14      42653.77      43102.55      1150.06 o                         
  -7   1  14       1486.75       1686.64       219.93 o                         
  -5   1  14        383.69        476.64       172.49 o                         
  -3   1  14      26688.68      28089.87       692.98 o                         
  -1   1  14       2624.39       3543.54       348.83 o                         
   1   1  14        243.03        433.38       209.59 o                         
   3   1  14         20.42        262.77       207.44 o                         
   5   1  14       9174.79       8102.07       746.11 o                         
   7   1  14      16279.84      14697.22       970.33 o                         
   9   1  14       1425.71       1225.83       460.78 o                         
  11   1  14       3006.73       2735.48       566.08 o                         
  13   1  14       1321.42       1307.30       437.85 o                         
  15   1  14       4439.47       5126.69       739.68 o                         
  17   1  14        467.02        709.46       425.55 o                         
 -28   2  14        230.26       1156.71       521.39 o                         
 -26   2  14       1094.44       1635.15       987.14 o                         
 -24   2  14        602.12        648.73       472.73 o                         
 -22   2  14       8080.49       8200.19       942.09 o                         
 -20   2  14       6777.75       7387.14       734.05 o                         
 -18   2  14        730.38        797.62       337.26 o                         
 -16   2  14       7262.61       6881.07       598.43 o                         
 -14   2  14      48898.16      45155.80      2635.31 o                         
 -12   2  14      21421.78      20307.56       759.40 o                         
 -10   2  14       1127.23       1249.37       299.29 o                         
  -8   2  14          2.90        -98.52       202.90 o                         
  -6   2  14       9415.45      10021.40       552.59 o                         
  -4   2  14         36.19         74.38       232.53 o                         
  -2   2  14       6148.31       5983.39       375.37 o                         
   0   2  14       6039.61       6475.12       430.20 o                         
   2   2  14      14538.47      14384.61       586.70 o                         
   4   2  14         59.95        352.60       265.44 o                         
   6   2  14       2781.69       3252.67       558.77 o                         
   8   2  14       1237.99       1496.61       463.76 o                         
  10   2  14       3130.98       3372.52       610.66 o                         
  12   2  14       5609.51       6103.58       808.07 o                         
  14   2  14       2636.53       2711.91       605.08 o                         
  16   2  14        416.21        486.13       331.69 o                         
 -29   3  14       7438.98       7342.72      1468.22 o                         
 -27   3  14       5830.05       6406.36      1162.30 o                         
 -25   3  14        162.14        520.73       455.29 o                         
 -23   3  14       1090.91       1614.53       522.20 o                         
 -21   3  14      19007.74      19312.51      1222.12 o                         
 -19   3  14         88.81        554.79       330.63 o                         
 -17   3  14       2202.12       2694.10       527.93 o                         
 -15   3  14        907.30        696.01       322.09 o                         
 -13   3  14        123.86         28.64       229.26 o                         
 -11   3  14      38280.33      35820.07      1195.92 o                         
  -9   3  14       2036.21       2254.77       360.56 o                         
  -7   3  14       2186.51       2416.60       361.37 o                         
  -5   3  14      24432.76      24757.69       804.43 o                         
  -3   3  14     108721.06     111148.05      1880.82 o                         
  -1   3  14      15874.93      16318.82       692.20 o                         
   1   3  14       3527.59       3973.25       451.29 o                         
   3   3  14      23165.52      23415.09       853.34 o                         
   5   3  14       9040.90       9298.88       710.76 o                         
   7   3  14      12504.70      12697.75      1029.28 o                         
   9   3  14       1871.16       2216.38       506.86 o                         
  11   3  14       2495.33       2724.55       575.25 o                         
  13   3  14       3314.74       3076.32       592.61 o                         
  15   3  14      13956.54      13585.28      1173.85 o                         
  17   3  14         45.37        913.53       558.63 o                         
 -28   4  14        283.17       1171.46       469.31 o                         
 -26   4  14         39.07        624.24       535.24 o                         
 -24   4  14        528.11        796.89       547.13 o                         
 -22   4  14       1258.52       1880.52       554.61 o                         
 -20   4  14        575.68        533.60       414.53 o                         
 -18   4  14       3827.25       4190.30       616.32 o                         
 -16   4  14        126.59         43.44       303.51 o                         
 -14   4  14       2522.74       2274.93       484.73 o                         
 -12   4  14        810.48        999.35       376.93 o                         
 -10   4  14       2643.68       2281.95       370.79 o                         
  -8   4  14         48.32        -21.02       201.95 o                         
  -6   4  14       6751.13       6715.47       523.62 o                         
  -4   4  14      26393.66      26140.81       856.73 o                         
  -2   4  14      33148.79      31649.91      1368.82 o                         
   0   4  14        464.97        426.19       255.76 o                         
   2   4  14       1526.20       1907.00       387.75 o                         
   4   4  14       1149.38       1126.00       423.10 o                         
   6   4  14      38427.78      37104.43      1353.21 o                         
   8   4  14        330.78        119.07       414.52 o                         
  10   4  14        128.22         10.92       411.78 o                         
  12   4  14       2286.32       2872.26       701.31 o                         
  14   4  14        833.84       1707.18       523.05 o                         
  16   4  14         12.25        187.72       628.95 o                         
 -27   5  14       1505.08       2133.51       581.36 o                         
 -25   5  14       1136.28        758.03       534.97 o                         
 -23   5  14       1721.34       2000.00       555.17 o                         
 -21   5  14       4596.41       4889.21       810.16 o                         
 -19   5  14        866.20        629.66       364.49 o                         
 -17   5  14       1829.78       2336.64       513.92 o                         
 -15   5  14         47.40         -5.70       311.69 o                         
 -13   5  14       8084.95       7734.44       740.70 o                         
 -11   5  14        357.22        240.21       316.18 o                         
  -9   5  14       7443.26       7304.77       684.76 o                         
  -7   5  14       7616.45       7726.39       558.40 o                         
  -5   5  14      24318.32      24756.76       852.51 o                         
  -3   5  14      19725.24      18526.98       764.03 o                         
  -1   5  14      10293.98      10193.75       644.03 o                         
   1   5  14       1513.48       1395.46       345.93 o                         
   3   5  14       4091.22       4758.05       645.41 o                         
   5   5  14        684.29        495.46       382.45 o                         
   7   5  14       1530.46       1738.43       615.10 o                         
   9   5  14       4258.51       3899.62       778.92 o                         
  11   5  14          7.24        338.04       429.83 o                         
  13   5  14       3268.38       3794.05       757.68 o                         
  15   5  14        162.50        446.59       393.18 o                         
 -26   6  14       4133.82       3301.14       801.18 o                         
 -24   6  14       1056.88       1471.42       480.12 o                         
 -22   6  14        255.41        428.68       410.05 o                         
 -20   6  14      10057.56      10849.79      1454.77 o                         
 -18   6  14      12509.80      12214.03       921.05 o                         
 -16   6  14        736.44       1119.66       418.39 o                         
 -14   6  14         63.96         60.97       314.45 o                         
 -12   6  14      20159.91      20023.33      1012.35 o                         
 -10   6  14        517.10        622.13       380.45 o                         
  -8   6  14         37.18         11.26       313.68 o                         
  -6   6  14       5134.09       5222.45       617.54 o                         
  -4   6  14       6637.74       7049.04       574.31 o                         
  -2   6  14      12887.90      13340.58       713.85 o                         
   0   6  14      29222.43      27120.52       958.57 o                         
   2   6  14       2474.65       2767.59       527.47 o                         
   4   6  14       4312.38       4887.73       676.76 o                         
   6   6  14      33717.60      32138.58      1523.44 o                         
   8   6  14       1604.30       1670.42       606.00 o                         
  10   6  14        142.58        254.05       429.51 o                         
  12   6  14       7188.95       6834.78      1050.21 o                         
  14   6  14       4910.04       4971.03       816.36 o                         
 -25   7  14       1287.91       2135.09       640.76 o                         
 -23   7  14        494.61        991.76       448.08 o                         
 -21   7  14       8675.48       9705.79      1126.28 o                         
 -19   7  14        257.37        228.40       382.12 o                         
 -17   7  14       1399.11       1933.03       489.10 o                         
 -15   7  14      13425.30      13842.93      1004.27 o                         
 -13   7  14      12122.79      11782.73       925.24 o                         
 -11   7  14      25432.48      23509.99      1102.57 o                         
  -9   7  14        355.00        201.81       358.60 o                         
  -7   7  14       7681.39       7451.85       734.23 o                         
  -5   7  14        150.02        184.88       342.69 o                         
  -3   7  14      13220.05      12915.28       865.39 o                         
  -1   7  14       1666.71       2158.62       414.61 o                         
   1   7  14       3084.88       2585.92       533.01 o                         
   3   7  14        735.79       1105.49       430.13 o                         
   5   7  14       6791.83       6769.27       779.09 o                         
   7   7  14       1711.99       1917.39       507.48 o                         
   9   7  14       1415.33       2372.53       785.78 o                         
  11   7  14        947.91       1126.61       481.37 o                         
  13   7  14        343.79        508.96       457.53 o                         
 -24   8  14        186.94       1106.07       409.11 o                         
 -22   8  14       1286.05       1254.91       479.52 o                         
 -20   8  14        276.64        845.66       417.53 o                         
 -18   8  14      10085.05       8999.24      1079.39 o                         
 -16   8  14      12703.91      12674.41       967.99 o                         
 -14   8  14       4867.91       5444.05       724.38 o                         
 -12   8  14       1598.06       1194.44       476.97 o                         
 -10   8  14      25211.59      23602.79      1153.25 o                         
  -8   8  14         17.72         27.71       355.53 o                         
  -6   8  14        265.63        678.50       403.65 o                         
  -4   8  14        130.77        -62.70       330.84 o                         
  -2   8  14       1682.56       1208.84       439.38 o                         
   0   8  14       8015.15       8086.17       777.09 o                         
   2   8  14        286.25        168.24       345.30 o                         
   4   8  14         62.25        409.58       381.96 o                         
   6   8  14       2005.06       2537.40       538.01 o                         
   8   8  14       4054.59       3862.94       634.55 o                         
  10   8  14        331.36        878.89       472.23 o                         
  12   8  14       4204.53       4160.65       944.72 o                         
 -25   9  14         66.88        774.20       531.03 o                         
 -23   9  14       1002.53       1258.73       417.20 o                         
 -21   9  14       5819.87       5069.95       858.19 o                         
 -19   9  14         86.80        579.07       401.04 o                         
 -17   9  14       1234.47       1297.00       414.44 o                         
 -15   9  14       5955.67       5590.20       744.00 o                         
 -13   9  14       4376.04       4502.99       690.29 o                         
 -11   9  14      37702.07      36074.94      1439.78 o                         
  -9   9  14      10501.87       9635.39       886.33 o                         
  -7   9  14        382.83        610.25       406.63 o                         
  -5   9  14       8190.73       8149.21       830.68 o                         
  -3   9  14       3552.87       3273.34       594.29 o                         
  -1   9  14       1372.18       1456.56       455.86 o                         
   1   9  14        436.25        522.78       448.65 o                         
   3   9  14      11170.62      10110.25      1081.66 o                         
   5   9  14       2724.81       3502.35       710.49 o                         
   7   9  14        996.95       1489.70       428.63 o                         
   9   9  14        475.74        747.82       542.12 o                         
  11   9  14        264.26        556.10       483.20 o                         
  13   9  14        460.75       1940.10      1042.34 o                         
 -24  10  14        343.82        629.61       533.66 o                         
 -22  10  14         23.56        279.96       352.68 o                         
 -20  10  14       6616.61       7293.34      1029.09 o                         
 -18  10  14         80.65        462.62       383.58 o                         
 -16  10  14       3127.04       3279.32       593.59 o                         
 -14  10  14        194.64        259.50       342.71 o                         
 -12  10  14       7521.79       6121.43       793.91 o                         
 -10  10  14       3511.58       3732.80       663.41 o                         
  -8  10  14       5324.07       5213.67       745.01 o                         
  -6  10  14       1429.77       1077.02       441.54 o                         
  -4  10  14       1524.96       1673.12       496.13 o                         
  -2  10  14       3689.58       3834.76       614.79 o                         
   0  10  14         61.60        128.81       370.48 o                         
   2  10  14       5999.13       5599.14       856.97 o                         
   4  10  14        959.78        792.16       453.14 o                         
   6  10  14       5535.95       6248.01      1156.65 o                         
   8  10  14       1866.57       1643.02       581.39 o                         
  10  10  14       2998.80       3455.39       844.52 o                         
  12  10  14        917.73       1427.47       825.46 o                         
 -21  11  14         20.82        632.68       333.47 o                         
 -19  11  14       1183.83       1226.56       466.05 o                         
 -17  11  14        260.76         52.36       356.93 o                         
 -15  11  14         65.52        184.98       328.34 o                         
 -13  11  14       3283.46       3185.10       600.03 o                         
 -11  11  14       5317.35       5190.67       758.08 o                         
  -9  11  14       1368.18       1620.71       496.77 o                         
  -7  11  14       3310.42       3056.81       613.85 o                         
  -5  11  14      14953.60      16160.16      1134.84 o                         
  -3  11  14         22.21       -103.13       332.03 o                         
  -1  11  14       9040.92       7921.20      1008.20 o                         
   1  11  14       2543.66       3691.40       736.10 o                         
   3  11  14       1451.68       1634.64       678.25 o                         
   5  11  14        759.36       1072.77       741.34 o                         
   7  11  14       1408.56       2104.11       679.87 o                         
   9  11  14        487.24       1330.05       666.42 o                         
 -18  12  14       2820.93       3012.40       611.26 o                         
 -16  12  14        118.84        419.34       404.68 o                         
 -14  12  14       2153.38       2795.24       551.41 o                         
 -12  12  14       1670.08       2147.24       521.36 o                         
 -10  12  14         11.36        276.96       342.01 o                         
  -8  12  14         51.47        196.99       363.73 o                         
  -6  12  14      10461.50      11421.51      1029.38 o                         
  -4  12  14       1317.24       1226.57       451.14 o                         
  -2  12  14       1051.97       1209.29       430.29 o                         
   0  12  14       3119.30       2753.66       826.58 o                         
   2  12  14        817.31        140.14       454.86 o                         
   4  12  14       3743.46       4479.02      1025.20 o                         
   6  12  14       5592.67       7364.31      1225.86 o                         
   8  12  14        576.94        306.26       653.27 o                         
 -17  13  14        499.10        159.05       778.14 o                         
 -15  13  14         14.16        404.82       371.89 o                         
 -13  13  14       4602.18       5125.58       723.41 o                         
 -11  13  14         70.55        -14.50       327.46 o                         
  -9  13  14         16.92        474.77       354.16 o                         
  -7  13  14       7203.60       6806.70       842.63 o                         
  -5  13  14        413.67        687.39       422.40 o                         
  -3  13  14       4744.52       4748.30       833.38 o                         
  -1  13  14        400.47        536.82       460.05 o                         
   1  13  14      10384.29      10591.01      1646.98 o                         
   3  13  14       4033.93       4341.44       927.84 o                         
   5  13  14       1194.07       1451.13       835.98 o                         
 -16  14  14        230.70       1704.81       972.68 o                         
 -14  14  14       1384.33       1334.15       821.52 o                         
 -12  14  14        234.79        785.15       336.16 o                         
 -10  14  14        428.49        360.14       315.86 o                         
  -8  14  14       4801.14       4273.17       782.98 o                         
  -6  14  14        216.57        585.93       399.77 o                         
  -4  14  14       1977.42       1946.40       535.09 o                         
  -2  14  14       1171.53       2019.26       636.88 o                         
   0  14  14        717.82        865.64       512.94 o                         
 -11  15  14         27.78        947.70       602.01 o                         
  -9  15  14       5337.00       6057.84      1057.74 o                         
  -7  15  14          7.79         12.40       620.41 o                         
  -5  15  14       1438.24       1485.30       851.75 o                         
 -25   1  15        147.02       1059.10       563.78 o                         
 -23   1  15        198.15        128.99       400.73 o                         
 -21   1  15      35381.98      33276.25      1358.58 o                         
 -19   1  15      23563.61      22417.26      1793.51 o                         
 -17   1  15        617.29        901.70       338.62 o                         
 -15   1  15       3500.30       3479.14       472.31 o                         
 -13   1  15      85122.33      82050.98      1635.92 o                         
 -11   1  15       2591.31       2895.62       394.61 o                         
  -9   1  15         23.57         29.47       196.56 o                         
  -7   1  15        304.27        182.38       198.55 o                         
  -5   1  15       1644.12       1704.99       311.36 o                         
  -3   1  15       8128.15       8561.26       441.11 o                         
  -1   1  15      10356.64      10252.94       497.28 o                         
   1   1  15       1841.78       2133.13       317.82 o                         
   3   1  15       1876.31       2003.53       324.16 o                         
   5   1  15      20366.80      19202.43       978.05 o                         
   7   1  15       1884.75       2086.79       505.80 o                         
   9   1  15       1667.49       1006.23       434.14 o                         
  11   1  15       4095.42       5012.68       733.65 o                         
  13   1  15       4611.63       4372.33       730.90 o                         
  15   1  15       3457.47       3149.22       552.30 o                         
 -28   2  15       2951.65       3784.05       788.97 o                         
 -26   2  15       1079.84       1078.17       571.71 o                         
 -24   2  15         30.37       -108.14       428.20 o                         
 -22   2  15       6165.76       8314.72       965.59 o                         
 -20   2  15        184.80        613.34       351.17 o                         
 -18   2  15       5082.29       5203.30       579.54 o                         
 -16   2  15        103.84        200.96       289.74 o                         
 -14   2  15       4379.22       4416.89       500.75 o                         
 -12   2  15      47972.48      47522.96      1140.76 o                         
 -10   2  15      27612.30      26717.04       853.41 o                         
  -8   2  15        268.40        386.47       240.51 o                         
  -6   2  15       6828.10       7416.10       522.93 o                         
  -4   2  15      61203.99      61821.54      1403.34 o                         
  -2   2  15        257.82        208.20       230.06 o                         
   0   2  15       1057.74       1395.46       318.27 o                         
   2   2  15      24186.88      24211.31       863.71 o                         
   4   2  15       7022.45       7375.74       613.43 o                         
   6   2  15      32861.25      32839.86      1285.46 o                         
   8   2  15         46.87        133.29       354.15 o                         
  10   2  15        386.08        775.25       390.69 o                         
  12   2  15       1921.26       2015.17       488.96 o                         
  14   2  15      18888.80      18007.83      1461.89 o                         
  16   2  15         79.89        341.38       638.81 o                         
 -29   3  15       1043.81       1884.89       730.82 o                         
 -27   3  15        772.64       1162.23       598.84 o                         
 -25   3  15        258.31       1092.92       747.25 o                         
 -23   3  15       3338.19       3093.39       631.16 o                         
 -21   3  15       1817.12       2330.35       597.33 o                         
 -19   3  15        713.22       1119.62       392.16 o                         
 -17   3  15       2014.11       1929.42       550.38 o                         
 -15   3  15       8109.37       8132.86       739.08 o                         
 -13   3  15       4666.00       4709.16       502.48 o                         
 -11   3  15       1526.99       1766.30       351.25 o                         
  -9   3  15       7298.60       7336.58       546.67 o                         
  -7   3  15        646.61        725.05       266.68 o                         
  -5   3  15       8383.66       7800.99       559.15 o                         
  -3   3  15      17522.46      17021.95       713.14 o                         
  -1   3  15       5679.28       6105.46       534.68 o                         
   1   3  15       6454.89       6055.23       597.17 o                         
   3   3  15       8467.85       8420.14       758.88 o                         
   5   3  15         11.94        274.42       338.41 o                         
   7   3  15      19102.64      16885.17      1217.30 o                         
   9   3  15        372.27        646.78       463.93 o                         
  11   3  15        200.36        524.34       460.94 o                         
  13   3  15        108.11        229.75       399.53 o                         
  15   3  15        264.35       1190.54       576.79 o                         
 -28   4  15       2413.05       3730.95       691.57 o                         
 -26   4  15         63.29        482.97       650.64 o                         
 -24   4  15       3070.27       3542.63       645.19 o                         
 -22   4  15       3583.94       4783.41       782.64 o                         
 -20   4  15          2.40        139.71       293.96 o                         
 -18   4  15         27.51        424.63       351.34 o                         
 -16   4  15       4730.09       4739.15       645.43 o                         
 -14   4  15         23.65        174.36       334.45 o                         
 -12   4  15      25100.93      24608.03      1036.01 o                         
 -10   4  15       1099.75       1073.98       316.62 o                         
  -8   4  15       2348.36       2093.21       365.39 o                         
  -6   4  15      27498.34      26876.39       885.95 o                         
  -4   4  15      76550.02      78875.15      1648.79 o                         
  -2   4  15      23126.26      21588.81       825.03 o                         
   0   4  15       1498.64       1240.28       335.37 o                         
   2   4  15      14081.82      13388.43       848.28 o                         
   4   4  15       2145.48       2119.11       505.94 o                         
   6   4  15       7073.45       6568.22       923.99 o                         
   8   4  15       1811.76       1428.83       552.92 o                         
  10   4  15        755.35        446.87       484.35 o                         
  12   4  15       2095.92       2224.21       641.86 o                         
  14   4  15      11746.43      11485.71      1285.37 o                         
 -27   5  15       2018.52       2924.92       686.58 o                         
 -25   5  15          6.76        109.33       400.35 o                         
 -23   5  15        767.53       1920.10       531.21 o                         
 -21   5  15      20504.87      20122.16      1520.16 o                         
 -19   5  15        505.18        761.36       367.36 o                         
 -17   5  15        403.22          9.04       324.75 o                         
 -15   5  15       4843.93       5501.43       690.45 o                         
 -13   5  15       5201.35       5622.08       681.17 o                         
 -11   5  15       3236.04       3221.75       536.80 o                         
  -9   5  15        829.36        676.47       360.03 o                         
  -7   5  15      17714.07      16860.25       736.46 o                         
  -5   5  15       5467.50       5203.70       526.03 o                         
  -3   5  15      48490.95      47506.56      1213.59 o                         
  -1   5  15       1840.32       1753.00       378.43 o                         
   1   5  15       1972.73       2360.74       413.33 o                         
   3   5  15       5019.96       4729.93       660.64 o                         
   5   5  15      32121.49      31768.24      1303.79 o                         
   7   5  15         42.88         -1.79       416.93 o                         
   9   5  15        692.91       1282.20       555.85 o                         
  11   5  15       3011.11       3249.86       708.98 o                         
  13   5  15       2884.06       3197.58       680.16 o                         
  15   5  15       2290.76       2895.69      1090.98 o                         
 -26   6  15       4025.58       5037.26      1032.03 o                         
 -24   6  15        241.63        816.61       511.13 o                         
 -22   6  15       4630.95       4584.17       797.74 o                         
 -20   6  15       7849.78       7518.06       986.93 o                         
 -18   6  15         10.11        506.62       343.97 o                         
 -16   6  15         13.37        448.22       338.70 o                         
 -14   6  15       2227.48       2886.08       571.39 o                         
 -12   6  15       1306.14       1799.04       479.08 o                         
 -10   6  15       6339.64       5672.70       681.82 o                         
  -8   6  15        183.00        203.47       336.13 o                         
  -6   6  15        138.63        206.87       329.13 o                         
  -4   6  15          5.18        241.74       288.40 o                         
  -2   6  15        672.55        839.21       331.07 o                         
   0   6  15       2624.74       2193.74       418.46 o                         
   2   6  15        121.06        -18.28       324.42 o                         
   4   6  15       6735.43       7036.15       786.30 o                         
   6   6  15       6550.67       7224.69       817.16 o                         
   8   6  15        410.81        329.75       452.28 o                         
  10   6  15        820.21        481.42       445.57 o                         
  12   6  15       2679.33       2386.83       623.06 o                         
  14   6  15        401.89       -479.77       784.71 o                         
 -25   7  15       2055.10       2061.79       526.41 o                         
 -23   7  15       4999.48       5652.37       879.25 o                         
 -21   7  15       8471.19       9678.02      1122.21 o                         
 -19   7  15      11394.46      11947.09      1188.24 o                         
 -17   7  15       1815.21       2022.46       501.46 o                         
 -15   7  15        439.26        368.51       354.07 o                         
 -13   7  15       4546.23       5877.56       741.98 o                         
 -11   7  15         50.79        173.04       359.22 o                         
  -9   7  15       1145.35       1343.48       440.23 o                         
  -7   7  15       2132.34       2323.53       515.56 o                         
  -5   7  15       1509.17       1301.46       437.88 o                         
  -3   7  15       9857.68      10140.64       943.23 o                         
  -1   7  15       2613.43       3037.56       473.92 o                         
   1   7  15        216.19          0.38       333.12 o                         
   3   7  15      26473.48      25047.36      1179.55 o                         
   5   7  15       8113.31       8926.88       872.54 o                         
   7   7  15       1627.16       1806.20       503.36 o                         
   9   7  15         51.80        291.14       449.74 o                         
  11   7  15       6798.96       6869.23      1001.46 o                         
  13   7  15        974.95       1163.70       426.70 o                         
 -24   8  15        802.08       1019.33       387.94 o                         
 -22   8  15      19898.60      18861.71      1377.02 o                         
 -20   8  15       1046.44       1226.37       461.88 o                         
 -18   8  15       3907.25       4757.81       716.58 o                         
 -16   8  15       8476.79       9764.30       921.41 o                         
 -14   8  15        331.62        612.91       390.58 o                         
 -12   8  15       3374.68       3711.21       637.35 o                         
 -10   8  15      11218.80      10759.78       921.08 o                         
  -8   8  15        828.00        806.87       417.68 o                         
  -6   8  15       6097.38       5388.34       700.88 o                         
  -4   8  15      11681.83      11105.42       893.87 o                         
  -2   8  15       4049.46       4289.81       643.20 o                         
   0   8  15       1166.22       1520.96       556.25 o
[truncated: 192,133 more chars]
